# Supplementary material for: TRIM26 alleviates fatal immunopathology by regulating inflammatory neutrophil infiltration during Candida infection
Source: PLoS Pathog. 2024 Jan 2;20(1):e1011902. doi: 10.1371/journal.ppat.1011902 (PMC10786383; doi:10.1371/journal.ppat.1011902)
Supplement: S1 Data — (XLSX) [file ppat.1011902.s001.xlsx]

## Sheet: Figure 1A
Weight loss(%)
	Days post-infection	Trim26+/+(n=6)						Trim26-/-(n=9)
	0	100	100	100	100	100	100	100	100	100	100	100	100	100	100	100
	1	92.9752	91.4397	92.8	93.7759	92.8	92.6357	98.1132	96.9231	95.9016	97.2868	97.7011	99.1667	99.1736	100.922	100
	2	91.3223	89.4942	90	93.7759	90	91.4729	93.2075	92.6923	93.4426	93.0233	90.4215	95.4167	96.6942	95.8525	97.6096
	3	90.4959	87.1595	86	88.7967	88	89.9225	88.3019	88.8462	90.1639	88.3721	86.59	91.6667	90.9091	91.7051	94.0239
	4	91.7355	89.8833	88	89.2116	86.8	89.1473	85.283	85.3846	89.3443	86.4341	85.0575	89.1667	88.4298	89.8618	93.2271
	5	93.8017	92.607	92	92.9461	87.6	93.0233	84.5283	81.5385	85.2459	86.4341	83.908	87.0833	87.1901	88.0184	91.6335
	6	96.281	92.9961	88	94.6058	87.6	94.186	85.283	75.7692	81.5574	81.0078	81.2261	84.1667	83.0579	84.7926	86.4542
	7	93.8017	91.4397	86	96.6805	90.4	93.4109	81.5094	67.3077	75.4098	76.3566	76.6284	80	81.405	82.4885	80.4781
	8	92.1488	91.8288	84.8	90.4564	94.4	92.2481	75.8491		72.541		71.2644	75.4167	77.686	76.4977	79.2829
	9	92.1488	91.0506	86	89.6266	96.4	89.1473	71.3208				69.7318		73.5537	74.6544
	10	92.1488	92.607	88.4	90.4564	97.2	87.5969	69.8113						71.9008
two-way ANOVA
	Mixed-effects model (REML)	Matching: Both factors
	Assume sphericity?	No
	Alpha	0.05
	Fixed effects (type III)	P value	P value summary	Statistically significant (P < 0.05)?	F (DFn, DFd)	Geisser-Greenhouse's epsilon
	Row Factor	0.0028	**	Yes	F (0.9548, 7.638) = 19.18	0.09548
	Column Factor	0.0004	***	Yes	F (1.000, 8.000) = 32.70	1
	Random effects	SD	Variance
	Subject	0	0
	Subject x Row Factor	0	0
	Subject x Column Factor	0.9656	0.9323
	Residual	4.855	23.57
	Was the matching effective?
	Chi-square, df	0.6740, 1
	P value	0.4116
	P value summary	ns
	Is there significant matching (P < 0.05)?	No
	Difference between column means
	Predicted mean of Trim26+/+ (n=6)	91.87
	Predicted mean of TRIM26 KO(n=9)	86.4
	Difference between predicted means	5.476
	SE of difference	0.9576
	95% CI of difference	3.268 to 7.684

## Sheet: Figure 1B
Percent survival (%)
	Days post-infection	Trim26+/+(n=10)	Trim26-/-(n=9)
	7	1	1
	7		1
	8		1
	8		1
	8		1
	9	1	1
	9		1
	10		1
	10		1
	12	1
	12	1
	13	0
	13	0
	13	0
	13	0
	13	0
	13	0
	Log-rank (Mantel-Cox) test
	Chi square	11.52
	P value	0.0007

## Sheet: Figure 1C
Fungal burden (CFU/g)
	C.a-5d-Spleen
	Trim26+/+	Trim26-/-
	450	559
	342	2520
	502	1982
	218	1779
	150	1583
P value	0.0034
Mean	332.4	1685
Standard Deviation	149.201	719.818
	C.a-5d-kidney
	Trim26+/+	Trim26-/-
	480000	448400
	250000	502190
	112400	1134000
	136500	1256000
	300564	879000
P value	0.0101
Mean	255893	843918
Standard Deviation	147563	363456
	C.a-5d-Liver
	Trim26+/+	Trim26-/-
	1250	5123
	890	2310
	950	2015
	1150	7210
	1005	6320
P value	0.0097
Mean	1049	4596
Standard Deviation	148.003	2343.62

## Sheet: Figure 1D
Inflammatory score
	Trim26+/+	Trim26-/-
	1	2
	2	3
	1	2
	2	2
	1	4
P value	0.0337304
Mean	1.4	2.6
Standard Deviation	0.547723	0.894427
Fungal burden
	Trim26+/+	Trim26-/-
	1	3
	0	2
	1	4
	0	3
	1	4
P value	0.000398855
Mean	0.6	3.2
Standard Deviation	0.547723	0.83666
% of Ly-6G area
	Trim26+/+	Trim26-/-
	1	3
	2	2
	0	4
	1	3
	1	4
P value	0.00202679
Mean	1	3.2
Standard Deviation	0.707107	0.83666

## Sheet: Figure 1E
Weight loss(%)
	Days post-infection	Trim26+/+-Trim26+/+(n=7)							Trim26-/-→Trim26+/+(n=7)							Trim26+/+→Trim26-/-(n=5)					Trim26-/--Trim26-/-(n=5)
	1	100	100	100	100	100	100	100	100	100	100	100	100	100	100	100	100	100	100	100	100	100	100	100	100
	2	97.87	98.26	97.96	98.41	97.57	97.42	96.41	97.74	100.46	97.71	97.64	97.22	97.6	97.31	97.3094	98.6957	98.6667	97.7679	97.7679	98.7395	99.5392	98.1651	98.5714	97.3568
	3	97.45	96.96	97.96	98.21	96.72	96.71	95.07	95.64	101.27	93.12	100.47	94.44	98.56	95.96	95.9641	96.9565	97.7778	97.3214	97.3214	97.479	97.235	97.2477	96.6667	95.1542
	4	94.38	95.26	96.65	96.03	95.83	96.24	94.84	94.36	101.41	94.04	98.11	94.91	99.04	95.52	95.5157	93.913	96.8889	95.9821	95.9821	96.6387	98.6175	96.789	95.2381	90.7489
	5	93.19	93.57	95.51	95.63	93.32	95.31	94.62	93.23	101.59	92.66	97.64	93.52	98.08	95.07	95.0673	93.913	95.5556	95.5357	95.5357	94.958	95.3917	94.0367	94.7619	88.1057
	6	93.15	92.17	94.69	94.44	91.34	94.84	94.17	92.85	96.23	89.45	94.17	90.28	94.71	94.62	94.6188	92.6087	95.5556	95.3125	95.3125	92.8571	92.6267	93.1193	93.3333	85.9031
	7	93.11	91.3	94.29	94.25	89.07	93.9	94.17	90.97	93.23	86.7	89.7	87.5	91.35	93.72	93.722	91.3043	95.1111	95.0893	95.0893	92.0168	88.4793	91.7431	91.9048	84.6256
	8	93.19	90.87	93.06	94.05	86.44	94.37	93.72	85.09	91.14	84.24	86.7	88.43	88.94	93.72	93.722	90.4348	94.6667	95.0893	95.0893	89.4958	84.3318	89.4495	90.9524	82.7313
	9	93.19	90.43	93.06	94.05	84.21	93.9	93.72	83.59	85	83.32	83.99	87.5	86.06	93.27	93.2735	90	94.6667	95.0893	95.0893	87.395	83.341	87.156	90
	10	93.15	89.57	92.65	93.65	81.78	93.9	93.72	79.96	79.64	80.95	79.34	87.04		91.93	91.9283	89.1304	94.7556	94.8661	94.8661	82.7731	82.0369	84.8624	86.6667
	11	93.19	88.26	92.45	93.65	76.52	93.9	93.27	76.2	76.36		76.98	87.04		90.13	91.9283	87.3913	94.8444	95.0893	95.0893	77.7311		83.0275	83.3333
	12	92.77	84.78	91.84	93.25		93.9	93.27	75.7				86.57		84.89	90.1345	78.2609	94.6667	95.3125	95.3125
	13	91.91	82.17	91.43	93.25		93.9	92.83					85.65			84.3049		94.6667	95.0893	95.0893
	14	92.34	79.56	91.43	93.25		93.9	92.83										94.6667	94.6429	95.3125
	15	92.77		91.02	93.25		93.9	92.38										94.2222	94.1964	95.0446
	16	92.77		90.61	93.25		93.9	92.38										93.7778	93.75	94.8661
	17	92.85		90.2	93.49		93.9	92.83										93.3333	93.75	94.6429
	18	93.19		89.8	93.25		93.9	92.38										92.8889	93.75	95.0893
	19	93.19		89.8	93.65		93.9	92.38										93.3333	94.6429	95.0893
	20	93.62		89.8	93.65		94.84	91.93										93.3333	94.6429	95.0893
two-way ANOVA
Trim26+/+→Trim26+/+(n=7)	Trim26-/-→Trim26+/+(n=7)
Fixed effects (type III)	P value	P value summary	Statistically significant (P < 0.05)?	F (DFn, DFd)
Row Factor	<0.0001	****	Yes	F (19, 114) = 19.46
Column Factor	0.1664	ns	No	F (1, 6) = 2.480
Random effects	SD	Variance
Subject	0	0
Subject x Row Factor	0	0
Subject x Column Factor	2.949	8.697
Residual	2.955	8.731
Was the matching effective?
Chi-square, df	28.55, 1
P value	<0.0001
P value summary	****
Is there significant matching (P < 0.05)?	Yes
Difference between column means
Predicted mean of Trim26+/+→Trim26+/+(n=7)	92.8
Predicted mean of Trim26-/-→Trim26+/+(n=7)	90.21
Difference between predicted means	2.589
SE of difference	1.644
95% CI of difference	-1.434 to 6.611
Trim26+/+→Trim26-/-(n=5)	Trim26-/-→Trim26-/-(n=5)
Mixed-effects model (REML)	Matching: Both factors
Assume sphericity?	Yes
Alpha	0.05
Fixed effects (type III)	P value	P value summary	Statistically significant (P < 0.05)?	F (DFn, DFd)
Row Factor	<0.0001	****	Yes	F (19, 76) = 12.13
Column Factor	0.101	ns	No	F (1, 4) = 4.509
Random effects	SD	Variance
Subject	0	0
Subject x Row Factor	0	0
Subject x Column Factor	2.676	7.158
Residual	2.675	7.157
Was the matching effective?
Chi-square, df	9.515, 1
P value	0.002
P value summary	**
Is there significant matching (P < 0.05)?	Yes
Difference between column means
Predicted mean of Trim26+/+→Trim26-/-(n=5)	94.09
Predicted mean of Trim26-/-→Trim26-/-(n=5)	90.33
Difference between predicted means	3.761
SE of difference	1.771
95% CI of difference	-1.157 to 8.679

## Sheet: Figure 1F
Percent survival (%)
	Days post-infection	Trim26+/+→Trim26+/+(n=7)	Trim26-/--→Trim26+/+(n=7)	Trim26+/+→Trim26-/-(n=5)	Trim26-/-→Trim26-/-(n=5)
	8				1
	9		1
	10		1		1
	11	1	1		1
	11		1		1
	11				1
	12	0	1	1
	13	0	1	1
	13		1
	14	1		0
	15	0		0
	15
	17	0		0
	18	0
	19
		Trim26+/+→Trim26+/+(n=7)	Trim26-/--→Trim26+/+(n=7)
		Log-rank (Mantel-Cox) test
		Chi square	9.1
		P value	0.0026
		Trim26+/+→Trim26-/-(n=5)	Trim26-/-→Trim26-/-(n=5)
		Log-rank (Mantel-Cox) test
		Chi square	8.595
		P value	0.0034
		Trim26+/+→Trim26+/+(n=7)	Trim26+/+→Trim26-/-(n=5)
		Log-rank (Mantel-Cox) test
		Chi square	0.06656
		P value	0.7964
		Trim26-/--→Trim26+/+(n=7)	Trim26-/-→Trim26-/-(n=5)
		Log-rank (Mantel-Cox) test
		Chi square	1.7
		P value	0.1923

## Sheet: Figure 2A
5 Days poost-infection
IL-6
		Trim26+/+				Trim26-/-
	UN	1	1.01	1.012		1.0125	0.991713	0.98125
	C.albicans	6.23332	1.91853	1.94531	7.83536	15.5625	16.3362	19.2929	27.4741
		UN				C.albicans
		Trim26+/+	Trim26-/-			Trim26+/+	Trim26-/-
	P value	0.286253			P value	0.00277716
	Mean	1.007	0.9952		Mean	4.483	19.67
	Standard Deviation	0.0064291	0.0159067		Standard Deviation	2.48345	5.44769
IL-1β
		Trim26+/+				Trim26-/-
	UN	1	1.005	1.01		0.840896	0.524858	1.02101
	C.albicans	5.89708	1.28343	5.85634	3.53081	35	20.5348	21.1121	25.4572
		UN				C.albicans
		Trim26+/+	Trim26-/-			Trim26+/+	Trim26-/-
	P value	0.231443			P value	0.000904117
	Mean	1	0.7956		Mean	4.142	25.53
	Standard Deviation	0.005	0.251161		Standard Deviation	2.20335	6.68719
TNF-α
		Trim26+/+				Trim26-/-
	UN	1	1.3	1.5		1.5476	1.5801	1.3851
	C.albicans	18.252	26.173	29.651	27.665	111.373	123.576	230.6	116.91
		UN				C.albicans
		Trim26+/+	Trim26-/-			Trim26+/+	Trim26-/-
	P value	0.205483			P value	0.00562457
	Mean	1.267	1.504		Mean	25.44	145.6
	Standard Deviation	0.251661	0.104473		Standard Deviation	5.84203	56.8764
IL-10
		Trim26+/+				Trim26-/-
	UN	1	1.124	1.563		1.15669	0.795536	0.806642
	C.albicans	17	20	14.9285	19.2929	1.50525	1.09429	1.41421	2.62079
		UN				C.albicans
		Trim26+/+	Trim26-/-			Trim26+/+	Trim26-/-
	P value	0.210979			P value	1.04428e-05
	Mean	1.229	0.9196		Mean	17.81	1.659
	Standard Deviation	0.295823	0.20538		Standard Deviation	2.30608	0.665203

## Sheet: Figure 2B
4 Days poost-infection
IL-6		Trim26+/+					Trim26-/-
	UN	1	1.3	1.254		UN	1.40125	0.941713	0.90125
	C.albicans	2	5.57393	5.19355	3.97418	C.albicans	9.01542	11.2874	8.94488	15.4106
		UN						C.albicans
		Trim26+/+	Trim26-/-					Trim26+/+	Trim26-/-
	P value	0.607443					P value	0.006605
	Mean	1.185	1.081				Mean	4.185	11.16
	Standard Deviation	0.161571	0.277732				Standard Deviation	1.60883	3.03257
IL-1β		Trim26+/+					Trim26-/-
	UN	1	1.2	1.4		UN	0.840896	1.52486	1.02101
	C.albicans	4.066	3.907	4.812	5.474	C.albicans	6.36	5.81	7.19	5.664
		UN						C.albicans
		Trim26+/+	Trim26-/-					Trim26+/+	Trim26-/-
	P value	0.777383					P value	0.014831
	Mean	1.2	1.129				Mean	4.565	6.256
	Standard Deviation	0.2	0.35452				Standard Deviation	0.723246	0.691026
TNF-α		Trim26+/+						Trim26-/-
	UN	1	1.3	1.5		UN	1.5476	1.5801	1.3851
	C.albicans	2.5	1.97222	5.19522	4.72534	C.albicans	5.82125	14.6834	6.13603	15.7218
		UN						C.albicans
		Trim26+/+	Trim26-/-					Trim26+/+	Trim26-/-
	P value	0.205483					P value	0.04608
	Mean	1.267	1.504				Mean	3.598	10.59
	Standard Deviation	0.251661	0.104473				Standard Deviation	1.59904	5.34387
IL-10		Trim26+/+						Trim26-/-
	UN	1	1.456	1.739		UN	1.15669	0.795536	0.806642
	C.albicans	6.066	10.27	9.188	5.474	C.albicans	4.36	5.41	3.822	4.664
		UN						C.albicans
		Trim26+/+	Trim26-/-					Trim26+/+	Trim26-/-
	P value	0.123265					P value	0.039637
	Mean	1.398	0.9196				Mean	7.75	4.564
	Standard Deviation	0.37286	0.20538				Standard Deviation	2.34053	0.662796

## Sheet: Figure 2C
5 Days poost-infection
Ngal
		Trim26+/+				Trim26-/-
	UN	1	1.125	1.247		1.71713	1.23114	2.26577
	C.albicans	14.6213	38.8542	1.34723	61.8199	103.968	300.246	106.223	298.172
		UN				C.albicans
		Trim26+/+	Trim26-/-			Trim26+/+	Trim26-/-
	P value	0.116319			P value	0.0239253
	Mean	1.124	1.738		Mean	29.16	202.2
	Standard Deviation	0.123503	0.517628		Standard Deviation	26.7431	112.078
Kim1
		Trim26+/+				Trim26-/-
	UN	1	1.213	1.567		1.2058	2.0705	1.09211
	C.albicans	133.728	163.291	154.874		600.621	1399.36	541.911	797.165
		UN				C.albicans
		Trim26+/+	Trim26-/-			Trim26+/+	Trim26-/-
	P value	0.428287			P value	0.0144466
	Mean	1.195	1.456		Mean	165.7	834.8
	Standard Deviation	0.286407	0.535081		Standard Deviation	15.2316	391.906
Icam1
		Trim26+/+				Trim26-/-
	UN	1	1.2456	0.9456		1.1329	1.1487	0.895
	C.albicans	1.87905	0.678302	1.56917	2.71321	6.02099	4.11245	3.81055	6.82108
		UN				C.albicans
		Trim26+/+	Trim26-/-			Trim26+/+	Trim26-/-
	P value	0.970452			P value	0.00615971
	Mean	1.064	1.059		Mean	1.71	5.191
	Standard Deviation	0.159833	0.142132		Standard Deviation	0.840484	1.4623
P-Selectin
		Trim26+/+				Trim26-/-
	UN	1	1.245	0.918		2.32947	0.070805	0.267943
	C.albicans	81.5719	61.3929	4.08405	2.08493	344.892	310.834	337.794	135.298
		UN				C.albicans
		Trim26+/+	Trim26-/-			Trim26+/+	Trim26-/-
	P value	0.832089			P value	0.00376744
	Mean	1.054	0.8894		Mean	37.28	282.2
	Standard Deviation	0.170136	1.25102		Standard Deviation	40.3479	152.588

## Sheet: Figure 2E
5 Days poost-infection
Kidney weight (mg)		Trim26+/+	Trim26-/-
		224	165
		194	224
		193	199
		196	214
		180	254
		186	300
		187	220
		195	215
		191	247
		183	257
		222	207
		213	235
	P value	0.0083
	Mean	197	228.1
	Standard Deviation	14.7155	34.1213

[truncated: 50 more sheets: Figure 2F, Figure 3B, Figure 3C, Figure 3D, Figure 3E, Figure 3F, Figure 3G, Figure 3H, Figure 3I, Figure 3J, Figure 3K, Figure 3L, Figure 3M, Figure 4C, Figure 4E, Figure 4F, Figure 4G, Figure 4H, Figure 4I, Figure 4J …]
