# Supplementary material for: TRIM26 alleviates fatal immunopathology by regulating inflammatory neutrophil infiltration during Candida infection
Source: PLoS Pathog. 2024 Jan 2;20(1):e1011902. doi: 10.1371/journal.ppat.1011902 (PMC10786383; doi:10.1371/journal.ppat.1011902)
Supplement: S2 Table — (XLSX) [file ppat.1011902.s008.xlsx]

## Sheet: Sheet1
gene_id	gene_name	EntrezID	transcript_id	GO	KEGG	KO_ENTRY	EC	Description	trans_type	Reactome	FPKM.KO_7d2	FPKM.KO_7d1	FPKM.WT_7d2	FPKM.WT_7d1	fc	log2(fc)	pval	qval	regulation	significant
ENSMUSG00000095130	Ighv1-39	36503	ENSMUST00000103515	GO:0003823(antigen binding);GO:0006910(phagocytosis, recognition);GO:0006911(phagocytosis, engulfment);GO:0006958(complement activation, classical pathway);GO:0009897(external side of plasma membrane);GO:0034987(immunoglobulin receptor binding);GO:0042571(immunoglobulin complex, circulating);GO:0042742(defense response to bacterium);GO:0045087(innate immune response);GO:0050853(B cell receptor si…	NA	NA	NA	immunoglobulin heavy variable 1-39 [Source:MGI Symbol;Acc:MGI:4439888]	IG_V_gene	R_MMU_2871809(FCERI_mediated_Ca+2_mobilization);R_MMU_977606(Regulation_of_Complement_cascade);R_MMU_5653656(Vesicle_mediated_transport);R_MMU_2029481(FCGR_activation);R_MMU_2029480(Fcgamma_receptor_(FCGR)_dependent_phagocytosis);R_MMU_983705(Signaling_by_the_B_Cell_Receptor_(BCR));R_MMU_109582(Hemostasis);R_MMU_173623(Classical_antibody_mediated_complement_activation);R_MMU_166663(Initial_trigge…	2.21379	16.1176	0	0	91656.8	16.484	1.26062e-08	0.000361686	up	yes
ENSMUSG00000097414	B130046B21Rik	52599;52602;52600	ENSMUST00000181510;ENSMUST00000230113;ENSMUST00000229573	NA	NA	NA	NA	RIKEN cDNA B130046B21 gene [Source:MGI Symbol;Acc:MGI:3704458]	antisense	NA	5.37772	2.25378	0.253461	0.190071	17.2062	4.10486	4.12369e-08	0.000591564	up	yes
ENSMUSG00000116207	Nnt	42294	ENSMUST00000223268	GO:0016020(membrane);GO:0016021(integral component of membrane);GO:0016491(oxidoreductase activity);GO:0055114(oxidation-reduction process)	NA	NA	NA	nicotinamide nucleotide transhydrogenase [Source:MGI Symbol;Acc:MGI:109279]	protein_coding	R_MMU_1430728(Metabolism);R_MMU_71403(Citric_acid_cycle_(TCA_cycle));R_MMU_71406(Pyruvate_metabolism_and_Citric_Acid_(TCA)_cycle);R_MMU_1428517(The_citric_acid_(TCA)_cycle_and_respiratory_electron_transport)	0	0	7.28958	0	2.74364e-05	-15.1535	9.81901e-08	0.000740571	down	yes
ENSMUSG00000093752	Gm20716	83057	ENSMUST00000138667	GO:0004169(dolichyl-phosphate-mannose-protein mannosyltransferase activity);GO:0004582(dolichyl-phosphate beta-D-mannosyltransferase activity);GO:0005537(mannose binding);GO:0005783(endoplasmic reticulum);GO:0005789(endoplasmic reticulum membrane);GO:0006486(protein glycosylation);GO:0006506(GPI anchor biosynthetic process);GO:0016020(membrane);GO:0016740(transferase activity);GO:0016757(transfer…	NA	NA	NA	predicted gene 20716 [Source:MGI Symbol;Acc:MGI:5313163]	nonsense_mediated_decay	R_MMU_446193(Biosynthesis_of_the_N_glycan_precursor_(dolichol_lipid_linked_oligosaccharide,_LLO)_and_transfer_to_a_nascent_protein);R_MMU_597592(Post_translational_protein_modification);R_MMU_392499(Metabolism_of_proteins);R_MMU_446219(Synthesis_of_substrates_in_N_glycan_biosythesis);R_MMU_446203(Asparagine_N_linked_glycosylation);R_MMU_162699(Synthesis_of_dolichyl_phosphate_mannose);R_MMU_163125…	0	0	4.44331	0	4.50115e-05	-14.4393	1.03248e-07	0.000740571	down	yes
ENSMUSG00000089739	Gm20431	83017	ENSMUST00000125544	GO:0000209(protein polyubiquitination);GO:0005634(nucleus);GO:0006301(postreplication repair);GO:0006631(fatty acid metabolic process);GO:0016020(membrane);GO:0016021(integral component of membrane);GO:0061631(ubiquitin conjugating enzyme activity);GO:0070534(protein K63-linked ubiquitination)	NA	NA	NA	predicted gene 20431 [Source:MGI Symbol;Acc:MGI:5141896]	protein_coding	NA	0	0	0	8.38404	2.38548e-05	-15.3554	1.49961e-07	0.000860506	down	yes
ENSMUSG00000019772	Vip	16108;16109	ENSMUST00000019906;ENSMUST00000217331	GO:0005179(hormone activity);GO:0005576(extracellular region);GO:0007189(adenylate cyclase-activating G protein-coupled receptor signaling pathway);GO:0032880(regulation of protein localization);GO:0045732(positive regulation of protein catabolic process);GO:0051428(peptide hormone receptor binding);GO:0051428(peptide hormone receptor binding)	04024(cAMP signaling pathway);04080(Neuroactive ligand-receptor interaction);04080(Neuroactive ligand-receptor interaction)	K05264	NA	vasoactive intestinal polypeptide [Source:MGI Symbol;Acc:MGI:98933]	protein_coding;retained_intron	R_MMU_420092(Glucagon_type_ligand_receptors);R_MMU_500792(GPCR_ligand_binding);R_MMU_418555(G_alpha_(s)_signalling_events);R_MMU_373080(Class_B/2_(Secretin_family_receptors));R_MMU_372790(Signaling_by_GPCR);R_MMU_388396(GPCR_downstream_signalling);R_MMU_162582(Signal_Transduction)	0	0	2.17474	0	9.19648e-05	-13.4086	5.96896e-07	0.00285426	down	yes
ENSMUSG00000107705	Gm45062	107837	ENSMUST00000162564	NA	NA	NA	NA	predicted gene 45062 [Source:MGI Symbol;Acc:MGI:5753638]	nonsense_mediated_decay	NA	0	0	0	1.64578	0.000121523	-13.0065	7.05467e-07	0.00289151	down	yes
ENSMUSG00000033855	Ston1	64916;64919;64922;64921;64920;64923	ENSMUST00000137138;ENSMUST00000163588;ENSMUST00000132384;ENSMUST00000150023;ENSMUST00000064035;ENSMUST00000112216	GO:0005515(protein binding);GO:0005737(cytoplasm);GO:0005905(clathrin-coated pit);GO:0006897(endocytosis);GO:0006929(substrate-dependent cell migration);GO:0008021(synaptic vesicle);GO:0016020(membrane);GO:0016192(vesicle-mediated transport);GO:0030100(regulation of endocytosis);GO:0030136(clathrin-coated vesicle);GO:0031252(cell leading edge);GO:0031410(cytoplasmic vesicle);GO:0042995(cell proje…	NA	K20067	NA	stonin 1 [Source:MGI Symbol;Acc:MGI:1924307]	protein_coding;retained_intron	R_MMU_5653656(Vesicle_mediated_transport);R_MMU_8856825(Cargo_recognition_for_clathrin_mediated_endocytosis);R_MMU_199991(Membrane_Trafficking);R_MMU_8856828(Clathrin_mediated_endocytosis)	0.374101	2.254	0.0807454	0.098571	14.6562	3.87344	1.60709e-05	0.0576364	up	no
ENSMUSG00000064366	mt-Tl2	31	ENSMUST00000082417	NA	NA	NA	NA	mitochondrially encoded tRNA leucine 2 [Source:MGI Symbol;Acc:MGI:102481]	Mt_tRNA	NA	2.40389	2.0393	1.79726	168.235	0.0261315	-5.25807	2.67085e-05	0.0851437	down	no
ENSMUSG00000064364	mt-Th	29	ENSMUST00000082415	NA	NA	NA	NA	mitochondrially encoded tRNA histidine [Source:MGI Symbol;Acc:MGI:102485]	Mt_tRNA	NA	2.41493	3.13998	1.34318	179.167	0.0307734	-5.02217	5.48826e-05	0.157199	down	no
ENSMUSG00000064365	mt-Ts2	30	ENSMUST00000082416	NA	NA	NA	NA	mitochondrially encoded tRNA serine 2 [Source:MGI Symbol;Acc:MGI:102474]	Mt_tRNA	NA	2.65964	2.3694	1.34442	176.463	0.0282836	-5.14389	6.02695e-05	0.157199	down	no
ENSMUSG00000044749	Abca6	30079;30080	ENSMUST00000044003;ENSMUST00000150988	GO:0000166(nucleotide binding);GO:0005319(lipid transporter activity);GO:0005524(ATP binding);GO:0005654(nucleoplasm);GO:0005886(plasma membrane);GO:0006869(lipid transport);GO:0016020(membrane);GO:0016021(integral component of membrane);GO:0016887(ATPase activity);GO:0042626(ATPase-coupled transmembrane transporter activity);GO:0043231(intracellular membrane-bounded organelle);GO:0055085(transme…	02010(ABC transporters);02010(ABC transporters)	K05649	NA	ATP-binding cassette, sub-family A (ABC1), member 6 [Source:MGI Symbol;Acc:MGI:1923434]	protein_coding;processed_transcript	R_MMU_382556(ABC_family_proteins_mediated_transport);R_MMU_382551(Transport_of_small_molecules);R_MMU_1369062(ABC_transporters_in_lipid_homeostasis)	0.127445	2.25631	0.0745336	0.0753646	15.9025	3.99118	0.00013473	0.322128	up	no
ENSMUSG00000098950	Gm28036	82070;82072;82092;82094;82093	ENSMUST00000127956;ENSMUST00000132494;ENSMUST00000184899;ENSMUST00000183518;ENSMUST00000183972	GO:0003676(nucleic acid binding);GO:0003723(RNA binding);GO:0003824(catalytic activity);GO:0005654(nucleoplasm);GO:0030170(pyridoxal phosphate binding);GO:0031071(cysteine desulfurase activity);GO:0043484(regulation of RNA splicing);GO:0044571([2Fe-2S] cluster assembly);GO:1990904(ribonucleoprotein complex);GO:1990904(ribonucleoprotein complex)	NA	NA	NA	predicted gene, 28036 [Source:MGI Symbol;Acc:MGI:5547772]	nonsense_mediated_decay;protein_coding	NA	1.14361	0.55243	3.41092	7.19767	0.159874	-2.64499	0.000171033	0.37747	down	no
ENSMUSG00000061100	Retnla	56313;56312	ENSMUST00000023329;ENSMUST00000238847	GO:0005179(hormone activity);GO:0005576(extracellular region);GO:0005615(extracellular space);GO:0007165(signal transduction);GO:0007165(signal transduction)	NA	NA	NA	resistin like alpha [Source:MGI Symbol;Acc:MGI:1888504]	protein_coding	NA	29.8774	43.7036	169.892	131.555	0.244093	-2.0345	0.000263957	0.53342	down	no
ENSMUSG00000092268	Gm20540	63328	ENSMUST00000172972	NA	NA	NA	NA	predicted gene 20540 [Source:MGI Symbol;Acc:MGI:5142005]	processed_transcript	NA	1.55027	0.907435	0.051796	0	47.4498	5.56833	0.00029378	0.53342	up	no
ENSMUSG00000113640	Adat3	19708;19711	ENSMUST00000038411;ENSMUST00000221960	GO:0002100(tRNA wobble adenosine to inosine editing);GO:0003824(catalytic activity);GO:0008033(tRNA processing);GO:0046872(metal ion binding);GO:0052717(tRNA-specific adenosine-34 deaminase activity);GO:0052718(tRNA-specific adenosine-34 deaminase complex);GO:0052718(tRNA-specific adenosine-34 deaminase complex)	NA	K15442	NA	adenosine deaminase, tRNA-specific 3 [Source:MGI Symbol;Acc:MGI:1924344]	protein_coding	NA	0.229264	0.491002	0	0	3601.33	11.8143	0.00029747	0.53342	up	no
ENSMUSG00000032484	Ngp	141577	ENSMUST00000035061	GO:0004869(cysteine-type endopeptidase inhibitor activity);GO:0005576(extracellular region);GO:0005615(extracellular space);GO:0006952(defense response);GO:0010466(negative regulation of peptidase activity);GO:0010951(negative regulation of endopeptidase activity);GO:0016525(negative regulation of angiogenesis);GO:0030414(peptidase inhibitor activity);GO:0031410(cytoplasmic vesicle);GO:1901491(ne…	NA	NA	NA	neutrophilic granule protein [Source:MGI Symbol;Acc:MGI:105983]	protein_coding	NA	351.196	73.9247	39.2473	30.8504	6.06468	2.60043	0.00041211	0.644868	up	no
ENSMUSG00000051314	Ffar2	118977;118978;118979;118981;118982;118980	ENSMUST00000053156;ENSMUST00000163504;ENSMUST00000168528;ENSMUST00000186534;ENSMUST00000186059;ENSMUST00000186339	GO:0002232(leukocyte chemotaxis involved in inflammatory response);GO:0002376(immune system process);GO:0002385(mucosal immune response);GO:0002673(regulation of acute inflammatory response);GO:0002720(positive regulation of cytokine production involved in immune response);GO:0002752(cell surface pattern recognition receptor signaling pathway);GO:0002879(positive regulation of acute inflammatory …	04024(cAMP signaling pathway);04024(cAMP signaling pathway)	K04328	NA	free fatty acid receptor 2 [Source:MGI Symbol;Acc:MGI:2441731]	protein_coding	R_MMU_373076(Class_A/1_(Rhodopsin_like_receptors));R_MMU_500792(GPCR_ligand_binding);R_MMU_416476(G_alpha_(q)_signalling_events);R_MMU_372790(Signaling_by_GPCR);R_MMU_388396(GPCR_downstream_signalling);R_MMU_162582(Signal_Transduction);R_MMU_444209(Free_fatty_acid_receptors)	3.63393	4.93344	13.6703	20.9807	0.247247	-2.01597	0.00042537	0.644868	down	no
ENSMUSG00000036826	Igflr1	118901;118902	ENSMUST00000043850;ENSMUST00000172251	GO:0005515(protein binding);GO:0005886(plasma membrane);GO:0008150(biological_process);GO:0016020(membrane);GO:0016021(integral component of membrane);GO:0016021(integral component of membrane)	NA	NA	NA	IGF-like family receptor 1 [Source:MGI Symbol;Acc:MGI:3655979]	protein_coding	NA	0.00974948	0	0.106258	1.42838	0.00635295	-7.29836	0.00042705	0.644868	down	no
ENSMUSG00000099041	Gm28035	74976	ENSMUST00000139454	GO:0002329(pre-B cell differentiation);GO:0005225(volume-sensitive anion channel activity);GO:0005253(anion channel activity);GO:0005886(plasma membrane);GO:0005887(integral component of plasma membrane);GO:0006811(ion transport);GO:0006820(anion transport);GO:0006884(cell volume homeostasis);GO:0006970(response to osmotic stress);GO:0009986(cell surface);GO:0015698(inorganic anion transport);GO:…	NA	NA	NA	predicted gene, 28035 [Source:MGI Symbol;Acc:MGI:5547771]	nonsense_mediated_decay	R_MMU_382551(Transport_of_small_molecules);R_MMU_5223345(Miscellaneous_transport_and_binding_events)	0.784339	0.970276	0.128462	0.15376	6.21714	2.63625	0.000579623	0.831499	up	no
ENSMUSG00000116048	Septin2	11623;11618;11617	ENSMUST00000168776;ENSMUST00000179353;ENSMUST00000172165	GO:0000145(exocyst);GO:0000166(nucleotide binding);GO:0000775(chromosome, centromeric region);GO:0000776(kinetochore);GO:0000777(condensed chromosome kinetochore);GO:0002036(regulation of L-glutamate import across plasma membrane);GO:0003924(GTPase activity);GO:0005515(protein binding);GO:0005525(GTP binding);GO:0005634(nucleus);GO:0005654(nucleoplasm);GO:0005694(chromosome);GO:0005737(cytoplasm)…	05100(Bacterial invasion of epithelial cells);05100(Bacterial invasion of epithelial cells)	K16942	NA	septin 2 [Source:MGI Symbol;Acc:MGI:97298]	protein_coding	R_MMU_5617833(Cilium_Assembly);R_MMU_5620912(Anchoring_of_the_basal_body_to_the_plasma_membrane);R_MMU_1852241(Organelle_biogenesis_and_maintenance)	5.52908	31.1948	3.77952	1.61183	6.81163	2.768	0.000656427	0.896835	up	no
ENSMUSG00000095753	Igkv4-53	110679;110680	ENSMUST00000166380;ENSMUST00000198328	GO:0002377(immunoglobulin production);GO:0005615(extracellular space);GO:0006955(immune response);GO:0006955(immune response)	NA	NA	NA	immunoglobulin kappa variable 4-53 [Source:MGI Symbol;Acc:MGI:2686266]	IG_V_gene	NA	1.84676	0.692575	0	0	12696.7	13.6322	0.00077344	0.999962	up	no
ENSMUSG00000024222	Fkbp5	60379;60368;60367;60378;60384;60385;60370;60373;60372;60374	ENSMUST00000233291;ENSMUST00000114792;ENSMUST00000079413;ENSMUST00000233747;ENSMUST00000232690;ENSMUST00000147716;ENSMUST00000233102;ENSMUST00000233307;ENSMUST00000233372;ENSMUST00000143685	GO:0000413(protein peptidyl-prolyl isomerization);GO:0003755(peptidyl-prolyl cis-trans isomerase activity);GO:0005515(protein binding);GO:0005528(FK506 binding);GO:0005634(nucleus);GO:0005654(nucleoplasm);GO:0005737(cytoplasm);GO:0005829(cytosol);GO:0009617(response to bacterium);GO:0016853(isomerase activity);GO:0031072(heat shock protein binding);GO:0061077(chaperone-mediated protein folding);G…	04915(Estrogen signaling pathway);04915(Estrogen signaling pathway)	K09571	EC:5.2.1.8	FK506 binding protein 5 [Source:MGI Symbol;Acc:MGI:104670]	protein_coding;processed_transcript;retained_intron	R_MMU_2262752(Cellular_responses_to_stress);R_MMU_8953897(Cellular_responses_to_external_stimuli);R_MMU_9006931(Signaling_by_Nuclear_Receptors);R_MMU_3371497(HSP90_chaperone_cycle_for_steroid_hormone_receptors_(SHR));R_MMU_8939211(ESR_mediated_signaling);R_MMU_162582(Signal_Transduction)	4.07048	54.96	3.6214	4.227	7.52133	2.91099	0.00102896	0.999962	up	no
ENSMUSG00000039037	St6galnac5	90685;90690	ENSMUST00000044278;ENSMUST00000161757	GO:0005794(Golgi apparatus);GO:0006486(protein glycosylation);GO:0008373(sialyltransferase activity);GO:0016020(membrane);GO:0016021(integral component of membrane);GO:0016740(transferase activity);GO:0016757(transferase activity, transferring glycosyl groups);GO:0097503(sialylation);GO:0097503(sialylation)	00604(Glycosphingolipid biosynthesis - ganglio series);00604(Glycosphingolipid biosynthesis - ganglio series)	K03375	EC:2.4.99.-	ST6 (alpha-N-acetyl-neuraminyl-2,3-beta-galactosyl-1,3)-N-acetylgalactosaminide alpha-2,6-sialyltransferase 5 [Source:MGI Symbol;Acc:MGI:1349471]	protein_coding;processed_transcript	R_MMU_446193(Biosynthesis_of_the_N_glycan_precursor_(dolichol_lipid_linked_oligosaccharide,_LLO)_and_transfer_to_a_nascent_protein);R_MMU_4085001(Sialic_acid_metabolism);R_MMU_597592(Post_translational_protein_modification);R_MMU_392499(Metabolism_of_proteins);R_MMU_446219(Synthesis_of_substrates_in_N_glycan_biosythesis);R_MMU_446203(Asparagine_N_linked_glycosylation)	0.0831367	0.0644945	0	0	738.156	9.52778	0.00114022	0.999962	up	no
ENSMUSG00000076680	Ighv6-6	36440	ENSMUST00000103489	GO:0003823(antigen binding);GO:0006910(phagocytosis, recognition);GO:0006911(phagocytosis, engulfment);GO:0006958(complement activation, classical pathway);GO:0009897(external side of plasma membrane);GO:0034987(immunoglobulin receptor binding);GO:0042571(immunoglobulin complex, circulating);GO:0042742(defense response to bacterium);GO:0045087(innate immune response);GO:0050853(B cell receptor si…	NA	NA	NA	immunoglobulin heavy variable 6-6 [Source:MGI Symbol;Acc:MGI:4439619]	IG_V_gene	NA	0.058191	3.30648	0	0	16823.4	14.0382	0.00123125	0.999962	up	no
ENSMUSG00000039629	Strip2	108451;108453;108449;108452;108450	ENSMUST00000115224;ENSMUST00000046028;ENSMUST00000151738;ENSMUST00000130969;ENSMUST00000137068	GO:0003674(molecular_function);GO:0005737(cytoplasm);GO:0005829(cytosol);GO:0007010(cytoskeleton organization);GO:0008360(regulation of cell shape);GO:0016477(cell migration);GO:0016477(cell migration)	NA	NA	NA	striatin interacting protein 2 [Source:MGI Symbol;Acc:MGI:2444363]	protein_coding;retained_intron	NA	0.103678	2.9619	0.0959541	0.193279	10.599	3.40585	0.00127884	0.999962	up	no
ENSMUSG00000030651	Art2b	123725;123726	ENSMUST00000209526;ENSMUST00000063920	GO:0003950(NAD+ ADP-ribosyltransferase activity);GO:0003956(NAD(P)+-protein-arginine ADP-ribosyltransferase activity);GO:0005886(plasma membrane);GO:0006471(protein ADP-ribosylation);GO:0016020(membrane);GO:0016740(transferase activity);GO:0016757(transferase activity, transferring glycosyl groups);GO:0016787(hydrolase activity);GO:0016798(hydrolase activity, acting on glycosyl bonds);GO:0018120(…	00760(Nicotinate and nicotinamide metabolism);00760(Nicotinate and nicotinamide metabolism)	K19980	3.2.2.5;EC:2.4.2.31	ADP-ribosyltransferase 2b [Source:MGI Symbol;Acc:MGI:107545]	protein_coding	NA	0	0.111858	0.24909	1.55986	0.0618357	-4.01542	0.00130242	0.999962	down	no
ENSMUSG00000050272	Dscam	57848	ENSMUST00000056102	GO:0005515(protein binding);GO:0005886(plasma membrane);GO:0005887(integral component of plasma membrane);GO:0007155(cell adhesion);GO:0007156(homophilic cell adhesion via plasma membrane adhesion molecules);GO:0007162(negative regulation of cell adhesion);GO:0007399(nervous system development);GO:0007411(axon guidance);GO:0007416(synapse assembly);GO:0007626(locomotory behavior);GO:0010842(retin…	NA	K06767	NA	DS cell adhesion molecule [Source:MGI Symbol;Acc:MGI:1196281]	protein_coding	R_MMU_373752(Netrin_1_signaling);R_MMU_422475(Axon_guidance);R_MMU_9675108(Nervous_system_development);R_MMU_1266738(Developmental_Biology);R_MMU_376172(DSCAM_interactions)	0.0175921	0.0883896	0	0	529.909	9.0496	0.00158129	0.999962	up	no
ENSMUSG00000097781	9330136K24Rik	58903	ENSMUST00000180842	NA	NA	NA	NA	RIKEN cDNA 9330136K24 gene [Source:MGI Symbol;Acc:MGI:2442883]	lincRNA	NA	0	0	0.201845	0.128776	0.000604922	-10.691	0.00159105	0.999962	down	no
ENSMUSG00000096515	Igkv14-100	110590	ENSMUST00000199510	GO:0002377(immunoglobulin production);GO:0005615(extracellular space);GO:0006955(immune response)	NA	NA	NA	immunoglobulin kappa chain variable 14-100 [Source:MGI Symbol;Acc:MGI:4439559]	IG_V_gene	NA	0.529657	1.99705	0	0	12633.5	13.625	0.00175845	0.999962	up	no
ENSMUSG00000090171	Ugt1a2	11254	ENSMUST00000049289	GO:0001972(retinoic acid binding);GO:0005783(endoplasmic reticulum);GO:0005789(endoplasmic reticulum membrane);GO:0008194(UDP-glycosyltransferase activity);GO:0015020(glucuronosyltransferase activity);GO:0016020(membrane);GO:0016021(integral component of membrane);GO:0016740(transferase activity);GO:0016757(transferase activity, transferring glycosyl groups);GO:0016758(transferase activity, trans…	00040(Pentose and glucuronate interconversions);00053(Ascorbate and aldarate metabolism);00140(Steroid hormone biosynthesis);00830(Retinol metabolism);00860(Porphyrin and chlorophyll metabolism);00980(Metabolism of xenobiotics by cytochrome P450);00982(Drug metabolism - cytochrome P450);00983(Drug metabolism - other enzymes);05204(Chemical carcinogenesis)	K00699	EC:2.4.1.17	UDP glucuronosyltransferase 1 family, polypeptide A2 [Source:MGI Symbol;Acc:MGI:3576049]	protein_coding	R_MMU_156588(Glucuronidation);R_MMU_189445(Metabolism_of_porphyrins);R_MMU_1430728(Metabolism);R_MMU_156580(Phase_II_Conjugation_of_compounds);R_MMU_211859(Biological_oxidations);R_MMU_189483(Heme_degradation)	0.310988	0.229654	0.24462	4.72575	0.108773	-3.20061	0.00241186	0.999962	down	no
ENSMUSG00000037161	Mgarp	85285;85287;85284;85286	ENSMUST00000038154;ENSMUST00000157054;ENSMUST00000108046;ENSMUST00000141156	GO:0005515(protein binding);GO:0005739(mitochondrion);GO:0005741(mitochondrial outer membrane);GO:0006626(protein targeting to mitochondrion);GO:0008089(anterograde axonal transport);GO:0008090(retrograde axonal transport);GO:0010822(positive regulation of mitochondrion organization);GO:0016020(membrane);GO:0016021(integral component of membrane);GO:0019896(axonal transport of mitochondrion);GO:0…	NA	NA	NA	mitochondria localized glutamic acid rich protein [Source:MGI Symbol;Acc:MGI:1914999]	protein_coding;retained_intron	NA	0	0	0.380415	0.019255	0.000500412	-10.9646	0.00261809	0.999962	down	no
ENSMUSG00000052234	Epx	27956	ENSMUST00000049768	GO:0002215(defense response to nematode);GO:0004601(peroxidase activity);GO:0005615(extracellular space);GO:0006952(defense response);GO:0006979(response to oxidative stress);GO:0016491(oxidoreductase activity);GO:0020037(heme binding);GO:0032693(negative regulation of interleukin-10 production);GO:0032714(negative regulation of interleukin-5 production);GO:0032753(positive regulation of interleu…	05310(Asthma)	K10788	EC:1.11.1.7	eosinophil peroxidase [Source:MGI Symbol;Acc:MGI:107569]	protein_coding	R_MMU_168256(Immune_System);R_MMU_6798695(Neutrophil_degranulation);R_MMU_168249(Innate_Immune_System)	0.369656	0	0	0	1848.28	10.852	0.00285355	0.999962	up	no
ENSMUSG00000039109	F13a1	38446;38442;38447;38444;38443	ENSMUST00000225168;ENSMUST00000037491;ENSMUST00000224446;ENSMUST00000224783;ENSMUST00000164727	GO:0003810(protein-glutamine gamma-glutamyltransferase activity);GO:0005576(extracellular region);GO:0005737(cytoplasm);GO:0007596(blood coagulation);GO:0007599(hemostasis);GO:0016740(transferase activity);GO:0016746(transferase activity, transferring acyl groups);GO:0018149(peptide cross-linking);GO:0046872(metal ion binding);GO:0062023(collagen-containing extracellular matrix);GO:0072378(blood …	04610(Complement and coagulation cascades);04610(Complement and coagulation cascades)	K03917	EC:2.3.2.13	coagulation factor XIII, A1 subunit [Source:MGI Symbol;Acc:MGI:1921395]	processed_transcript;protein_coding	R_MMU_109582(Hemostasis);R_MMU_76002(Platelet_activation,_signaling_and_aggregation);R_MMU_114608(Platelet_degranulation);R_MMU_140875(Common_Pathway_of_Fibrin_Clot_Formation);R_MMU_76005(Response_to_elevated_platelet_cytosolic_Ca2+);R_MMU_140877(Formation_of_Fibrin_Clot_(Clotting_Cascade))	3.94601	52.1233	4.34018	4.5854	6.28186	2.65119	0.00289775	0.999962	up	no
ENSMUSG00000079584	Gm364	1623	ENSMUST00000114725	GO:0003674(molecular_function);GO:0016020(membrane);GO:0016021(integral component of membrane);GO:0072657(protein localization to membrane)	NA	K17086	NA	predicted gene 364 [Source:MGI Symbol;Acc:MGI:2685210]	protein_coding	NA	0	0	0.200646	0.13313	0.000599204	-10.7047	0.00301142	0.999962	down	no
ENSMUSG00000038357	Camp	141479	ENSMUST00000112022	GO:0001530(lipopolysaccharide binding);GO:0001878(response to yeast);GO:0001934(positive regulation of protein phosphorylation);GO:0002227(innate immune response in mucosa);GO:0002544(chronic inflammatory response);GO:0005576(extracellular region);GO:0005615(extracellular space);GO:0005737(cytoplasm);GO:0006952(defense response);GO:0008284(positive regulation of cell population proliferation);GO:…	04621(NOD-like receptor signaling pathway);04970(Salivary secretion);05150(Staphylococcus aureus infection);05152(Tuberculosis)	K13916	NA	cathelicidin antimicrobial peptide [Source:MGI Symbol;Acc:MGI:108443]	protein_coding	R_MMU_6803157(Antimicrobial_peptides);R_MMU_168256(Immune_System);R_MMU_6798695(Neutrophil_degranulation);R_MMU_168249(Innate_Immune_System)	86.7442	10.1831	8.36828	9.89752	5.30649	2.40776	0.00310824	0.999962	up	no
ENSMUSG00000097730	Gm26588	111930;111931	ENSMUST00000181355;ENSMUST00000181064	NA	NA	NA	NA	predicted gene, 26588 [Source:MGI Symbol;Acc:MGI:5477082]	antisense	NA	0	0	0.113849	0.0387977	0.00131022	-9.57598	0.00423301	0.999962	down	no
ENSMUSG00000000805	Car4	27723;27722;27725;27726;27724;27727	ENSMUST00000103194;ENSMUST00000139416;ENSMUST00000150596;ENSMUST00000127827;ENSMUST00000138331;ENSMUST00000108076	GO:0004089(carbonate dehydratase activity);GO:0005515(protein binding);GO:0005791(rough endoplasmic reticulum);GO:0005793(endoplasmic reticulum-Golgi intermediate compartment);GO:0005794(Golgi apparatus);GO:0005802(trans-Golgi network);GO:0005886(plasma membrane);GO:0006730(one-carbon metabolic process);GO:0006885(regulation of pH);GO:0008270(zinc ion binding);GO:0009986(cell surface);GO:0015670(…	00910(Nitrogen metabolism);04964(Proximal tubule bicarbonate reclamation);04964(Proximal tubule bicarbonate reclamation)	K18246	EC:4.2.1.1	carbonic anhydrase 4 [Source:MGI Symbol;Acc:MGI:1096574]	protein_coding;retained_intron;nonsense_mediated_decay;processed_transcript	R_MMU_1247673(Erythrocytes_take_up_oxygen_and_release_carbon_dioxide);R_MMU_1475029(Reversible_hydration_of_carbon_dioxide);R_MMU_1430728(Metabolism);R_MMU_1237044(Erythrocytes_take_up_carbon_dioxide_and_release_oxygen);R_MMU_382551(Transport_of_small_molecules);R_MMU_1480926(O2/CO2_exchange_in_erythrocytes)	7.32589	6.09714	24.286	18.7017	0.312253	-1.67921	0.00460971	0.999962	down	no
ENSMUSG00000020241	Col6a2	19026;19028;19027	ENSMUST00000001181;ENSMUST00000137365;ENSMUST00000105413	GO:0005518(collagen binding);GO:0005576(extracellular region);GO:0005581(collagen trimer);GO:0005615(extracellular space);GO:0007155(cell adhesion);GO:0009749(response to glucose);GO:0016020(membrane);GO:0030020(extracellular matrix structural constituent conferring tensile strength);GO:0031012(extracellular matrix);GO:0032991(protein-containing complex);GO:0042383(sarcolemma);GO:0062023(collagen…	04151(PI3K-Akt signaling pathway);04510(Focal adhesion);04512(ECM-receptor interaction);04974(Protein digestion and absorption);05165(Human papillomavirus infection);05165(Human papillomavirus infection)	K06238	NA	collagen, type VI, alpha 2 [Source:MGI Symbol;Acc:MGI:88460]	protein_coding;retained_intron	R_MMU_1650814(Collagen_biosynthesis_and_modifying_enzymes);R_MMU_1442490(Collagen_degradation);R_MMU_419037(NCAM1_interactions);R_MMU_2022090(Assembly_of_collagen_fibrils_and_other_multimeric_structures);R_MMU_8948216(Collagen_chain_trimerization);R_MMU_375165(NCAM_signaling_for_neurite_out_growth);R_MMU_1474244(Extracellular_matrix_organization);R_MMU_1474228(Degradation_of_the_extracellular_mat…	0.03342	0.0583912	0.331037	0.178608	0.180148	-2.47275	0.00464299	0.999962	down	no
ENSMUSG00000076752	Trgc2	37416	ENSMUST00000103561	GO:0009897(external side of plasma membrane);GO:0016020(membrane);GO:0016021(integral component of membrane)	NA	NA	NA	T cell receptor gamma, constant 2 [Source:MGI Symbol;Acc:MGI:98626]	TR_C_gene	NA	0.265755	0.894119	0.20995	10.7735	0.105602	-3.24329	0.00478501	0.999962	down	no
ENSMUSG00000020684	Rasl10b	27588;27585	ENSMUST00000164425;ENSMUST00000021022	GO:0000166(nucleotide binding);GO:0003050(regulation of systemic arterial blood pressure by atrial natriuretic peptide);GO:0003924(GTPase activity);GO:0005515(protein binding);GO:0005525(GTP binding);GO:0005575(cellular_component);GO:0005886(plasma membrane);GO:0016020(membrane);GO:0016787(hydrolase activity);GO:0090277(positive regulation of peptide hormone secretion);GO:0090277(positive regulat…	NA	K07851	NA	RAS-like, family 10, member B [Source:MGI Symbol;Acc:MGI:2685575]	protein_coding	NA	0.147747	0.0110654	0	0	794.063	9.63311	0.00524549	0.999962	up	no
ENSMUSG00000028001	Fga	86300;86301	ENSMUST00000029630;ENSMUST00000166581	GO:0002250(adaptive immune response);GO:0002376(immune system process);GO:0005102(signaling receptor binding);GO:0005198(structural molecule activity);GO:0005201(extracellular matrix structural constituent);GO:0005576(extracellular region);GO:0005577(fibrinogen complex);GO:0005615(extracellular space);GO:0005737(cytoplasm);GO:0005791(rough endoplasmic reticulum);GO:0005938(cell cortex);GO:0007160…	04610(Complement and coagulation cascades);04611(Platelet activation);04611(Platelet activation)	K03903	NA	fibrinogen alpha chain [Source:MGI Symbol;Acc:MGI:1316726]	protein_coding	R_MMU_8957275(Post_translational_protein_phosphorylation);R_MMU_76009(Platelet_Aggregation_(Plug_Formation));R_MMU_354192(Integrin_signaling);R_MMU_5683057(MAPK_family_signaling_cascades);R_MMU_5673001(RAF/MAP_kinase_cascade);R_MMU_109582(Hemostasis);R_MMU_168898(Toll_like_Receptor_Cascades);R_MMU_354194(GRB2:SOS_provides_linkage_to_MAPK_signaling_for_Integrins);R_MMU_1474244(Extracellular_matrix…	2.65353	12.6247	1.17011	2.24769	4.47019	2.16034	0.00529806	0.999962	up	no
ENSMUSG00000020175	Rab36	18806;18809;18805;18808;18813;18811	ENSMUST00000147802;ENSMUST00000142507;ENSMUST00000136944;ENSMUST00000234625;ENSMUST00000151432;ENSMUST00000139384	GO:0000139(Golgi membrane);GO:0000166(nucleotide binding);GO:0003924(GTPase activity);GO:0005525(GTP binding);GO:0005794(Golgi apparatus);GO:0015031(protein transport);GO:0016020(membrane);GO:0016020(membrane)	NA	K07922	NA	RAB36, member RAS oncogene family [Source:MGI Symbol;Acc:MGI:1924127]	protein_coding;retained_intron	R_MMU_5653656(Vesicle_mediated_transport);R_MMU_6811438(Intra_Golgi_traffic);R_MMU_8873719(RAB_geranylgeranylation);R_MMU_597592(Post_translational_protein_modification);R_MMU_392499(Metabolism_of_proteins);R_MMU_199991(Membrane_Trafficking);R_MMU_6811442(Intra_Golgi_and_retrograde_Golgi_to_ER_traffic)	0.172695	0.136716	0.0094778	0.0178952	11.3035	3.4987	0.00530227	0.999962	up	no
ENSMUSG00000025270	Alas2	4419;4421;4422;4423	ENSMUST00000066337;ENSMUST00000112715;ENSMUST00000134670;ENSMUST00000142474	GO:0001666(response to hypoxia);GO:0003824(catalytic activity);GO:0003870(5-aminolevulinate synthase activity);GO:0005739(mitochondrion);GO:0005743(mitochondrial inner membrane);GO:0005759(mitochondrial matrix);GO:0006778(porphyrin-containing compound metabolic process);GO:0006782(protoporphyrinogen IX biosynthetic process);GO:0006783(heme biosynthetic process);GO:0006879(cellular iron ion homeos…	00260(Glycine, serine and threonine metabolism);00860(Porphyrin and chlorophyll metabolism);00860(Porphyrin and chlorophyll metabolism)	K00643	EC:2.3.1.37	aminolevulinic acid synthase 2, erythroid [Source:MGI Symbol;Acc:MGI:87990]	protein_coding;retained_intron;processed_transcript	R_MMU_189445(Metabolism_of_porphyrins);R_MMU_1430728(Metabolism);R_MMU_189451(Heme_biosynthesis)	2.81399	0.122074	0.233965	0.102099	8.73661	3.12707	0.00549371	0.999962	up	no
ENSMUSG00000096499	Ighv1-5	36450;36449	ENSMUST00000191803;ENSMUST00000103494	GO:0003823(antigen binding);GO:0006910(phagocytosis, recognition);GO:0006911(phagocytosis, engulfment);GO:0006958(complement activation, classical pathway);GO:0009897(external side of plasma membrane);GO:0034987(immunoglobulin receptor binding);GO:0042571(immunoglobulin complex, circulating);GO:0042742(defense response to bacterium);GO:0045087(innate immune response);GO:0050853(B cell receptor si…	NA	NA	NA	immunoglobulin heavy variable V1-5 [Source:MGI Symbol;Acc:MGI:3704121]	IG_V_gene	R_MMU_2871809(FCERI_mediated_Ca+2_mobilization);R_MMU_977606(Regulation_of_Complement_cascade);R_MMU_5653656(Vesicle_mediated_transport);R_MMU_2029481(FCGR_activation);R_MMU_2029480(Fcgamma_receptor_(FCGR)_dependent_phagocytosis);R_MMU_983705(Signaling_by_the_B_Cell_Receptor_(BCR));R_MMU_109582(Hemostasis);R_MMU_173623(Classical_antibody_mediated_complement_activation);R_MMU_166663(Initial_trigge…	0	2.58749	0	0	12937.4	13.6593	0.00563581	0.999962	up	no
ENSMUSG00000096988	A930029G22Rik	64062	ENSMUST00000181032	NA	NA	NA	NA	RIKEN cDNA A930029G22 gene [Source:MGI Symbol;Acc:MGI:3605039]	lincRNA	NA	0.229429	0.129924	0	0	1796.77	10.8112	0.00576134	0.999962	up	no
ENSMUSG00000006958	Chrd	54915;54913;54916;54922;54914	ENSMUST00000153299;ENSMUST00000115423;ENSMUST00000231636;ENSMUST00000151150;ENSMUST00000007171	GO:0001501(skeletal system development);GO:0001649(osteoblast differentiation);GO:0001702(gastrulation with mouth forming second);GO:0001707(mesoderm formation);GO:0002053(positive regulation of mesenchymal cell proliferation);GO:0005515(protein binding);GO:0005576(extracellular region);GO:0005615(extracellular space);GO:0007275(multicellular organism development);GO:0007389(pattern specification…	04350(TGF-beta signaling pathway);04350(TGF-beta signaling pathway)	K04657	NA	chordin [Source:MGI Symbol;Acc:MGI:1313268]	nonsense_mediated_decay;protein_coding;retained_intron	NA	0.0561467	0.0410747	0	0	486.107	8.92513	0.00602468	0.999962	up	no
ENSMUSG00000004814	Ccl24	106010;106011	ENSMUST00000004936;ENSMUST00000201401	GO:0001938(positive regulation of endothelial cell proliferation);GO:0002548(monocyte chemotaxis);GO:0005125(cytokine activity);GO:0005576(extracellular region);GO:0005615(extracellular space);GO:0006935(chemotaxis);GO:0006954(inflammatory response);GO:0006955(immune response);GO:0007010(cytoskeleton organization);GO:0007165(signal transduction);GO:0007186(G protein-coupled receptor signaling pat…	04060(Cytokine-cytokine receptor interaction);04062(Chemokine signaling pathway);04062(Chemokine signaling pathway)	K21097	NA	chemokine (C-C motif) ligand 24 [Source:MGI Symbol;Acc:MGI:1928953]	protein_coding	NA	47.9468	89.3395	380.045	106.829	0.281976	-1.82636	0.0061559	0.999962	down	no
ENSMUSG00000043099	Hic1	26830;26831	ENSMUST00000055619;ENSMUST00000131720	GO:0000122(negative regulation of transcription by RNA polymerase II);GO:0001227(DNA-binding transcription repressor activity, RNA polymerase II-specific);GO:0003676(nucleic acid binding);GO:0003700(DNA-binding transcription factor activity);GO:0005515(protein binding);GO:0008630(intrinsic apoptotic signaling pathway in response to DNA damage);GO:0030178(negative regulation of Wnt signaling pathw…	NA	NA	NA	hypermethylated in cancer 1 [Source:MGI Symbol;Acc:MGI:1338010]	protein_coding;processed_transcript	R_MMU_597592(Post_translational_protein_modification);R_MMU_392499(Metabolism_of_proteins);R_MMU_3108232(SUMO_E3_ligases_SUMOylate_target_proteins);R_MMU_3232118(SUMOylation_of_transcription_factors);R_MMU_2990846(SUMOylation)	5.98423	6.17121	19.6202	15.7387	0.343774	-1.54047	0.00637271	0.999962	down	no
ENSMUSG00000058174	Gm5148	84994;84993;84997	ENSMUST00000108105;ENSMUST00000079755;ENSMUST00000134904	GO:0003674(molecular_function);GO:0005575(cellular_component);GO:0008150(biological_process);GO:0008150(biological_process)	NA	NA	NA	predicted gene 5148 [Source:MGI Symbol;Acc:MGI:3646006]	protein_coding;processed_transcript	NA	0.401695	0.737028	0.0927799	0.121752	5.30795	2.40815	0.00672938	0.999962	up	no
ENSMUSG00000094075	Ighv1-80	36605	ENSMUST00000103547	GO:0003823(antigen binding);GO:0006910(phagocytosis, recognition);GO:0006911(phagocytosis, engulfment);GO:0006958(complement activation, classical pathway);GO:0009897(external side of plasma membrane);GO:0034987(immunoglobulin receptor binding);GO:0042571(immunoglobulin complex, circulating);GO:0042742(defense response to bacterium);GO:0045087(innate immune response);GO:0050853(B cell receptor si…	NA	NA	NA	immunoglobulin heavy variable 1-80 [Source:MGI Symbol;Acc:MGI:4439738]	IG_V_gene	R_MMU_2871809(FCERI_mediated_Ca+2_mobilization);R_MMU_977606(Regulation_of_Complement_cascade);R_MMU_5653656(Vesicle_mediated_transport);R_MMU_2029481(FCGR_activation);R_MMU_2029480(Fcgamma_receptor_(FCGR)_dependent_phagocytosis);R_MMU_983705(Signaling_by_the_B_Cell_Receptor_(BCR));R_MMU_109582(Hemostasis);R_MMU_173623(Classical_antibody_mediated_complement_activation);R_MMU_166663(Initial_trigge…	0	2.74293	0	0	13714.6	13.7434	0.00688488	0.999962	up	no
ENSMUSG00000116024	Gm49527	50744;50740	ENSMUST00000230214;ENSMUST00000229782	GO:0003676(nucleic acid binding);GO:0006355(regulation of transcription, DNA-templated);GO:0006355(regulation of transcription, DNA-templated)	NA	NA	NA	predicted gene, 49527 [Source:MGI Symbol;Acc:MGI:6155227]	protein_coding;processed_transcript	NA	0.740023	1.23137	0.161199	0	12.2295	3.6123	0.00694439	0.999962	up	no
ENSMUSG00000058626	Capn11	62884	ENSMUST00000120717	GO:0001669(acrosomal vesicle);GO:0004198(calcium-dependent cysteine-type endopeptidase activity);GO:0005509(calcium ion binding);GO:0005737(cytoplasm);GO:0006508(proteolysis);GO:0016787(hydrolase activity);GO:0031410(cytoplasmic vesicle);GO:0046872(metal ion binding)	NA	K08580	EC:3.4.22.-	calpain 11 [Source:MGI Symbol;Acc:MGI:1352490]	protein_coding	R_MMU_1474244(Extracellular_matrix_organization);R_MMU_1474228(Degradation_of_the_extracellular_matrix)	0	0.34963	0	0	1748.15	10.7716	0.00724618	0.999962	up	no
ENSMUSG00000099913	Gm28551	9244	ENSMUST00000144660	GO:0004066(asparagine synthase (glutamine-hydrolyzing) activity);GO:0006529(asparagine biosynthetic process);GO:0006541(glutamine metabolic process);GO:0008652(cellular amino acid biosynthetic process)	NA	NA	NA	predicted gene 28551 [Source:MGI Symbol;Acc:MGI:5579257]	nonsense_mediated_decay	NA	0	0	0.040752	0.158317	0.00100468	-9.95905	0.00735593	0.999962	down	no
ENSMUSG00000030787	Lyve1	124920;124921	ENSMUST00000033050;ENSMUST00000209319	GO:0004888(transmembrane signaling receptor activity);GO:0005540(hyaluronic acid binding);GO:0005886(plasma membrane);GO:0006027(glycosaminoglycan catabolic process);GO:0007155(cell adhesion);GO:0016020(membrane);GO:0016021(integral component of membrane);GO:0071944(cell periphery);GO:0071944(cell periphery)	NA	K19012	NA	lymphatic vessel endothelial hyaluronan receptor 1 [Source:MGI Symbol;Acc:MGI:2136348]	protein_coding;retained_intron	R_MMU_2160916(Hyaluronan_uptake_and_degradation);R_MMU_71387(Metabolism_of_carbohydrates);R_MMU_1430728(Metabolism);R_MMU_2142845(Hyaluronan_metabolism);R_MMU_1630316(Glycosaminoglycan_metabolism)	1.11585	9.54412	0.929719	1.18279	5.04612	2.33517	0.0073599	0.999962	up	no
ENSMUSG00000052157	Gm650	4707	ENSMUST00000144428	NA	NA	NA	NA	predicted pseudogene 650 [Source:MGI Symbol;Acc:MGI:2685496]	processed_pseudogene	NA	0.496871	0	0	0	2484.36	11.2787	0.00742263	0.999962	up	no
ENSMUSG00000104784	Gm42984	100923	ENSMUST00000195990	NA	NA	NA	NA	predicted gene 42984 [Source:MGI Symbol;Acc:MGI:5663121]	antisense	NA	0.420572	0.161984	0	0	2912.78	11.5082	0.00756891	0.999962	up	no
ENSMUSG00000035202	Lars2	142502;142503;142504;142507;142510;142506;142509;142508	ENSMUST00000038863;ENSMUST00000215674;ENSMUST00000214074;ENSMUST00000215464;ENSMUST00000215087;ENSMUST00000216843;ENSMUST00000213711;ENSMUST00000214557	GO:0000166(nucleotide binding);GO:0002161(aminoacyl-tRNA editing activity);GO:0004812(aminoacyl-tRNA ligase activity);GO:0004823(leucine-tRNA ligase activity);GO:0005524(ATP binding);GO:0005739(mitochondrion);GO:0005759(mitochondrial matrix);GO:0006412(translation);GO:0006418(tRNA aminoacylation for protein translation);GO:0006429(leucyl-tRNA aminoacylation);GO:0016874(ligase activity);GO:0032543…	00970(Aminoacyl-tRNA biosynthesis);00970(Aminoacyl-tRNA biosynthesis)	K01869	EC:6.1.1.4	leucyl-tRNA synthetase, mitochondrial [Source:MGI Symbol;Acc:MGI:2142973]	protein_coding;retained_intron	NA	10.4561	136.27	6.64731	20.0112	5.50391	2.46046	0.00760777	0.999962	up	no
ENSMUSG00000048538	Gm9826	7574	ENSMUST00000029124	NA	NA	NA	NA	predicted gene 9826 [Source:MGI Symbol;Acc:MGI:3642725]	processed_pseudogene	NA	3.03705	2.08508	0.31987	0.822866	4.48234	2.16425	0.00781955	0.999962	up	no
ENSMUSG00000059213	Ddn	52597	ENSMUST00000075444	GO:0000978(RNA polymerase II cis-regulatory region sequence-specific DNA binding);GO:0000981(DNA-binding transcription factor activity, RNA polymerase II-specific);GO:0005634(nucleus);GO:0005737(cytoplasm);GO:0005783(endoplasmic reticulum);GO:0005789(endoplasmic reticulum membrane);GO:0005886(plasma membrane);GO:0016020(membrane);GO:0030054(cell junction);GO:0030425(dendrite);GO:0032591(dendritic…	NA	NA	NA	dendrin [Source:MGI Symbol;Acc:MGI:108101]	protein_coding	NA	0.106401	0.0428798	0	0	746.405	9.54381	0.00840483	0.999962	up	no
ENSMUSG00000005800	Mmp8	134611	ENSMUST00000018765	GO:0004175(endopeptidase activity);GO:0004222(metalloendopeptidase activity);GO:0004252(serine-type endopeptidase activity);GO:0005509(calcium ion binding);GO:0005576(extracellular region);GO:0005615(extracellular space);GO:0006508(proteolysis);GO:0008233(peptidase activity);GO:0008237(metallopeptidase activity);GO:0008270(zinc ion binding);GO:0010628(positive regulation of gene expression);GO:00…	NA	K01402	EC:3.4.24.34	matrix metallopeptidase 8 [Source:MGI Symbol;Acc:MGI:1202395]	protein_coding	R_MMU_1442490(Collagen_degradation);R_MMU_1474244(Extracellular_matrix_organization);R_MMU_1474228(Degradation_of_the_extracellular_matrix);R_MMU_168256(Immune_System);R_MMU_6798695(Neutrophil_degranulation);R_MMU_168249(Innate_Immune_System);R_MMU_1592389(Activation_of_Matrix_Metalloproteinases)	121.398	131.818	51.436	36.3577	2.88422	1.52818	0.00846716	0.999962	up	no
ENSMUSG00000031253	Srpx2	3750;3749	ENSMUST00000113304;ENSMUST00000033606	GO:0001525(angiogenesis);GO:0005102(signaling receptor binding);GO:0005201(extracellular matrix structural constituent);GO:0005576(extracellular region);GO:0005615(extracellular space);GO:0005737(cytoplasm);GO:0007155(cell adhesion);GO:0009986(cell surface);GO:0030054(cell junction);GO:0036458(hepatocyte growth factor binding);GO:0042325(regulation of phosphorylation);GO:0042802(identical protein…	NA	K19408	NA	sushi-repeat-containing protein, X-linked 2 [Source:MGI Symbol;Acc:MGI:1916042]	protein_coding	NA	0	0	0.190536	0.0144934	0.000975469	-10.0016	0.00884315	0.999962	down	no
ENSMUSG00000104548	Gm43857	90660	ENSMUST00000200343	NA	NA	NA	NA	predicted gene 43857 [Source:MGI Symbol;Acc:MGI:5663994]	TEC	NA	0.250149	0.164049	0.684294	1.21935	0.217582	-2.20037	0.00908478	0.999962	down	no
ENSMUSG00000022496	Tnfrsf17	53919	ENSMUST00000023140	GO:0002250(adaptive immune response);GO:0002260(lymphocyte homeostasis);GO:0002376(immune system process);GO:0007165(signal transduction);GO:0016020(membrane);GO:0016021(integral component of membrane);GO:0033209(tumor necrosis factor-mediated signaling pathway);GO:0038023(signaling receptor activity)	04060(Cytokine-cytokine receptor interaction);04672(Intestinal immune network for IgA production)	K05153	NA	tumor necrosis factor receptor superfamily, member 17 [Source:MGI Symbol;Acc:MGI:1343050]	protein_coding	R_MMU_5668541(TNFR2_non_canonical_NF_kB_pathway);R_MMU_5669034(TNFs_bind_their_physiological_receptors);R_MMU_168256(Immune_System);R_MMU_1280215(Cytokine_Signaling_in_Immune_system)	0	0	0.196411	0.522979	0.000278013	-11.8126	0.00917654	0.999962	down	no
ENSMUSG00000031898	Dpep3	133139	ENSMUST00000034371	GO:0001669(acrosomal vesicle);GO:0005515(protein binding);GO:0005886(plasma membrane);GO:0006508(proteolysis);GO:0008233(peptidase activity);GO:0008235(metalloexopeptidase activity);GO:0008237(metallopeptidase activity);GO:0008239(dipeptidyl-peptidase activity);GO:0016020(membrane);GO:0016787(hydrolase activity);GO:0016805(dipeptidase activity);GO:0031225(anchored component of membrane);GO:004687…	NA	K01273	EC:3.4.13.19	dipeptidase 3 [Source:MGI Symbol;Acc:MGI:1919104]	protein_coding	R_MMU_556833(Metabolism_of_lipids);R_MMU_1430728(Metabolism);R_MMU_8978868(Fatty_acid_metabolism);R_MMU_5423646(Aflatoxin_activation_and_detoxification);R_MMU_211859(Biological_oxidations);R_MMU_2142753(Arachidonic_acid_metabolism);R_MMU_2142691(Synthesis_of_Leukotrienes_(LT)_and_Eoxins_(EX))	0.285107	1.61867	0.129722	0.100973	8.25236	3.04481	0.00918563	0.999962	up	no
ENSMUSG00000103527	Gm37261	85327	ENSMUST00000194360	NA	NA	NA	NA	predicted gene, 37261 [Source:MGI Symbol;Acc:MGI:5610489]	TEC	NA	0.363402	0.139835	0	0	2516.18	11.297	0.00926982	0.999962	up	no
ENSMUSG00000022156	Gzme	46342	ENSMUST00000089549	GO:0004252(serine-type endopeptidase activity);GO:0005737(cytoplasm);GO:0006508(proteolysis);GO:0008233(peptidase activity);GO:0008236(serine-type peptidase activity);GO:0008626(granzyme-mediated apoptotic signaling pathway);GO:0016787(hydrolase activity);GO:0019835(cytolysis)	NA	NA	NA	granzyme E [Source:MGI Symbol;Acc:MGI:109265]	protein_coding	NA	0	0	0.817082	0	0.000244773	-11.9963	0.00942887	0.999962	down	no
ENSMUSG00000006403	Adamts4	14573;14575	ENSMUST00000111315;ENSMUST00000111314	GO:0002020(protease binding);GO:0004222(metalloendopeptidase activity);GO:0005515(protein binding);GO:0005576(extracellular region);GO:0005615(extracellular space);GO:0006508(proteolysis);GO:0008233(peptidase activity);GO:0008237(metallopeptidase activity);GO:0016607(nuclear speck);GO:0016787(hydrolase activity);GO:0030198(extracellular matrix organization);GO:0031012(extracellular matrix);GO:004…	NA	K07764	EC:3.4.24.82	a disintegrin-like and metallopeptidase (reprolysin type) with thrombospondin type 1 motif, 4 [Source:MGI Symbol;Acc:MGI:1339949]	protein_coding	R_MMU_5173105(O_linked_glycosylation);R_MMU_1474244(Extracellular_matrix_organization);R_MMU_1474228(Degradation_of_the_extracellular_matrix);R_MMU_597592(Post_translational_protein_modification);R_MMU_392499(Metabolism_of_proteins);R_MMU_5173214(O_glycosylation_of_TSR_domain_containing_proteins)	0.219673	0.175047	0.0118102	0.0313453	9.14646	3.19321	0.00969688	0.999962	up	no
ENSMUSG00000094787	Ighv1-54	36530	ENSMUST00000103525	GO:0003823(antigen binding);GO:0006910(phagocytosis, recognition);GO:0006911(phagocytosis, engulfment);GO:0006958(complement activation, classical pathway);GO:0009897(external side of plasma membrane);GO:0034987(immunoglobulin receptor binding);GO:0042571(immunoglobulin complex, circulating);GO:0042742(defense response to bacterium);GO:0045087(innate immune response);GO:0050853(B cell receptor si…	NA	NA	NA	immunoglobulin heavy variable V1-54 [Source:MGI Symbol;Acc:MGI:3647133]	IG_V_gene	R_MMU_2871809(FCERI_mediated_Ca+2_mobilization);R_MMU_977606(Regulation_of_Complement_cascade);R_MMU_5653656(Vesicle_mediated_transport);R_MMU_2029481(FCGR_activation);R_MMU_2029480(Fcgamma_receptor_(FCGR)_dependent_phagocytosis);R_MMU_983705(Signaling_by_the_B_Cell_Receptor_(BCR));R_MMU_109582(Hemostasis);R_MMU_173623(Classical_antibody_mediated_complement_activation);R_MMU_166663(Initial_trigge…	1.20011	2.04697	0	0.12013	27.0297	4.75647	0.00973704	0.999962	up	no
ENSMUSG00000030680	Pagr1a	126056;126060;126059	ENSMUST00000200948;ENSMUST00000206416;ENSMUST00000162069	GO:0005515(protein binding);GO:0005634(nucleus);GO:0005654(nucleoplasm);GO:0006281(DNA repair);GO:0006310(DNA recombination);GO:0006974(cellular response to DNA damage stimulus);GO:0030331(estrogen receptor binding);GO:0033148(positive regulation of intracellular estrogen receptor signaling pathway);GO:0035097(histone methyltransferase complex);GO:0044666(MLL3/4 complex);GO:0045944(positive regul…	NA	NA	NA	PAXIP1 associated glutamate rich protein 1A [Source:MGI Symbol;Acc:MGI:1914528]	protein_coding	NA	4.67923	2.53724	0.801157	1.15889	3.68178	1.8804	0.00974395	0.999962	up	no
ENSMUSG00000116069	Gm49510	50991	ENSMUST00000134703	GO:0005096(GTPase activator activity);GO:0005515(protein binding);GO:0005737(cytoplasm);GO:0005829(cytosol);GO:0007165(signal transduction);GO:0032956(regulation of actin cytoskeleton organization);GO:0035020(regulation of Rac protein signal transduction);GO:0043547(positive regulation of GTPase activity);GO:0048365(Rac GTPase binding)	NA	NA	NA	predicted gene, 49510 [Source:MGI Symbol;Acc:MGI:6155200]	protein_coding	NA	0.346033	0.083025	1.74762	0.681391	0.176639	-2.50112	0.0098237	0.999962	down	no
ENSMUSG00000063177	Klk1b27	119905	ENSMUST00000079859	GO:0003073(regulation of systemic arterial blood pressure);GO:0004175(endopeptidase activity);GO:0004252(serine-type endopeptidase activity);GO:0005575(cellular_component);GO:0005615(extracellular space);GO:0006508(proteolysis);GO:0008233(peptidase activity);GO:0008236(serine-type peptidase activity);GO:0016787(hydrolase activity);GO:0016811(hydrolase activity, acting on carbon-nitrogen (but not …	NA	NA	NA	kallikrein 1-related peptidase b27 [Source:MGI Symbol;Acc:MGI:891980]	protein_coding	R_MMU_1474244(Extracellular_matrix_organization);R_MMU_1474228(Degradation_of_the_extracellular_matrix);R_MMU_1592389(Activation_of_Matrix_Metalloproteinases)	0	0	0.182257	0.439735	0.000321548	-11.6027	0.00988175	0.999962	down	no
ENSMUSG00000054418	2900041M22Rik	30741	ENSMUST00000155384	NA	NA	NA	NA	RIKEN cDNA 2900041M22 gene [Source:MGI Symbol;Acc:MGI:1925653]	processed_transcript	NA	0	0	0.129121	0.180561	0.000645824	-10.5966	0.0102635	0.999962	down	no
ENSMUSG00000096074	Ighv1-72	36582	ENSMUST00000103541	GO:0002250(adaptive immune response);GO:0002376(immune system process);GO:0003823(antigen binding);GO:0006910(phagocytosis, recognition);GO:0006911(phagocytosis, engulfment);GO:0006958(complement activation, classical pathway);GO:0009897(external side of plasma membrane);GO:0019814(immunoglobulin complex);GO:0034987(immunoglobulin receptor binding);GO:0042571(immunoglobulin complex, circulating);…	NA	NA	NA	immunoglobulin heavy variable 1-72 [Source:MGI Symbol;Acc:MGI:4439633]	IG_V_gene	R_MMU_2871809(FCERI_mediated_Ca+2_mobilization);R_MMU_977606(Regulation_of_Complement_cascade);R_MMU_5653656(Vesicle_mediated_transport);R_MMU_2029481(FCGR_activation);R_MMU_2029480(Fcgamma_receptor_(FCGR)_dependent_phagocytosis);R_MMU_983705(Signaling_by_the_B_Cell_Receptor_(BCR));R_MMU_109582(Hemostasis);R_MMU_173623(Classical_antibody_mediated_complement_activation);R_MMU_166663(Initial_trigge…	0.695857	4.97282	0	0.357705	15.8474	3.98617	0.0103966	0.999962	up	no
ENSMUSG00000035455	Fignl1	23215;23216;23213;23219;23217;23218	ENSMUST00000047689;ENSMUST00000171080;ENSMUST00000152345;ENSMUST00000150714;ENSMUST00000171938;ENSMUST00000109664	GO:0000166(nucleotide binding);GO:0000228(nuclear chromosome);GO:0000287(magnesium ion binding);GO:0001649(osteoblast differentiation);GO:0005524(ATP binding);GO:0005634(nucleus);GO:0005737(cytoplasm);GO:0007140(male meiotic nuclear division);GO:0008568(microtubule-severing ATPase activity);GO:0010569(regulation of double-strand break repair via homologous recombination);GO:0016787(hydrolase acti…	NA	K22766	EC:3.6.4.-	fidgetin-like 1 [Source:MGI Symbol;Acc:MGI:1890648]	protein_coding;processed_transcript	NA	0.501509	1.11483	0.254677	0.0587481	5.15704	2.36654	0.0106068	0.999962	up	no
ENSMUSG00000044461	Shisa2	46554	ENSMUST00000053949	GO:0005783(endoplasmic reticulum);GO:0005789(endoplasmic reticulum membrane);GO:0007275(multicellular organism development);GO:0016020(membrane);GO:0016021(integral component of membrane);GO:0030178(negative regulation of Wnt signaling pathway);GO:0040037(negative regulation of fibroblast growth factor receptor signaling pathway)	NA	NA	NA	shisa family member 2 [Source:MGI Symbol;Acc:MGI:2444716]	protein_coding	NA	0.226572	0.0860953	0	0.0150565	20.7663	4.37617	0.0107336	0.999962	up	no
ENSMUSG00000073680	Tmem88b	98426	ENSMUST00000097742	GO:0005886(plasma membrane);GO:0008150(biological_process);GO:0016020(membrane);GO:0016021(integral component of membrane);GO:0030165(PDZ domain binding)	NA	NA	NA	transmembrane protein 88B [Source:MGI Symbol;Acc:MGI:2444329]	protein_coding	NA	0.074871	0.08243	0	0	786.505	9.61931	0.010764	0.999962	up	no
ENSMUSG00000020704	Asic2	27440	ENSMUST00000021045	GO:0003026(regulation of systemic arterial blood pressure by aortic arch baroreceptor feedback);GO:0005216(ion channel activity);GO:0005248(voltage-gated sodium channel activity);GO:0005261(cation channel activity);GO:0005272(sodium channel activity);GO:0005515(protein binding);GO:0005886(plasma membrane);GO:0005887(integral component of plasma membrane);GO:0006811(ion transport);GO:0006812(catio…	04742(Taste transduction);04750(Inflammatory mediator regulation of TRP channels)	K04828	NA	acid-sensing (proton-gated) ion channel 2 [Source:MGI Symbol;Acc:MGI:1100867]	protein_coding	R_MMU_382551(Transport_of_small_molecules);R_MMU_2672351(Stimuli_sensing_channels);R_MMU_983712(Ion_channel_transport)	0.114025	0.0106755	0	0	623.5	9.28425	0.0108051	0.999962	up	no
ENSMUSG00000053846	Lipg	68102;68103	ENSMUST00000066532;ENSMUST00000235783	GO:0004465(lipoprotein lipase activity);GO:0004620(phospholipase activity);GO:0004806(triglyceride lipase activity);GO:0005515(protein binding);GO:0005576(extracellular region);GO:0005615(extracellular space);GO:0005769(early endosome);GO:0005794(Golgi apparatus);GO:0006629(lipid metabolic process);GO:0006633(fatty acid biosynthetic process);GO:0007584(response to nutrient);GO:0008201(heparin bin…	00561(Glycerolipid metabolism);04979(Cholesterol metabolism);04979(Cholesterol metabolism)	K22284	EC:3.1.1.3	lipase, endothelial [Source:MGI Symbol;Acc:MGI:1341803]	protein_coding;retained_intron	R_MMU_8963899(Plasma_lipoprotein_remodeling);R_MMU_382551(Transport_of_small_molecules);R_MMU_174824(Plasma_lipoprotein_assembly,_remodeling,_and_clearance);R_MMU_8964058(HDL_remodeling)	6.18953	6.60902	2.55249	1.91234	2.86653	1.51931	0.0109294	0.999962	up	no
ENSMUSG00000026573	Xcl1	14212	ENSMUST00000027860	GO:0001916(positive regulation of T cell mediated cytotoxicity);GO:0002548(monocyte chemotaxis);GO:0002690(positive regulation of leukocyte chemotaxis);GO:0002725(negative regulation of T cell cytokine production);GO:0002726(positive regulation of T cell cytokine production);GO:0002839(positive regulation of immune response to tumor cell);GO:0005125(cytokine activity);GO:0005576(extracellular reg…	04060(Cytokine-cytokine receptor interaction);04062(Chemokine signaling pathway)	K05507	NA	chemokine (C motif) ligand 1 [Source:MGI Symbol;Acc:MGI:104593]	protein_coding	R_MMU_373076(Class_A/1_(Rhodopsin_like_receptors));R_MMU_380108(Chemokine_receptors_bind_chemokines);R_MMU_375276(Peptide_ligand_binding_receptors);R_MMU_500792(GPCR_ligand_binding);R_MMU_416476(G_alpha_(q)_signalling_events);R_MMU_372790(Signaling_by_GPCR);R_MMU_388396(GPCR_downstream_signalling);R_MMU_162582(Signal_Transduction)	0.663214	0.80764	0.658147	9.64935	0.142697	-2.80897	0.0109446	0.999962	down	no
ENSMUSG00000108161	Gm32914	115238	ENSMUST00000203815	NA	NA	NA	NA	predicted gene, 32914 [Source:MGI Symbol;Acc:MGI:5592073]	lincRNA	NA	0	0	0.140715	0.097149	0.000840817	-10.2159	0.0109934	0.999962	down	no
ENSMUSG00000047161	Chst9	65626;65625	ENSMUST00000130553;ENSMUST00000053017	GO:0000139(Golgi membrane);GO:0001537(N-acetylgalactosamine 4-O-sulfotransferase activity);GO:0005794(Golgi apparatus);GO:0005975(carbohydrate metabolic process);GO:0006790(sulfur compound metabolic process);GO:0008146(sulfotransferase activity);GO:0016020(membrane);GO:0016021(integral component of membrane);GO:0016051(carbohydrate biosynthetic process);GO:0016740(transferase activity);GO:0030166…	NA	K09673	EC:2.8.2.-	carbohydrate (N-acetylgalactosamine 4-0) sulfotransferase 9 [Source:MGI Symbol;Acc:MGI:1918617]	nonsense_mediated_decay;protein_coding	R_MMU_71387(Metabolism_of_carbohydrates);R_MMU_1430728(Metabolism);R_MMU_2022870(Chondroitin_sulfate_biosynthesis);R_MMU_1793185(Chondroitin_sulfate/dermatan_sulfate_metabolism);R_MMU_1630316(Glycosaminoglycan_metabolism)	0	0	0.0750977	0.199504	0.000728328	-10.4231	0.011087	0.999962	down	no
ENSMUSG00000020785	Camkk1	26607;26608	ENSMUST00000155720;ENSMUST00000092937	GO:0000166(nucleotide binding);GO:0004672(protein kinase activity);GO:0004674(protein serine/threonine kinase activity);GO:0004683(calmodulin-dependent protein kinase activity);GO:0005516(calmodulin binding);GO:0005524(ATP binding);GO:0005634(nucleus);GO:0005654(nucleoplasm);GO:0005737(cytoplasm);GO:0005829(cytosol);GO:0006468(protein phosphorylation);GO:0016301(kinase activity);GO:0016310(phosph…	05034(Alcoholism);05034(Alcoholism)	K00908	EC:2.7.11.17	calcium/calmodulin-dependent protein kinase kinase 1, alpha [Source:MGI Symbol;Acc:MGI:1891766]	retained_intron;protein_coding	R_MMU_112040(G_protein_mediated_events);R_MMU_112315(Transmission_across_Chemical_Synapses);R_MMU_111932(CaMK_IV_mediated_phosphorylation_of_CREB);R_MMU_111997(CaM_pathway);R_MMU_438064(Post_NMDA_receptor_activation_events);R_MMU_442755(Activation_of_NMDA_receptors_and_postsynaptic_events);R_MMU_112314(Neurotransmitter_receptors_and_postsynaptic_signal_transmission);R_MMU_112043(PLC_beta_mediated…	9.09182	8.38241	23.089	24.0349	0.370815	-1.43123	0.0112155	0.999962	down	no
ENSMUSG00000064340	mt-Tl1	5	ENSMUST00000082391	NA	NA	NA	NA	mitochondrially encoded tRNA leucine 1 [Source:MGI Symbol;Acc:MGI:102482]	Mt_tRNA	NA	156.044	176.96	259.014	810.442	0.311378	-1.68326	0.0115508	0.999962	down	no
ENSMUSG00000111312	Gm47205	136849	ENSMUST00000215551	NA	NA	NA	NA	predicted gene, 47205 [Source:MGI Symbol;Acc:MGI:6096005]	TEC	NA	0.141793	0.083261	0	0	1125.27	10.1361	0.0119488	0.999962	up	no
ENSMUSG00000076583	Igkv8-24	110725	ENSMUST00000103384	GO:0002377(immunoglobulin production);GO:0005615(extracellular space);GO:0006955(immune response)	NA	NA	NA	immunoglobulin kappa chain variable 8-24 [Source:MGI Symbol;Acc:MGI:4947958]	IG_V_gene	NA	0.235326	1.41003	0	0	8226.8	13.0061	0.0119616	0.999962	up	no
ENSMUSG00000024211	Grm8	108268;108274	ENSMUST00000115323;ENSMUST00000146727	GO:0001642(group III metabotropic glutamate receptor activity);GO:0004930(G protein-coupled receptor activity);GO:0005886(plasma membrane);GO:0005887(integral component of plasma membrane);GO:0007165(signal transduction);GO:0007186(G protein-coupled receptor signaling pathway);GO:0007193(adenylate cyclase-inhibiting G protein-coupled receptor signaling pathway);GO:0007196(adenylate cyclase-inhibi…	04072(Phospholipase D signaling pathway);04080(Neuroactive ligand-receptor interaction);04724(Glutamatergic synapse);04724(Glutamatergic synapse)	K04608	NA	glutamate receptor, metabotropic 8 [Source:MGI Symbol;Acc:MGI:1351345]	protein_coding;processed_transcript	R_MMU_500792(GPCR_ligand_binding);R_MMU_372790(Signaling_by_GPCR);R_MMU_388396(GPCR_downstream_signalling);R_MMU_162582(Signal_Transduction);R_MMU_418594(G_alpha_(i)_signalling_events);R_MMU_420499(Class_C/3_(Metabotropic_glutamate/pheromone_receptors))	0	0	0.0293275	0.0223431	0.00387067	-8.0132	0.0122465	0.999962	down	no
ENSMUSG00000109129	Gm44973	115909	ENSMUST00000207050	GO:0003676(nucleic acid binding)	NA	NA	NA	predicted gene 44973 [Source:MGI Symbol;Acc:MGI:5753549]	protein_coding	NA	0	0	0	0.744052	0.000268798	-11.8612	0.0123216	0.999962	down	no
ENSMUSG00000001168	Oas1h	104676	ENSMUST00000072476	GO:0001730(2'-5'-oligoadenylate synthetase activity);GO:0002376(immune system process);GO:0003723(RNA binding);GO:0003725(double-stranded RNA binding);GO:0005524(ATP binding);GO:0005634(nucleus);GO:0005654(nucleoplasm);GO:0005829(cytosol);GO:0006955(immune response);GO:0016020(membrane);GO:0016740(transferase activity);GO:0016779(nucleotidyltransferase activity);GO:0045071(negative regulation of …	NA	NA	NA	2'-5' oligoadenylate synthetase 1H [Source:MGI Symbol;Acc:MGI:2180853]	protein_coding	NA	0.221453	0.069741	0	0	1455.97	10.5078	0.0126118	0.999962	up	no
ENSMUSG00000026630	Batf3	15759;15761;15760;15763;15762	ENSMUST00000194833;ENSMUST00000027943;ENSMUST00000193771;ENSMUST00000191621;ENSMUST00000192268	GO:0000122(negative regulation of transcription by RNA polymerase II);GO:0000978(RNA polymerase II cis-regulatory region sequence-specific DNA binding);GO:0000981(DNA-binding transcription factor activity, RNA polymerase II-specific);GO:0001227(DNA-binding transcription repressor activity, RNA polymerase II-specific);GO:0003677(DNA binding);GO:0003700(DNA-binding transcription factor activity);GO…	NA	K09034	NA	basic leucine zipper transcription factor, ATF-like 3 [Source:MGI Symbol;Acc:MGI:1925491]	processed_transcript;protein_coding;retained_intron	NA	1.34136	3.17729	4.51215	9.72428	0.317401	-1.65562	0.0127424	0.999962	down	no
ENSMUSG00000028262	Clca3a2	90345	ENSMUST00000029929	GO:0005229(intracellular calcium activated chloride channel activity);GO:0005887(integral component of plasma membrane);GO:0006508(proteolysis);GO:0006821(chloride transport);GO:0008233(peptidase activity);GO:0008237(metallopeptidase activity);GO:0016787(hydrolase activity);GO:0043276(anoikis);GO:0046872(metal ion binding);GO:0097192(extrinsic apoptotic signaling pathway in absence of ligand);GO:…	04924(Renin secretion);04972(Pancreatic secretion)	K05030	NA	chloride channel accessory 3A2 [Source:MGI Symbol;Acc:MGI:1931471]	protein_coding	NA	0.0779606	0.0470671	0	0	625.138	9.28803	0.013367	0.999962	up	no
ENSMUSG00000020717	Pecam1	29852;29856;29853;29855;29857;29858;29859;29854	ENSMUST00000103069;ENSMUST00000184424;ENSMUST00000080853;ENSMUST00000106796;ENSMUST00000068021;ENSMUST00000135481;ENSMUST00000124958;ENSMUST00000183610	GO:0001525(angiogenesis);GO:0001726(ruffle);GO:0001886(endothelial cell morphogenesis);GO:0001934(positive regulation of protein phosphorylation);GO:0002687(positive regulation of leukocyte migration);GO:0002693(positive regulation of cellular extravasation);GO:0004888(transmembrane signaling receptor activity);GO:0005515(protein binding);GO:0005615(extracellular space);GO:0005737(cytoplasm);GO:0…	04514(Cell adhesion molecules (CAMs));04670(Leukocyte transendothelial migration);05144(Malaria);05418(Fluid shear stress and atherosclerosis);05418(Fluid shear stress and atherosclerosis)	K06471	NA	platelet/endothelial cell adhesion molecule 1 [Source:MGI Symbol;Acc:MGI:97537]	protein_coding;retained_intron	R_MMU_418346(Platelet_homeostasis);R_MMU_109582(Hemostasis);R_MMU_432142(Platelet_sensitization_by_LDL);R_MMU_1474244(Extracellular_matrix_organization);R_MMU_76002(Platelet_activation,_signaling_and_aggregation);R_MMU_202733(Cell_surface_interactions_at_the_vascular_wall);R_MMU_210990(PECAM1_interactions);R_MMU_168256(Immune_System);R_MMU_114608(Platelet_degranulation);R_MMU_6798695(Neutrophil_d…	7.24647	5.84669	23.4256	13.6071	0.353557	-1.49999	0.013444	0.999962	down	no
ENSMUSG00000096020	Ighv1-75	36592	ENSMUST00000103544	GO:0003823(antigen binding);GO:0006910(phagocytosis, recognition);GO:0006911(phagocytosis, engulfment);GO:0006958(complement activation, classical pathway);GO:0009897(external side of plasma membrane);GO:0034987(immunoglobulin receptor binding);GO:0042571(immunoglobulin complex, circulating);GO:0042742(defense response to bacterium);GO:0045087(innate immune response);GO:0050853(B cell receptor si…	NA	NA	NA	immunoglobulin heavy variable 1-75 [Source:MGI Symbol;Acc:MGI:4439735]	IG_V_gene	R_MMU_2871809(FCERI_mediated_Ca+2_mobilization);R_MMU_977606(Regulation_of_Complement_cascade);R_MMU_5653656(Vesicle_mediated_transport);R_MMU_2029481(FCGR_activation);R_MMU_2029480(Fcgamma_receptor_(FCGR)_dependent_phagocytosis);R_MMU_983705(Signaling_by_the_B_Cell_Receptor_(BCR));R_MMU_109582(Hemostasis);R_MMU_173623(Classical_antibody_mediated_complement_activation);R_MMU_166663(Initial_trigge…	0.45895	0.940884	0	0	6999.17	12.773	0.0140683	0.999962	up	no
ENSMUSG00000102805	Gm37240	86361;86397	ENSMUST00000154148;ENSMUST00000146862	GO:0000139(Golgi membrane);GO:0005543(phospholipid binding);GO:0005737(cytoplasm);GO:0006886(intracellular protein transport);GO:0019904(protein domain specific binding);GO:0032588(trans-Golgi network membrane);GO:0034315(regulation of Arp2/3 complex-mediated actin nucleation);GO:0050708(regulation of protein secretion);GO:0070273(phosphatidylinositol-4-phosphate binding);GO:0070273(phosphatidyli…	NA	K20314	NA	predicted gene, 37240 [Source:MGI Symbol;Acc:MGI:5610468]	protein_coding;retained_intron	NA	0.00531374	0	0.15971	0.0266153	0.0285187	-5.13195	0.0141119	0.999962	down	no
ENSMUSG00000039851	4932438H23Rik	57345	ENSMUST00000035689	GO:0003674(molecular_function);GO:0005575(cellular_component);GO:0008150(biological_process)	NA	NA	NA	RIKEN cDNA 4932438H23 gene [Source:MGI Symbol;Acc:MGI:1921637]	protein_coding	NA	0.0450809	0.136	0.83758	0.233908	0.168999	-2.56491	0.0144662	0.999962	down	no
ENSMUSG00000110104	Gm45717	127288	ENSMUST00000211129	GO:0005886(plasma membrane);GO:0016020(membrane);GO:0016021(integral component of membrane);GO:0034341(response to interferon-gamma);GO:0035455(response to interferon-alpha);GO:0035456(response to interferon-beta);GO:0045071(negative regulation of viral genome replication);GO:0046597(negative regulation of viral entry into host cell);GO:0051607(defense response to virus);GO:0060337(type I interfe…	NA	NA	NA	predicted gene 45717 [Source:MGI Symbol;Acc:MGI:5804832]	protein_coding	NA	46.9499	22.7653	311.405	21.3686	0.209497	-2.255	0.0146578	0.999962	down	no
ENSMUSG00000043505	Gimap5	109598;109601;109600;109599	ENSMUST00000055558;ENSMUST00000203006;ENSMUST00000135174;ENSMUST00000147047	GO:0000166(nucleotide binding);GO:0005515(protein binding);GO:0005525(GTP binding);GO:0005739(mitochondrion);GO:0005764(lysosome);GO:0005765(lysosomal membrane);GO:0005768(endosome);GO:0010008(endosome membrane);GO:0016020(membrane);GO:0016021(integral component of membrane);GO:0032585(multivesicular body membrane);GO:0032585(multivesicular body membrane)	NA	NA	NA	GTPase, IMAP family member 5 [Source:MGI Symbol;Acc:MGI:2442232]	protein_coding;retained_intron;processed_transcript	NA	0.131383	0.448931	0.18245	2.91926	0.187095	-2.41816	0.0146943	0.999962	down	no
ENSMUSG00000015850	Adamtsl4	87784;87785;87786;87787;87788	ENSMUST00000117782;ENSMUST00000015994;ENSMUST00000151054;ENSMUST00000124410;ENSMUST00000148854	GO:0002020(protease binding);GO:0002064(epithelial cell development);GO:0004222(metalloendopeptidase activity);GO:0005576(extracellular region);GO:0005614(interstitial matrix);GO:0006508(proteolysis);GO:0006915(apoptotic process);GO:0008233(peptidase activity);GO:0030198(extracellular matrix organization);GO:0031012(extracellular matrix);GO:0042802(identical protein binding);GO:0043065(positive r…	NA	NA	NA	ADAMTS-like 4 [Source:MGI Symbol;Acc:MGI:2389008]	protein_coding;processed_transcript	R_MMU_5173105(O_linked_glycosylation);R_MMU_597592(Post_translational_protein_modification);R_MMU_392499(Metabolism_of_proteins);R_MMU_5173214(O_glycosylation_of_TSR_domain_containing_proteins)	9.25321	34.3625	8.4834	3.39958	3.67044	1.87595	0.0149115	0.999962	up	no
ENSMUSG00000074228	Gm10645	131611;131610	ENSMUST00000238241;ENSMUST00000098605	NA	NA	NA	NA	predicted gene 10645 [Source:MGI Symbol;Acc:MGI:3704313]	TEC	NA	0	0	0.297281	0.134653	0.000463033	-11.0766	0.0152332	0.999962	down	no
ENSMUSG00000028862	Map3k6	96455;96457;96456;96458	ENSMUST00000030677;ENSMUST00000127681;ENSMUST00000123612;ENSMUST00000134895	GO:0000165(MAPK cascade);GO:0000166(nucleotide binding);GO:0000186(activation of MAPKK activity);GO:0000287(magnesium ion binding);GO:0004672(protein kinase activity);GO:0004674(protein serine/threonine kinase activity);GO:0004709(MAP kinase kinase kinase activity);GO:0005524(ATP binding);GO:0006468(protein phosphorylation);GO:0006468(protein phosphorylation)	04010(MAPK signaling pathway);04010(MAPK signaling pathway)	K04425	EC:2.7.11.25	mitogen-activated protein kinase kinase kinase 6 [Source:MGI Symbol;Acc:MGI:1855691]	protein_coding;processed_transcript	NA	0.337246	4.12156	0.601073	0.231274	5.35691	2.4214	0.0154984	0.999962	up	no
ENSMUSG00000022435	Upk3a	51872	ENSMUST00000023070	GO:0000902(cell morphogenesis);GO:0001822(kidney development);GO:0005515(protein binding);GO:0005783(endoplasmic reticulum);GO:0005789(endoplasmic reticulum membrane);GO:0005886(plasma membrane);GO:0006833(water transport);GO:0015840(urea transport);GO:0016020(membrane);GO:0016021(integral component of membrane);GO:0016324(apical plasma membrane);GO:0030855(epithelial cell differentiation);GO:005…	05219(Bladder cancer)	K19520	NA	uroplakin 3A [Source:MGI Symbol;Acc:MGI:98914]	protein_coding	NA	0.392013	0.039545	0	0	2157.79	11.0753	0.0160042	0.999962	up	no
ENSMUSG00000044086	Lmod3	112422	ENSMUST00000095655	GO:0003779(actin binding);GO:0003785(actin monomer binding);GO:0005515(protein binding);GO:0005523(tropomyosin binding);GO:0005737(cytoplasm);GO:0005856(cytoskeleton);GO:0005865(striated muscle thin filament);GO:0006936(muscle contraction);GO:0006941(striated muscle contraction);GO:0007015(actin filament organization);GO:0030016(myofibril);GO:0030239(myofibril assembly);GO:0030240(skeletal muscle…	NA	K22030	NA	leiomodin 3 (fetal) [Source:MGI Symbol;Acc:MGI:2444169]	protein_coding	NA	0	0	0.077468	0.141533	0.000913238	-10.0967	0.0161307	0.999962	down	no
ENSMUSG00000043705	Capn13	64277	ENSMUST00000095208	GO:0004198(calcium-dependent cysteine-type endopeptidase activity);GO:0005509(calcium ion binding);GO:0005737(cytoplasm);GO:0006508(proteolysis);GO:0008233(peptidase activity);GO:0008234(cysteine-type peptidase activity);GO:0016787(hydrolase activity);GO:0043066(negative regulation of apoptotic process)	NA	K08581	EC:3.4.22.-	calpain 13 [Source:MGI Symbol;Acc:MGI:2685789]	protein_coding	R_MMU_1474244(Extracellular_matrix_organization);R_MMU_1474228(Degradation_of_the_extracellular_matrix)	0.0472478	0.124046	0	0	856.468	9.74226	0.0165394	0.999962	up	no
ENSMUSG00000085869	Gm16079	97957	ENSMUST00000149065	NA	NA	NA	NA	predicted gene 16079 [Source:MGI Symbol;Acc:MGI:3802017]	lincRNA	NA	0	1.28202	0	0	6410.12	12.6461	0.0165476	0.999962	up	no
ENSMUSG00000076569	Igkv5-39	110696;110697	ENSMUST00000103370;ENSMUST00000197290	GO:0002377(immunoglobulin production);GO:0005615(extracellular space);GO:0006955(immune response);GO:0006955(immune response)	NA	NA	NA	immunoglobulin kappa variable 5-39 [Source:MGI Symbol;Acc:MGI:2686255]	IG_V_gene	NA	0.250987	0.462424	0.450058	6.44502	0.103467	-3.27276	0.0167761	0.999962	down	no
ENSMUSG00000050440	Hamp	119017	ENSMUST00000062620	GO:0000122(negative regulation of transcription by RNA polymerase II);GO:0002262(myeloid cell homeostasis);GO:0005179(hormone activity);GO:0005507(copper ion binding);GO:0005576(extracellular region);GO:0005615(extracellular space);GO:0005634(nucleus);GO:0006879(cellular iron ion homeostasis);GO:0007259(receptor signaling pathway via JAK-STAT);GO:0031668(cellular response to extracellular stimulu…	04350(TGF-beta signaling pathway)	K23106	NA	hepcidin antimicrobial peptide [Source:MGI Symbol;Acc:MGI:1933533]	protein_coding	NA	2.09302	0.125481	0.048569	0.026318	29.6247	4.88873	0.0173891	0.999962	up	no
ENSMUSG00000032496	Ltf	141682;141684;141692;141687;141681;141690;141691;141688;141685	ENSMUST00000196777;ENSMUST00000035077;ENSMUST00000197575;ENSMUST00000200459;ENSMUST00000198884;ENSMUST00000199815;ENSMUST00000198233;ENSMUST00000197893;ENSMUST00000196122	GO:0001503(ossification);GO:0001530(lipopolysaccharide binding);GO:0001817(regulation of cytokine production);GO:0002227(innate immune response in mucosa);GO:0002376(immune system process);GO:0004252(serine-type endopeptidase activity);GO:0004869(cysteine-type endopeptidase inhibitor activity);GO:0005506(iron ion binding);GO:0005576(extracellular region);GO:0005615(extracellular space);GO:0005737…	NA	K17283	EC:3.4.21.-	lactotransferrin [Source:MGI Symbol;Acc:MGI:96837]	protein_coding;retained_intron;nonsense_mediated_decay	R_MMU_6803157(Antimicrobial_peptides);R_MMU_168256(Immune_System);R_MMU_6798695(Neutrophil_degranulation);R_MMU_168249(Innate_Immune_System);R_MMU_6799990(Metal_sequestration_by_antimicrobial_proteins)	103.203	18.9338	19.8221	16.1698	3.39346	1.76276	0.0173937	0.999962	up	no
ENSMUSG00000103932	Gm36963	56956	ENSMUST00000193506	NA	NA	NA	NA	predicted gene, 36963 [Source:MGI Symbol;Acc:MGI:5610191]	TEC	NA	0	0	0.012516	0.217316	0.000870201	-10.1664	0.0175709	0.999962	down	no
ENSMUSG00000067599	Klra7	114475;114477;114476;114474	ENSMUST00000049304;ENSMUST00000032286;ENSMUST00000088011;ENSMUST00000112013	GO:0005886(plasma membrane);GO:0007155(cell adhesion);GO:0009897(external side of plasma membrane);GO:0016020(membrane);GO:0016021(integral component of membrane);GO:0030246(carbohydrate binding);GO:0030246(carbohydrate binding)	04650(Natural killer cell mediated cytotoxicity);05332(Graft-versus-host disease);05332(Graft-versus-host disease)	NA	NA	killer cell lectin-like receptor, subfamily A, member 7 [Source:MGI Symbol;Acc:MGI:101901]	protein_coding	NA	0.182857	0.508144	0.0910481	5.10283	0.133041	-2.91005	0.0175956	0.999962	down	no
ENSMUSG00000076501	Igkv2-137	110519	ENSMUST00000103302	GO:0002377(immunoglobulin production);GO:0005615(extracellular space);GO:0006955(immune response);GO:0009617(response to bacterium)	NA	NA	NA	immunoglobulin kappa chain variable 2-137 [Source:MGI Symbol;Acc:MGI:4439879]	IG_V_gene	R_MMU_2871809(FCERI_mediated_Ca+2_mobilization);R_MMU_977606(Regulation_of_Complement_cascade);R_MMU_5653656(Vesicle_mediated_transport);R_MMU_2029481(FCGR_activation);R_MMU_2029480(Fcgamma_receptor_(FCGR)_dependent_phagocytosis);R_MMU_983705(Signaling_by_the_B_Cell_Receptor_(BCR));R_MMU_109582(Hemostasis);R_MMU_173623(Classical_antibody_mediated_complement_activation);R_MMU_166663(Initial_trigge…	0.371373	1.67309	0	0.061258	33.3746	5.06068	0.0178252	0.999962	up	no
ENSMUSG00000084306	Gm11743	81263	ENSMUST00000117385	NA	NA	NA	NA	predicted gene 11743 [Source:MGI Symbol;Acc:MGI:3651178]	processed_pseudogene	NA	0.176842	0.087635	0	0	1322.38	10.3689	0.0179621	0.999962	up	no
ENSMUSG00000028328	Tmod1	92464	ENSMUST00000107773	GO:0003779(actin binding);GO:0005523(tropomyosin binding);GO:0005634(nucleus);GO:0005737(cytoplasm);GO:0005856(cytoskeleton);GO:0005865(striated muscle thin filament);GO:0005884(actin filament);GO:0006936(muscle contraction);GO:0007015(actin filament organization);GO:0008180(COP9 signalosome);GO:0008344(adult locomotory behavior);GO:0016020(membrane);GO:0030016(myofibril);GO:0030017(sarcomere);GO…	NA	K10370	NA	tropomodulin 1 [Source:MGI Symbol;Acc:MGI:98775]	protein_coding	R_MMU_390522(Striated_Muscle_Contraction);R_MMU_397014(Muscle_contraction)	0.28553	0.779437	0.103358	0.123778	4.68866	2.22918	0.0181454	0.999962	up	no
ENSMUSG00000024910	Ctsw	69269;69268;69267;69271;69266;69270	ENSMUST00000236256;ENSMUST00000025844;ENSMUST00000235786;ENSMUST00000236091;ENSMUST00000235502;ENSMUST00000237556	GO:0004197(cysteine-type endopeptidase activity);GO:0005615(extracellular space);GO:0005764(lysosome);GO:0005783(endoplasmic reticulum);GO:0006508(proteolysis);GO:0008233(peptidase activity);GO:0008234(cysteine-type peptidase activity);GO:0016787(hydrolase activity);GO:0051603(proteolysis involved in cellular protein catabolic process);GO:0051603(proteolysis involved in cellular protein catabolic…	04142(Lysosome);04210(Apoptosis);04210(Apoptosis)	K08569	EC:3.4.22.-	cathepsin W [Source:MGI Symbol;Acc:MGI:1338045]	protein_coding;retained_intron	R_MMU_109582(Hemostasis);R_MMU_76002(Platelet_activation,_signaling_and_aggregation);R_MMU_114608(Platelet_degranulation);R_MMU_76005(Response_to_elevated_platelet_cytosolic_Ca2+)	1.39224	3.72774	0.809922	25.0281	0.198157	-2.33529	0.0185178	0.999962	down	no
ENSMUSG00000016529	Il10	12471	ENSMUST00000016673	GO:0001818(negative regulation of cytokine production);GO:0001938(positive regulation of endothelial cell proliferation);GO:0002237(response to molecule of bacterial origin);GO:0002719(negative regulation of cytokine production involved in immune response);GO:0002875(negative regulation of chronic inflammatory response to antigenic stimulus);GO:0002904(positive regulation of B cell apoptotic proc…	04060(Cytokine-cytokine receptor interaction);04068(FoxO signaling pathway);04625(C-type lectin receptor signaling pathway);04630(Jak-STAT signaling pathway);04660(T cell receptor signaling pathway);04672(Intestinal immune network for IgA production);05133(Pertussis);05140(Leishmaniasis);05142(Chagas disease (American trypanosomiasis));05143(African trypanosomiasis);05144(Malaria);05145(Toxoplasm…	K05443	NA	interleukin 10 [Source:MGI Symbol;Acc:MGI:96537]	protein_coding	NA	26.1605	20.7053	11.0225	4.90247	2.94291	1.55724	0.0186267	0.999962	up	no
ENSMUSG00000084790	Gm15879	53516;53515	ENSMUST00000139334;ENSMUST00000150906	NA	NA	NA	NA	predicted gene 15879 [Source:MGI Symbol;Acc:MGI:3802012]	antisense	NA	0.118178	0.359468	0	0	2388.23	11.2217	0.01881	0.999962	up	no
ENSMUSG00000093896	Ighv1-76	36595;36594	ENSMUST00000197537;ENSMUST00000169155	GO:0003823(antigen binding);GO:0006910(phagocytosis, recognition);GO:0006911(phagocytosis, engulfment);GO:0006958(complement activation, classical pathway);GO:0009897(external side of plasma membrane);GO:0034987(immunoglobulin receptor binding);GO:0042571(immunoglobulin complex, circulating);GO:0042742(defense response to bacterium);GO:0045087(innate immune response);GO:0050853(B cell receptor si…	NA	NA	NA	immunoglobulin heavy variable 1-76 [Source:MGI Symbol;Acc:MGI:4439737]	IG_V_gene	R_MMU_2871809(FCERI_mediated_Ca+2_mobilization);R_MMU_977606(Regulation_of_Complement_cascade);R_MMU_5653656(Vesicle_mediated_transport);R_MMU_2029481(FCGR_activation);R_MMU_2029480(Fcgamma_receptor_(FCGR)_dependent_phagocytosis);R_MMU_983705(Signaling_by_the_B_Cell_Receptor_(BCR));R_MMU_109582(Hemostasis);R_MMU_173623(Classical_antibody_mediated_complement_activation);R_MMU_166663(Initial_trigge…	3.37355	1.09295	0.294941	0.24294	8.30388	3.05379	0.0193185	0.999962	up	no
ENSMUSG00000108477	Gm44878	115808	ENSMUST00000205812	NA	NA	NA	NA	predicted gene 44878 [Source:MGI Symbol;Acc:MGI:5753454]	TEC	NA	0.360809	0.003715	0	0	1822.62	10.8318	0.0193221	0.999962	up	no
ENSMUSG00000035775	Krt20	28857	ENSMUST00000017743	GO:0005198(structural molecule activity);GO:0005515(protein binding);GO:0005737(cytoplasm);GO:0005829(cytosol);GO:0005882(intermediate filament);GO:0006915(apoptotic process);GO:0009267(cellular response to starvation);GO:0045109(intermediate filament organization);GO:0050708(regulation of protein secretion)	04915(Estrogen signaling pathway)	K07604	NA	keratin 20 [Source:MGI Symbol;Acc:MGI:1914059]	protein_coding	R_MMU_6805567(Keratinization);R_MMU_6809371(Formation_of_the_cornified_envelope);R_MMU_1266738(Developmental_Biology)	0.637717	0.597679	0	0.13318	9.27614	3.21352	0.0193274	0.999962	up	no
ENSMUSG00000057135	Scimp	26392	ENSMUST00000108534	GO:0001726(ruffle);GO:0001772(immunological synapse);GO:0002367(cytokine production involved in immune response);GO:0002732(positive regulation of dendritic cell cytokine production);GO:0005515(protein binding);GO:0005886(plasma membrane);GO:0016020(membrane);GO:0016021(integral component of membrane);GO:0030175(filopodium);GO:0031256(leading edge membrane);GO:0031259(uropod membrane);GO:0031410(…	NA	NA	NA	SLP adaptor and CSK interacting membrane protein [Source:MGI Symbol;Acc:MGI:3610314]	protein_coding	NA	15.4008	29.4805	37.888	81.3981	0.376249	-1.41024	0.0194902	0.999962	down	no
ENSMUSG00000112824	Gm47917	17949	ENSMUST00000219148	NA	NA	NA	NA	predicted gene, 47917 [Source:MGI Symbol;Acc:MGI:6097168]	antisense	NA	0.279849	0	0.271013	3.16446	0.0814587	-3.61779	0.0195412	0.999962	down	no
ENSMUSG00000033024	Klra9	114472;114473	ENSMUST00000112032;ENSMUST00000071554	GO:0005886(plasma membrane);GO:0016020(membrane);GO:0016021(integral component of membrane);GO:0030246(carbohydrate binding);GO:0030246(carbohydrate binding)	04650(Natural killer cell mediated cytotoxicity);05332(Graft-versus-host disease);05332(Graft-versus-host disease)	NA	NA	killer cell lectin-like receptor subfamily A, member 9 [Source:MGI Symbol;Acc:MGI:1321153]	protein_coding	NA	0.126349	0.495702	0.071888	4.60581	0.132982	-2.91069	0.019612	0.999962	down	no
ENSMUSG00000079915	Gm16073	138460	ENSMUST00000116032	NA	NA	NA	NA	predicted gene 16073 [Source:MGI Symbol;Acc:MGI:3802177]	processed_pseudogene	NA	0	0	0.83749	0.083808	0.000217085	-12.1695	0.0197755	0.999962	down	no
ENSMUSG00000090778	Gm3235	132273	ENSMUST00000168442	NA	NA	NA	NA	predicted gene 3235 [Source:MGI Symbol;Acc:MGI:3781413]	antisense	NA	0.052597	0.071548	0.074715	1.96001	0.0610133	-4.03473	0.0198396	0.999962	down	no
ENSMUSG00000097509	B230322F03Rik	119413	ENSMUST00000181932	NA	NA	NA	NA	RIKEN cDNA B230322F03 gene [Source:MGI Symbol;Acc:MGI:3704291]	antisense	NA	0	0	0.379956	0	0.000526377	-10.8916	0.0198843	0.999962	down	no
ENSMUSG00000031965	Tbx20	135549	ENSMUST00000052946	GO:0000122(negative regulation of transcription by RNA polymerase II);GO:0000977(RNA polymerase II regulatory region sequence-specific DNA binding);GO:0000978(RNA polymerase II cis-regulatory region sequence-specific DNA binding);GO:0000981(DNA-binding transcription factor activity, RNA polymerase II-specific);GO:0001085(RNA polymerase II transcription factor binding);GO:0001102(RNA polymerase II…	NA	K10185	NA	T-box 20 [Source:MGI Symbol;Acc:MGI:1888496]	protein_coding	NA	0.0470039	0	0	0	235.019	7.87664	0.0200723	0.999962	up	no
ENSMUSG00000076672	Ighv3-6	36423	ENSMUST00000195124	GO:0002250(adaptive immune response);GO:0002376(immune system process);GO:0003823(antigen binding);GO:0006910(phagocytosis, recognition);GO:0006911(phagocytosis, engulfment);GO:0006958(complement activation, classical pathway);GO:0009897(external side of plasma membrane);GO:0019814(immunoglobulin complex);GO:0034987(immunoglobulin receptor binding);GO:0042571(immunoglobulin complex, circulating);…	NA	NA	NA	immunoglobulin heavy variable 3-6 [Source:MGI Symbol;Acc:MGI:4439856]	IG_V_gene	R_MMU_2871809(FCERI_mediated_Ca+2_mobilization);R_MMU_977606(Regulation_of_Complement_cascade);R_MMU_5653656(Vesicle_mediated_transport);R_MMU_2029481(FCGR_activation);R_MMU_2029480(Fcgamma_receptor_(FCGR)_dependent_phagocytosis);R_MMU_983705(Signaling_by_the_B_Cell_Receptor_(BCR));R_MMU_109582(Hemostasis);R_MMU_173623(Classical_antibody_mediated_complement_activation);R_MMU_166663(Initial_trigge…	1.02901	6.26327	0	0.659872	11.0511	3.46611	0.0204311	0.999962	up	no
ENSMUSG00000034457	Eda2r	2857;2859	ENSMUST00000037353;ENSMUST00000126283	GO:0005515(protein binding);GO:0005886(plasma membrane);GO:0005887(integral component of plasma membrane);GO:0007275(multicellular organism development);GO:0012501(programmed cell death);GO:0016020(membrane);GO:0016021(integral component of membrane);GO:0030154(cell differentiation);GO:0038023(signaling receptor activity);GO:0043123(positive regulation of I-kappaB kinase/NF-kappaB signaling);GO:0…	04060(Cytokine-cytokine receptor interaction);04060(Cytokine-cytokine receptor interaction)	K05163	NA	ectodysplasin A2 receptor [Source:MGI Symbol;Acc:MGI:2442860]	protein_coding;retained_intron	R_MMU_5668541(TNFR2_non_canonical_NF_kB_pathway);R_MMU_5669034(TNFs_bind_their_physiological_receptors);R_MMU_168256(Immune_System);R_MMU_1280215(Cytokine_Signaling_in_Immune_system)	0.0450638	0.0263944	0	0	357.291	8.48096	0.0204967	0.999962	up	no
ENSMUSG00000115293	Gm49333	54843	ENSMUST00000120394	GO:0000139(Golgi membrane);GO:0003824(catalytic activity);GO:0004222(metalloendopeptidase activity);GO:0005794(Golgi apparatus);GO:0005802(trans-Golgi network);GO:0006508(proteolysis);GO:0007420(brain development);GO:0007507(heart development);GO:0008152(metabolic process);GO:0008168(methyltransferase activity);GO:0008233(peptidase activity);GO:0008237(metallopeptidase activity);GO:0010002(cardio…	NA	K01415	EC:3.4.24.71	predicted gene, 49333 [Source:MGI Symbol;Acc:MGI:6121518]	protein_coding	R_MMU_373076(Class_A/1_(Rhodopsin_like_receptors));R_MMU_375276(Peptide_ligand_binding_receptors);R_MMU_500792(GPCR_ligand_binding);R_MMU_372790(Signaling_by_GPCR);R_MMU_162582(Signal_Transduction)	0	0	0.170545	0	0.00117271	-9.73594	0.0213833	0.999962	down	no
ENSMUSG00000090475	Gm6245	38625	ENSMUST00000164699	NA	NA	NA	NA	predicted gene 6245 [Source:MGI Symbol;Acc:MGI:3646756]	processed_pseudogene	NA	0.49132	0.070226	0	0	2807.73	11.4552	0.0218858	0.999962	up	no
ENSMUSG00000029516	Cit	104384;104379;104393;104382;104399;104398;104380;104395;104388;104387;104390;104396;104385;104383	ENSMUST00000051704;ENSMUST00000147330;ENSMUST00000145363;ENSMUST00000146387;ENSMUST00000134609;ENSMUST00000123736;ENSMUST00000137952;ENSMUST00000139881;ENSMUST00000127976;ENSMUST00000153407;ENSMUST00000202734;ENSMUST00000122877;ENSMUST00000102560;ENSMUST00000141101	GO:0000166(nucleotide binding);GO:0000281(mitotic cytokinesis);GO:0004672(protein kinase activity);GO:0004674(protein serine/threonine kinase activity);GO:0005524(ATP binding);GO:0005737(cytoplasm);GO:0006468(protein phosphorylation);GO:0016301(kinase activity);GO:0016310(phosphorylation);GO:0016740(transferase activity);GO:0030165(PDZ domain binding);GO:0032467(positive regulation of cytokinesis…	NA	K16308	EC:2.7.11.1	citron [Source:MGI Symbol;Acc:MGI:105313]	protein_coding;retained_intron;processed_transcript;nonsense_mediated_decay	NA	0.148565	0.446836	0.0970539	0.0648824	3.67676	1.87843	0.0219624	0.999962	up	no
ENSMUSG00000104291	A130071D04Rik	13096	ENSMUST00000194467	NA	NA	NA	NA	RIKEN cDNA A130071D04 gene [Source:MGI Symbol;Acc:MGI:2444749]	TEC	NA	0.234601	0.511639	0.165724	3.29196	0.215821	-2.21209	0.0223347	0.999962	down	no
ENSMUSG00000066677	Ifi208	14893;14894;14892	ENSMUST00000085876;ENSMUST00000169857;ENSMUST00000182880	GO:0000122(negative regulation of transcription by RNA polymerase II);GO:0000978(RNA polymerase II cis-regulatory region sequence-specific DNA binding);GO:0001227(DNA-binding transcription repressor activity, RNA polymerase II-specific);GO:0002218(activation of innate immune response);GO:0003690(double-stranded DNA binding);GO:0005634(nucleus);GO:0005654(nucleoplasm);GO:0005730(nucleolus);GO:0005…	NA	NA	NA	interferon activated gene 208 [Source:MGI Symbol;Acc:MGI:2442822]	protein_coding;retained_intron	NA	0.219318	0.128527	0.218454	1.33026	0.224602	-2.15456	0.0227191	0.999962	down	no
ENSMUSG00000081488	Gm15368	11252	ENSMUST00000120438	NA	NA	NA	NA	predicted gene 15368 [Source:MGI Symbol;Acc:MGI:3707462]	unprocessed_pseudogene	NA	0.144577	0.115939	1.23043	0.682325	0.136199	-2.87621	0.0229304	0.999962	down	no
ENSMUSG00000094475	Gm11007	83400;83399;83398	ENSMUST00000185834;ENSMUST00000178120;ENSMUST00000177700	GO:0003674(molecular_function);GO:0003676(nucleic acid binding);GO:0005575(cellular_component);GO:0005634(nucleus);GO:0006355(regulation of transcription, DNA-templated);GO:0008150(biological_process);GO:0010468(regulation of gene expression);GO:0046872(metal ion binding);GO:0046872(metal ion binding)	NA	NA	NA	predicted gene 11007 [Source:MGI Symbol;Acc:MGI:3779223]	protein_coding	R_MMU_73857(RNA_Polymerase_II_Transcription);R_MMU_212436(Generic_Transcription_Pathway);R_MMU_74160(Gene_expression_(Transcription))	0.32624	1.64694	0.0622628	0.236932	6.59497	2.72137	0.0234662	0.999962	up	no
ENSMUSG00000022371	Col14a1	49608;49607;49611;49609	ENSMUST00000110217;ENSMUST00000023053;ENSMUST00000125416;ENSMUST00000110221	GO:0003229(ventricular cardiac muscle tissue development);GO:0005515(protein binding);GO:0005576(extracellular region);GO:0005581(collagen trimer);GO:0005614(interstitial matrix);GO:0005615(extracellular space);GO:0007155(cell adhesion);GO:0030020(extracellular matrix structural constituent conferring tensile strength);GO:0030199(collagen fibril organization);GO:0048873(homeostasis of number of c…	04974(Protein digestion and absorption);04974(Protein digestion and absorption)	K08133	NA	collagen, type XIV, alpha 1 [Source:MGI Symbol;Acc:MGI:1341272]	protein_coding	R_MMU_1650814(Collagen_biosynthesis_and_modifying_enzymes);R_MMU_2022090(Assembly_of_collagen_fibrils_and_other_multimeric_structures);R_MMU_8948216(Collagen_chain_trimerization);R_MMU_1474244(Extracellular_matrix_organization);R_MMU_1474290(Collagen_formation)	2.56117	20.0812	2.31537	3.79342	3.70652	1.89007	0.0234906	0.999962	up	no
ENSMUSG00000091370	5730435O14Rik	17497;17496	ENSMUST00000165647;ENSMUST00000170047	NA	NA	NA	NA	RIKEN cDNA 5730435O14 gene [Source:MGI Symbol;Acc:MGI:1917788]	retained_intron;antisense	NA	0	0.0883549	0.601044	0.825859	0.0619208	-4.01343	0.0243313	0.999962	down	no
ENSMUSG00000066553	Gm6969	32216	ENSMUST00000140065	NA	NA	NA	NA	predicted pseudogene 6969 [Source:MGI Symbol;Acc:MGI:3645320]	processed_pseudogene	NA	8.29793	2.28609	0.886735	1.44778	4.53371	2.18069	0.0246531	0.999962	up	no
ENSMUSG00000058046	4933430I17Rik	93100	ENSMUST00000062145	GO:0003674(molecular_function);GO:0005575(cellular_component);GO:0008150(biological_process)	NA	NA	NA	RIKEN cDNA 4933430I17 gene [Source:MGI Symbol;Acc:MGI:3045314]	protein_coding	NA	0	0	0.084304	0.152733	0.00084375	-10.2109	0.0247197	0.999962	down	no
ENSMUSG00000099757	BE692007	70414;70412;70413	ENSMUST00000186500;ENSMUST00000186054;ENSMUST00000189306	NA	NA	NA	NA	expressed sequence BE692007 [Source:MGI Symbol;Acc:MGI:3035348]	retained_intron;antisense	NA	1.28035	12.4732	1.43948	2.08288	3.90463	1.96519	0.0248269	0.999962	up	no
ENSMUSG00000027111	Itga6	76999;77003;77004;76998;77002;77001;76997	ENSMUST00000028522;ENSMUST00000126787;ENSMUST00000139760;ENSMUST00000112101;ENSMUST00000155596;ENSMUST00000155249;ENSMUST00000152009	GO:0005515(protein binding);GO:0005604(basement membrane);GO:0005886(plasma membrane);GO:0005912(adherens junction);GO:0007155(cell adhesion);GO:0007160(cell-matrix adhesion);GO:0007229(integrin-mediated signaling pathway);GO:0008305(integrin complex);GO:0009897(external side of plasma membrane);GO:0009925(basal plasma membrane);GO:0009986(cell surface);GO:0010668(ectodermal cell differentiation)…	04151(PI3K-Akt signaling pathway);04510(Focal adhesion);04512(ECM-receptor interaction);04514(Cell adhesion molecules (CAMs));04640(Hematopoietic cell lineage);04810(Regulation of actin cytoskeleton);05145(Toxoplasmosis);05165(Human papillomavirus infection);05200(Pathways in cancer);05222(Small cell lung cancer);05410(Hypertrophic cardiomyopathy (HCM));05412(Arrhythmogenic right ventricular card…	K06485	NA	integrin alpha 6 [Source:MGI Symbol;Acc:MGI:96605]	protein_coding;processed_transcript	R_MMU_3000171(Non_integrin_membrane_ECM_interactions);R_MMU_109582(Hemostasis);R_MMU_3000157(Laminin_interactions);R_MMU_1474244(Extracellular_matrix_organization);R_MMU_446728(Cell_junction_organization);R_MMU_3000170(Syndecan_interactions);R_MMU_202733(Cell_surface_interactions_at_the_vascular_wall);R_MMU_1500931(Cell_Cell_communication);R_MMU_210991(Basigin_interactions);R_MMU_446107(Type_I_he…	2.76028	13.1945	2.0216	2.95356	3.20689	1.68118	0.0252214	0.999962	up	no
ENSMUSG00000020053	Igf1	20456;20452;20451;20453;20458;20454;20457;20455	ENSMUST00000062862;ENSMUST00000095360;ENSMUST00000122386;ENSMUST00000105300;ENSMUST00000122100;ENSMUST00000121952;ENSMUST00000121161;ENSMUST00000126490	GO:0000187(activation of MAPK activity);GO:0001649(osteoblast differentiation);GO:0001775(cell activation);GO:0001932(regulation of protein phosphorylation);GO:0001974(blood vessel remodeling);GO:0002683(negative regulation of immune system process);GO:0005158(insulin receptor binding);GO:0005159(insulin-like growth factor receptor binding);GO:0005178(integrin binding);GO:0005179(hormone activity…	01521(EGFR tyrosine kinase inhibitor resistance);01522(Endocrine resistance);04010(MAPK signaling pathway);04014(Ras signaling pathway);04015(Rap1 signaling pathway);04066(HIF-1 signaling pathway);04068(FoxO signaling pathway);04114(Oocyte meiosis);04115(p53 signaling pathway);04150(mTOR signaling pathway);04151(PI3K-Akt signaling pathway);04152(AMPK signaling pathway);04211(Longevity regulating …	K05459	NA	insulin-like growth factor 1 [Source:MGI Symbol;Acc:MGI:96432]	protein_coding	R_MMU_2428924(IGF1R_signaling_cascade);R_MMU_109582(Hemostasis);R_MMU_2980736(Peptide_hormone_metabolism);R_MMU_76002(Platelet_activation,_signaling_and_aggregation);R_MMU_392499(Metabolism_of_proteins);R_MMU_2428933(SHC_related_events_triggered_by_IGF1R);R_MMU_114608(Platelet_degranulation);R_MMU_9006934(Signaling_by_Receptor_Tyrosine_Kinases);R_MMU_422085(Synthesis,_secretion,_and_deacylation_o…	0.898183	1.32498	2.55963	2.73684	0.419745	-1.25241	0.0252717	0.999962	down	no
ENSMUSG00000038156	Spon1	125056;125057	ENSMUST00000046687;ENSMUST00000084696	GO:0005201(extracellular matrix structural constituent);GO:0005515(protein binding);GO:0005576(extracellular region);GO:0007155(cell adhesion);GO:0010954(positive regulation of protein processing);GO:0031012(extracellular matrix);GO:0032092(positive regulation of protein binding);GO:0046872(metal ion binding);GO:0050693(LBD domain binding);GO:0062023(collagen-containing extracellular matrix);GO:1…	NA	NA	NA	spondin 1, (f-spondin) extracellular matrix protein [Source:MGI Symbol;Acc:MGI:2385287]	protein_coding	R_MMU_5173105(O_linked_glycosylation);R_MMU_597592(Post_translational_protein_modification);R_MMU_392499(Metabolism_of_proteins);R_MMU_5173214(O_glycosylation_of_TSR_domain_containing_proteins)	0.605301	5.06919	0.476525	1.00273	3.83605	1.93962	0.0256214	0.999962	up	no
ENSMUSG00000087129	Gm16316	82594	ENSMUST00000154065	NA	NA	NA	NA	predicted gene 16316 [Source:MGI Symbol;Acc:MGI:3826530]	antisense	NA	0.035205	0.099206	0	0	672.055	9.39244	0.0256956	0.999962	up	no
ENSMUSG00000040264	Gbp2b	90250	ENSMUST00000029936	GO:0003924(GTPase activity);GO:0005525(GTP binding)	04621(NOD-like receptor signaling pathway)	K20899	NA	guanylate binding protein 2b [Source:MGI Symbol;Acc:MGI:95666]	protein_coding	NA	0.234708	0.253649	0.602374	1.15863	0.277317	-1.85039	0.0257887	0.999962	down	no
ENSMUSG00000056487	Mettl7a2	52862;52861	ENSMUST00000176287;ENSMUST00000088142	GO:0008168(methyltransferase activity);GO:0016020(membrane);GO:0016021(integral component of membrane);GO:0016740(transferase activity);GO:0032259(methylation);GO:0032259(methylation)	NA	NA	NA	methyltransferase like 7A2 [Source:MGI Symbol;Acc:MGI:3026615]	protein_coding	NA	1.26522	0.454686	0.158023	0.216216	4.59574	2.2003	0.0259707	0.999962	up	no
ENSMUSG00000095366	Gm21860	7411;7413	ENSMUST00000238676;ENSMUST00000177893	NA	NA	NA	NA	predicted gene, 21860 [Source:MGI Symbol;Acc:MGI:5434024]	lincRNA	NA	1.22277	9.65132	1.33217	1.26846	4.18133	2.06396	0.0260369	0.999962	up	no
ENSMUSG00000050844	1700020N01Rik	16722	ENSMUST00000057341	GO:0003674(molecular_function);GO:0003676(nucleic acid binding);GO:0005575(cellular_component);GO:0006355(regulation of transcription, DNA-templated);GO:0008150(biological_process)	NA	NA	NA	RIKEN cDNA 1700020N01 gene [Source:MGI Symbol;Acc:MGI:1914942]	protein_coding	NA	0.131176	0.262468	0	0	1968.22	10.9427	0.0261326	0.999962	up	no
ENSMUSG00000086670	Gm13194	73084	ENSMUST00000142299	NA	NA	NA	NA	predicted gene 13194 [Source:MGI Symbol;Acc:MGI:3651272]	processed_pseudogene	NA	0.448963	0.951961	0	0	7004.62	12.7741	0.0261326	0.999962	up	no
ENSMUSG00000021702	Thbs4	41249;41250	ENSMUST00000022213;ENSMUST00000168299	GO:0001938(positive regulation of endothelial cell proliferation);GO:0001968(fibronectin binding);GO:0005178(integrin binding);GO:0005201(extracellular matrix structural constituent);GO:0005509(calcium ion binding);GO:0005515(protein binding);GO:0005518(collagen binding);GO:0005576(extracellular region);GO:0005604(basement membrane);GO:0005615(extracellular space);GO:0005783(endoplasmic reticulum…	04145(Phagosome);04151(PI3K-Akt signaling pathway);04510(Focal adhesion);04512(ECM-receptor interaction);05144(Malaria);05165(Human papillomavirus infection);05165(Human papillomavirus infection)	K04659	NA	thrombospondin 4 [Source:MGI Symbol;Acc:MGI:1101779]	protein_coding;retained_intron	R_MMU_9006934(Signaling_by_Receptor_Tyrosine_Kinases);R_MMU_186797(Signaling_by_PDGF);R_MMU_162582(Signal_Transduction)	1.48652	0.152933	0.223288	0.109802	4.92196	2.29923	0.0261929	0.999962	up	no
ENSMUSG00000106648	Gm43176	101139	ENSMUST00000199653	NA	NA	NA	NA	predicted gene 43176 [Source:MGI Symbol;Acc:MGI:5663313]	TEC	NA	0	0	0.031741	0.110983	0.00140131	-9.47901	0.0266198	0.999962	down	no
ENSMUSG00000100029	D7Ertd128e	119003	ENSMUST00000189744	NA	NA	NA	NA	DNA segment, Chr 7, ERATO Doi 128, expressed [Source:MGI Symbol;Acc:MGI:1098716]	lincRNA	NA	0.320294	0	1.70243	1.17824	0.111187	-3.16894	0.0269824	0.999962	down	no
ENSMUSG00000113542	Gm19154	37456	ENSMUST00000223330	NA	NA	NA	NA	predicted gene, 19154 [Source:MGI Symbol;Acc:MGI:5011339]	processed_pseudogene	NA	0.531896	0	0	0	2659.48	11.3769	0.0275872	0.999962	up	no
ENSMUSG00000045091	Aqp12	11554	ENSMUST00000059676	GO:0005737(cytoplasm);GO:0015267(channel activity);GO:0016020(membrane);GO:0016021(integral component of membrane);GO:0055085(transmembrane transport)	NA	K09871	NA	aquaporin 12 [Source:MGI Symbol;Acc:MGI:2664636]	protein_coding	R_MMU_382551(Transport_of_small_molecules);R_MMU_432047(Passive_transport_by_Aquaporins);R_MMU_445717(Aquaporin_mediated_transport)	0.331208	0.036915	0	0	1840.62	10.846	0.0275993	0.999962	up	no
ENSMUSG00000029372	Ppbp	102578	ENSMUST00000031319	GO:0002523(leukocyte migration involved in inflammatory response);GO:0005125(cytokine activity);GO:0005576(extracellular region);GO:0005615(extracellular space);GO:0006935(chemotaxis);GO:0006952(defense response);GO:0006954(inflammatory response);GO:0006955(immune response);GO:0008009(chemokine activity);GO:0030593(neutrophil chemotaxis);GO:0030595(leukocyte chemotaxis);GO:0045236(CXCR chemokine …	04060(Cytokine-cytokine receptor interaction);04062(Chemokine signaling pathway)	K10029	NA	pro-platelet basic protein [Source:MGI Symbol;Acc:MGI:1888712]	protein_coding	R_MMU_373076(Class_A/1_(Rhodopsin_like_receptors));R_MMU_380108(Chemokine_receptors_bind_chemokines);R_MMU_109582(Hemostasis);R_MMU_375276(Peptide_ligand_binding_receptors);R_MMU_500792(GPCR_ligand_binding);R_MMU_76002(Platelet_activation,_signaling_and_aggregation);R_MMU_168256(Immune_System);R_MMU_114608(Platelet_degranulation);R_MMU_372790(Signaling_by_GPCR);R_MMU_388396(GPCR_downstream_signal…	1.44586	30.7806	3.13224	3.80238	4.64719	2.21636	0.0278506	0.999962	up	no
ENSMUSG00000028108	Ecm1	87793;87796;87799;87795;87789;87797;87798;87790;87794;87791	ENSMUST00000123143;ENSMUST00000153026;ENSMUST00000147217;ENSMUST00000128885;ENSMUST00000117507;ENSMUST00000137912;ENSMUST00000155815;ENSMUST00000029753;ENSMUST00000131376;ENSMUST00000144958	GO:0001503(ossification);GO:0001525(angiogenesis);GO:0001938(positive regulation of endothelial cell proliferation);GO:0001960(negative regulation of cytokine-mediated signaling pathway);GO:0002020(protease binding);GO:0002063(chondrocyte development);GO:0002828(regulation of type 2 immune response);GO:0003416(endochondral bone growth);GO:0005134(interleukin-2 receptor binding);GO:0005201(extrace…	NA	NA	NA	extracellular matrix protein 1 [Source:MGI Symbol;Acc:MGI:103060]	protein_coding;retained_intron	R_MMU_109582(Hemostasis);R_MMU_76002(Platelet_activation,_signaling_and_aggregation);R_MMU_114608(Platelet_degranulation);R_MMU_76005(Response_to_elevated_platelet_cytosolic_Ca2+)	16.7302	146.232	26.9166	16.8559	3.72294	1.89644	0.0282021	0.999962	up	no
ENSMUSG00000021614	Vcan	41141;41138;41137;41144;41146;41145;41140	ENSMUST00000109543;ENSMUST00000159910;ENSMUST00000109546;ENSMUST00000160029;ENSMUST00000162715;ENSMUST00000159337;ENSMUST00000160740	GO:0005509(calcium ion binding);GO:0005540(hyaluronic acid binding);GO:0005576(extracellular region);GO:0007155(cell adhesion);GO:0030246(carbohydrate binding);GO:0030246(carbohydrate binding)	04514(Cell adhesion molecules (CAMs));04514(Cell adhesion molecules (CAMs))	K06793	NA	versican [Source:MGI Symbol;Acc:MGI:102889]	protein_coding;retained_intron	R_MMU_8957275(Post_translational_protein_phosphorylation);R_MMU_1971475(A_tetrasaccharide_linker_sequence_is_required_for_GAG_synthesis);R_MMU_71387(Metabolism_of_carbohydrates);R_MMU_1430728(Metabolism);R_MMU_1474244(Extracellular_matrix_organization);R_MMU_597592(Post_translational_protein_modification);R_MMU_392499(Metabolism_of_proteins);R_MMU_2024101(CS/DS_degradation);R_MMU_1638091(Heparan_…	0.92161	2.06066	0.67809	0.353627	2.89059	1.53136	0.0286445	0.999962	up	no
ENSMUSG00000116725	Gm29686	56381	ENSMUST00000232339	NA	NA	NA	NA	predicted gene, 29686 [Source:MGI Symbol;Acc:MGI:5588845]	lincRNA	NA	0	0	0.293092	0	0.000682379	-10.5171	0.0288549	0.999962	down	no
ENSMUSG00000054545	Ugt1a6a	11243;11246;11244	ENSMUST00000113134;ENSMUST00000014263;ENSMUST00000124852	GO:0005743(mitochondrial inner membrane);GO:0005783(endoplasmic reticulum);GO:0005789(endoplasmic reticulum membrane);GO:0008194(UDP-glycosyltransferase activity);GO:0015020(glucuronosyltransferase activity);GO:0016020(membrane);GO:0016021(integral component of membrane);GO:0016740(transferase activity);GO:0016757(transferase activity, transferring glycosyl groups);GO:0016758(transferase activity…	00040(Pentose and glucuronate interconversions);00053(Ascorbate and aldarate metabolism);00140(Steroid hormone biosynthesis);00830(Retinol metabolism);00860(Porphyrin and chlorophyll metabolism);00980(Metabolism of xenobiotics by cytochrome P450);00982(Drug metabolism - cytochrome P450);00983(Drug metabolism - other enzymes);05204(Chemical carcinogenesis);05204(Chemical carcinogenesis)	K00699	EC:2.4.1.17	UDP glucuronosyltransferase 1 family, polypeptide A6A [Source:MGI Symbol;Acc:MGI:2137698]	protein_coding;retained_intron	R_MMU_156588(Glucuronidation);R_MMU_1430728(Metabolism);R_MMU_156580(Phase_II_Conjugation_of_compounds);R_MMU_211859(Biological_oxidations)	0.810897	0.370285	3.00852	0.968886	0.296973	-1.7516	0.0293176	0.999962	down	no
ENSMUSG00000056296	Synpr	42846;42848	ENSMUST00000223583;ENSMUST00000145700	GO:0008021(synaptic vesicle);GO:0016020(membrane);GO:0016021(integral component of membrane);GO:0017075(syntaxin-1 binding);GO:0030054(cell junction);GO:0030285(integral component of synaptic vesicle membrane);GO:0030672(synaptic vesicle membrane);GO:0031410(cytoplasmic vesicle);GO:0043005(neuron projection);GO:0045202(synapse);GO:0045202(synapse)	NA	NA	NA	synaptoporin [Source:MGI Symbol;Acc:MGI:1919253]	protein_coding;retained_intron	NA	0.0512556	0	0	0	256.278	8.00157	0.0299501	0.999962	up	no
ENSMUSG00000024215	Spdef	60199	ENSMUST00000025054	GO:0000122(negative regulation of transcription by RNA polymerase II);GO:0000981(DNA-binding transcription factor activity, RNA polymerase II-specific);GO:0003677(DNA binding);GO:0003700(DNA-binding transcription factor activity);GO:0005634(nucleus);GO:0006355(regulation of transcription, DNA-templated);GO:0006357(regulation of transcription by RNA polymerase II);GO:0010454(negative regulation of…	NA	K09442	NA	SAM pointed domain containing ets transcription factor [Source:MGI Symbol;Acc:MGI:1353422]	protein_coding	NA	0.123318	0.0458015	0	0	845.598	9.72383	0.0308495	0.999962	up	no
ENSMUSG00000029378	Areg	102604	ENSMUST00000031325	GO:0005125(cytokine activity);GO:0005154(epidermal growth factor receptor binding);GO:0005615(extracellular space);GO:0005634(nucleus);GO:0005737(cytoplasm);GO:0007173(epidermal growth factor receptor signaling pathway);GO:0007186(G protein-coupled receptor signaling pathway);GO:0008083(growth factor activity);GO:0008284(positive regulation of cell population proliferation);GO:0009986(cell surfac…	04010(MAPK signaling pathway);04012(ErbB signaling pathway);04151(PI3K-Akt signaling pathway);04390(Hippo signaling pathway);05210(Colorectal cancer)	K09782	NA	amphiregulin [Source:MGI Symbol;Acc:MGI:88068]	protein_coding	R_MMU_5653656(Vesicle_mediated_transport);R_MMU_5694530(Cargo_concentration_in_the_ER);R_MMU_199977(ER_to_Golgi_Anterograde_Transport);R_MMU_5683057(MAPK_family_signaling_cascades);R_MMU_6811558(PI5P,_PP2A_and_IER3_Regulate_PI3K/AKT_Signaling);R_MMU_177929(Signaling_by_EGFR);R_MMU_180292(GAB1_signalosome);R_MMU_5673001(RAF/MAP_kinase_cascade);R_MMU_9009391(Extra_nuclear_estrogen_signaling);R_MMU_…	7.86329	8.04688	3.92049	1.39725	2.9919	1.58106	0.0309334	0.999962	up	no
ENSMUSG00000023945	Slc5a7	63462	ENSMUST00000095712	GO:0005307(choline:sodium symporter activity);GO:0005515(protein binding);GO:0005769(early endosome);GO:0005886(plasma membrane);GO:0006811(ion transport);GO:0006814(sodium ion transport);GO:0007271(synaptic transmission, cholinergic);GO:0007274(neuromuscular synaptic transmission);GO:0008021(synaptic vesicle);GO:0008292(acetylcholine biosynthetic process);GO:0015220(choline transmembrane transpo…	04725(Cholinergic synapse);05231(Choline metabolism in cancer)	K14387	NA	solute carrier family 5 (choline transporter), member 7 [Source:MGI Symbol;Acc:MGI:1927126]	protein_coding	R_MMU_112315(Transmission_across_Chemical_Synapses);R_MMU_264642(Acetylcholine_Neurotransmitter_Release_Cycle);R_MMU_112310(Neurotransmitter_release_cycle);R_MMU_425407(SLC_mediated_transmembrane_transport);R_MMU_382551(Transport_of_small_molecules);R_MMU_425366(Transport_of_bile_salts_and_organic_acids,_metal_ions_and_amine_compounds);R_MMU_112316(Neuronal_System)	0	0	0.0896166	0	0.00223173	-8.80762	0.0311721	0.999962	down	no
ENSMUSG00000082677	Gm15371	11249	ENSMUST00000117057	NA	NA	NA	NA	predicted gene 15371 [Source:MGI Symbol;Acc:MGI:3707464]	unprocessed_pseudogene	NA	0	0	0.651125	0	0.000307161	-11.6687	0.0311721	0.999962	down	no
ENSMUSG00000029490	Mfsd7a	103535;103533;103532;103534	ENSMUST00000238630;ENSMUST00000238510;ENSMUST00000031455;ENSMUST00000238429	GO:0005575(cellular_component);GO:0016020(membrane);GO:0016021(integral component of membrane);GO:0022857(transmembrane transporter activity);GO:0055085(transmembrane transport);GO:0055085(transmembrane transport)	NA	K12306	NA	major facilitator superfamily domain containing 7A [Source:MGI Symbol;Acc:MGI:2442629]	retained_intron;nonsense_mediated_decay;protein_coding;processed_transcript	NA	2.82526	1.65421	0.972526	0.704042	2.67181	1.41782	0.0314269	0.999962	up	no
ENSMUSG00000098708	Gm27252	121551;121550	ENSMUST00000184360;ENSMUST00000183782	NA	NA	NA	NA	predicted gene 27252 [Source:MGI Symbol;Acc:MGI:5521095]	antisense;lincRNA	NA	1.00239	8.50663	0.21046	1.566	5.35281	2.4203	0.0315318	0.999962	up	no
ENSMUSG00000058934	Igf1os	20450;20449	ENSMUST00000146581;ENSMUST00000139652	NA	NA	NA	NA	insulin-like growth factor 1, opposite strand [Source:MGI Symbol;Acc:MGI:3841250]	antisense	NA	0	0.0409355	0.183382	0.274194	0.0894616	-3.48259	0.0316275	0.999962	down	no
ENSMUSG00000066687	Zbtb16	137250;137249	ENSMUST00000216150;ENSMUST00000093852	GO:0000122(negative regulation of transcription by RNA polymerase II);GO:0000978(RNA polymerase II cis-regulatory region sequence-specific DNA binding);GO:0001227(DNA-binding transcription repressor activity, RNA polymerase II-specific);GO:0001501(skeletal system development);GO:0001823(mesonephros development);GO:0003676(nucleic acid binding);GO:0003677(DNA binding);GO:0003690(double-stranded DN…	05200(Pathways in cancer);05202(Transcriptional misregulation in cancer);05221(Acute myeloid leukemia);05221(Acute myeloid leukemia)	K10055	NA	zinc finger and BTB domain containing 16 [Source:MGI Symbol;Acc:MGI:103222]	protein_coding	NA	1.24813	6.90637	1.67511	0.457467	3.82378	1.935	0.0316659	0.999962	up	no
ENSMUSG00000100147	1700047M11Rik	15405;15406	ENSMUST00000189594;ENSMUST00000185216	NA	NA	NA	NA	RIKEN cDNA 1700047M11 gene [Source:MGI Symbol;Acc:MGI:1914580]	lincRNA	NA	1.6407	0.490498	0.346733	0.244417	3.60517	1.85007	0.0318773	0.999962	up	no
ENSMUSG00000006445	Epha2	97263;97266	ENSMUST00000006614;ENSMUST00000149002	GO:0000166(nucleotide binding);GO:0001501(skeletal system development);GO:0001525(angiogenesis);GO:0001568(blood vessel development);GO:0001570(vasculogenesis);GO:0001649(osteoblast differentiation);GO:0001818(negative regulation of cytokine production);GO:0002043(blood vessel endothelial cell proliferation involved in sprouting angiogenesis);GO:0004672(protein kinase activity);GO:0004713(protein…	04010(MAPK signaling pathway);04014(Ras signaling pathway);04015(Rap1 signaling pathway);04151(PI3K-Akt signaling pathway);04360(Axon guidance);04360(Axon guidance)	K05103	EC:2.7.10.1	Eph receptor A2 [Source:MGI Symbol;Acc:MGI:95278]	protein_coding;processed_transcript	R_MMU_9013423(RAC3_GTPase_cycle);R_MMU_9012999(RHO_GTPase_cycle);R_MMU_9696270(RND2_GTPase_cycle);R_MMU_9013404(RAC2_GTPase_cycle);R_MMU_9696273(RND1_GTPase_cycle);R_MMU_9013424(RHOV_GTPase_cycle);R_MMU_9013420(RHOU_GTPase_cycle);R_MMU_9716542(Signaling_by_Rho_GTPases,_Miro_GTPases_and_RHOBTB3);R_MMU_3928663(EPHA_mediated_growth_cone_collapse);R_MMU_422475(Axon_guidance);R_MMU_194315(Signaling_by…	0.455257	3.76622	0.503862	0.60474	3.80793	1.92901	0.0321161	0.999962	up	no
ENSMUSG00000087545	Gm13966	79459	ENSMUST00000148420	NA	NA	NA	NA	predicted gene 13966 [Source:MGI Symbol;Acc:MGI:3650827]	antisense	NA	0.123474	0.390247	0	0	2568.61	11.3268	0.0322073	0.999962	up	no
ENSMUSG00000053044	Cd8b1	110814	ENSMUST00000065248	GO:0002250(adaptive immune response);GO:0002376(immune system process);GO:0005515(protein binding);GO:0005886(plasma membrane);GO:0009897(external side of plasma membrane);GO:0009986(cell surface);GO:0015026(coreceptor activity);GO:0016020(membrane);GO:0016021(integral component of membrane);GO:0042288(MHC class I protein binding);GO:0050776(regulation of immune response)	04514(Cell adhesion molecules (CAMs));04612(Antigen processing and presentation);04640(Hematopoietic cell lineage);04660(T cell receptor signaling pathway);05340(Primary immunodeficiency)	K06459	NA	CD8 antigen, beta chain 1 [Source:MGI Symbol;Acc:MGI:88347]	protein_coding	R_MMU_198933(Immunoregulatory_interactions_between_a_Lymphoid_and_a_non_Lymphoid_cell);R_MMU_168256(Immune_System);R_MMU_1280218(Adaptive_Immune_System)	0.642497	4.4152	0.91117	21.518	0.225497	-2.14882	0.0323795	0.999962	down	no
ENSMUSG00000029084	Cd38	100871;100872	ENSMUST00000030964;ENSMUST00000196600	GO:0001666(response to hypoxia);GO:0003953(NAD+ nucleosidase activity);GO:0005634(nucleus);GO:0005886(plasma membrane);GO:0007204(positive regulation of cytosolic calcium ion concentration);GO:0007565(female pregnancy);GO:0008284(positive regulation of cell population proliferation);GO:0009725(response to hormone);GO:0009986(cell surface);GO:0010977(negative regulation of neuron projection develo…	00760(Nicotinate and nicotinamide metabolism);04020(Calcium signaling pathway);04640(Hematopoietic cell lineage);04921(Oxytocin signaling pathway);04970(Salivary secretion);04972(Pancreatic secretion);04972(Pancreatic secretion)	K01242	2.4.99.20;EC:3.2.2.6	CD38 antigen [Source:MGI Symbol;Acc:MGI:107474]	protein_coding;retained_intron	R_MMU_196854(Metabolism_of_vitamins_and_cofactors);R_MMU_1430728(Metabolism);R_MMU_196849(Metabolism_of_water_soluble_vitamins_and_cofactors);R_MMU_196807(Nicotinate_metabolism)	5.48032	62.5658	6.45558	11.6252	3.76344	1.91205	0.0325574	0.999962	up	no
ENSMUSG00000089901	Gm8113	44575	ENSMUST00000160298	GO:0003674(molecular_function);GO:0005575(cellular_component);GO:0008150(biological_process);GO:0016020(membrane);GO:0016021(integral component of membrane)	NA	NA	NA	predicted gene 8113 [Source:MGI Symbol;Acc:MGI:3648791]	protein_coding	NA	0.349733	0.860253	2.2221	1.24919	0.34857	-1.52048	0.0325732	0.999962	down	no
ENSMUSG00000086203	Gm13985	79583	ENSMUST00000154409	NA	NA	NA	NA	predicted gene 13985 [Source:MGI Symbol;Acc:MGI:3651939]	lincRNA	NA	0	0	0.354276	0.244045	0.000334269	-11.5467	0.032937	0.999962	down	no
ENSMUSG00000097399	Gm26555	39571;39570	ENSMUST00000180882;ENSMUST00000180452	NA	NA	NA	NA	predicted gene, 26555 [Source:MGI Symbol;Acc:MGI:5477049]	antisense	NA	0	0	0.0685778	0.027618	0.00207909	-8.90983	0.0330597	0.999962	down	no
ENSMUSG00000034209	Rasl10a	22918;22919	ENSMUST00000037218;ENSMUST00000126974	GO:0000166(nucleotide binding);GO:0003924(GTPase activity);GO:0005525(GTP binding);GO:0005575(cellular_component);GO:0005634(nucleus);GO:0005730(nucleolus);GO:0005886(plasma membrane);GO:0007165(signal transduction);GO:0008150(biological_process);GO:0016020(membrane);GO:0016787(hydrolase activity);GO:0016787(hydrolase activity)	NA	K07850	NA	RAS-like, family 10, member A [Source:MGI Symbol;Acc:MGI:1922918]	protein_coding;processed_transcript	NA	0	0	0.124961	0.140915	0.00075223	-10.3765	0.0334341	0.999962	down	no
ENSMUSG00000105340	Gm42878	104747	ENSMUST00000125946	GO:0004672(protein kinase activity);GO:0005516(calmodulin binding);GO:0005524(ATP binding);GO:0005634(nucleus);GO:0005737(cytoplasm);GO:0006468(protein phosphorylation);GO:0007265(Ras protein signal transduction);GO:0009931(calcium-dependent protein serine/threonine kinase activity);GO:0018105(peptidyl-serine phosphorylation);GO:0032007(negative regulation of TOR signaling);GO:0035556(intracellul…	NA	NA	NA	predicted gene 42878 [Source:MGI Symbol;Acc:MGI:5663015]	nonsense_mediated_decay	NA	0	0	0.064217	0.015398	0.00251209	-8.6369	0.0336062	0.999962	down	no
ENSMUSG00000117131	Gm41506	60391	ENSMUST00000232740	NA	NA	NA	NA	predicted gene, 41506 [Source:MGI Symbol;Acc:MGI:5624391]	bidirectional_promoter_lncRNA	NA	0.317402	0.073834	0	0	1956.18	10.9338	0.0338472	0.999962	up	no
ENSMUSG00000074743	Thbd	81374	ENSMUST00000099270	GO:0004888(transmembrane signaling receptor activity);GO:0005509(calcium ion binding);GO:0005615(extracellular space);GO:0005774(vacuolar membrane);GO:0005886(plasma membrane);GO:0005887(integral component of plasma membrane);GO:0007565(female pregnancy);GO:0007596(blood coagulation);GO:0007599(hemostasis);GO:0009986(cell surface);GO:0010165(response to X-ray);GO:0016020(membrane);GO:0016021(inte…	04610(Complement and coagulation cascades);04933(AGE-RAGE signaling pathway in diabetic complications);05418(Fluid shear stress and atherosclerosis)	K03907	NA	thrombomodulin [Source:MGI Symbol;Acc:MGI:98736]	protein_coding	R_MMU_109582(Hemostasis);R_MMU_202733(Cell_surface_interactions_at_the_vascular_wall);R_MMU_140875(Common_Pathway_of_Fibrin_Clot_Formation);R_MMU_140877(Formation_of_Fibrin_Clot_(Clotting_Cascade))	3.79858	15.0522	3.62442	2.71231	2.97485	1.57282	0.03391	0.999962	up	no
ENSMUSG00000082241	Gng5-ps	55025	ENSMUST00000120931	NA	NA	NA	NA	G protein subunit gamma 5, pseudogene [Source:MGI Symbol;Acc:MGI:3783217]	processed_pseudogene	NA	0.138366	0.105423	3.07579	0.728758	0.0640783	-3.96402	0.0340328	0.999962	down	no
ENSMUSG00000023885	Thbs2	58501;58502	ENSMUST00000170872;ENSMUST00000232616	GO:0005509(calcium ion binding);GO:0005515(protein binding);GO:0005576(extracellular region);GO:0005604(basement membrane);GO:0007155(cell adhesion);GO:0008201(heparin binding);GO:0016525(negative regulation of angiogenesis);GO:0031012(extracellular matrix);GO:0031091(platelet alpha granule);GO:0051965(positive regulation of synapse assembly);GO:0062023(collagen-containing extracellular matrix);G…	04145(Phagosome);04151(PI3K-Akt signaling pathway);04510(Focal adhesion);04512(ECM-receptor interaction);05144(Malaria);05165(Human papillomavirus infection);05165(Human papillomavirus infection)	NA	NA	thrombospondin 2 [Source:MGI Symbol;Acc:MGI:98738]	protein_coding;retained_intron	R_MMU_5173105(O_linked_glycosylation);R_MMU_597592(Post_translational_protein_modification);R_MMU_392499(Metabolism_of_proteins);R_MMU_5173214(O_glycosylation_of_TSR_domain_containing_proteins);R_MMU_9006934(Signaling_by_Receptor_Tyrosine_Kinases);R_MMU_186797(Signaling_by_PDGF);R_MMU_162582(Signal_Transduction)	0.057476	0.0379063	0.239034	0.167417	0.234671	-2.09129	0.0342936	0.999962	down	no
ENSMUSG00000026276	Septin2	11614;11621;11616;11620;11622;11628;11625;11615;11619;11629;11627;11626	ENSMUST00000027495;ENSMUST00000188923;ENSMUST00000131175;ENSMUST00000153826;ENSMUST00000129211;ENSMUST00000152476;ENSMUST00000149532;ENSMUST00000136182;ENSMUST00000152778;ENSMUST00000157021;ENSMUST00000150931;ENSMUST00000142401	GO:0000145(exocyst);GO:0000166(nucleotide binding);GO:0000775(chromosome, centromeric region);GO:0000776(kinetochore);GO:0000777(condensed chromosome kinetochore);GO:0002036(regulation of L-glutamate import across plasma membrane);GO:0003924(GTPase activity);GO:0005515(protein binding);GO:0005525(GTP binding);GO:0005634(nucleus);GO:0005654(nucleoplasm);GO:0005694(chromosome);GO:0005737(cytoplasm)…	NA	NA	NA	septin 2 [Source:MGI Symbol;Acc:MGI:97298]	protein_coding;retained_intron	R_MMU_5617833(Cilium_Assembly);R_MMU_5620912(Anchoring_of_the_basal_body_to_the_plasma_membrane);R_MMU_1852241(Organelle_biogenesis_and_maintenance)	4.51025	3.21597	8.09719	10.6432	0.412277	-1.27832	0.0343924	0.999962	down	no
ENSMUSG00000040794	C1qtnf4	78403	ENSMUST00000111466	GO:0003674(molecular_function);GO:0005125(cytokine activity);GO:0005515(protein binding);GO:0005576(extracellular region);GO:0005615(extracellular space);GO:0007165(signal transduction);GO:0032755(positive regulation of interleukin-6 production);GO:0070105(positive regulation of interleukin-6-mediated signaling pathway);GO:1901224(positive regulation of NIK/NF-kappaB signaling);GO:1904469(positiv…	NA	NA	NA	C1q and tumor necrosis factor related protein 4 [Source:MGI Symbol;Acc:MGI:1914695]	protein_coding	NA	0	0.046405	0.507251	0.206392	0.0650255	-3.94285	0.0344097	0.999962	down	no
ENSMUSG00000004612	Nkg7	119795;119794;119796	ENSMUST00000206741;ENSMUST00000070518;ENSMUST00000206251	GO:0016020(membrane);GO:0016021(integral component of membrane);GO:0016021(integral component of membrane)	NA	NA	NA	natural killer cell group 7 sequence [Source:MGI Symbol;Acc:MGI:1931250]	protein_coding;retained_intron	NA	3.98326	10.2236	2.90855	51.768	0.259834	-1.94434	0.0344605	0.999962	down	no
ENSMUSG00000061802	Armc4	65232	ENSMUST00000234788	GO:0003341(cilium movement);GO:0003356(regulation of cilium beat frequency);GO:0003674(molecular_function);GO:0005515(protein binding);GO:0005737(cytoplasm);GO:0005856(cytoskeleton);GO:0005929(cilium);GO:0005930(axoneme);GO:0007368(determination of left/right symmetry);GO:0007507(heart development);GO:0021591(ventricular system development);GO:0030030(cell projection organization);GO:0036158(oute…	NA	NA	NA	armadillo repeat containing 4 [Source:MGI Symbol;Acc:MGI:1922184]	protein_coding	NA	0	0	0.0329713	0.0602626	0.00214514	-8.86471	0.0344974	0.999962	down	no
ENSMUSG00000107531	E330037G11Rik	128636	ENSMUST00000204295	NA	NA	NA	NA	RIKEN cDNA E330037G11 gene [Source:MGI Symbol;Acc:MGI:2142689]	TEC	NA	0.173266	0.174171	0	0	1737.18	10.7625	0.0350234	0.999962	up	no
ENSMUSG00000084012	Gm11956	22841	ENSMUST00000119525	NA	NA	NA	NA	predicted gene 11956 [Source:MGI Symbol;Acc:MGI:3649806]	processed_pseudogene	NA	3.50895	4.12726	9.71223	10.3007	0.381564	-1.39	0.0359633	0.999962	down	no
ENSMUSG00000105960	6330410L21Rik	89711	ENSMUST00000199846	NA	NA	NA	NA	RIKEN cDNA 6330410L21 gene [Source:MGI Symbol;Acc:MGI:2441710]	antisense	NA	0.005064	0	0.122773	0.05059	0.0292104	-5.09737	0.0360252	0.999962	down	no
ENSMUSG00000095377	Olfr91	62443;62442	ENSMUST00000217372;ENSMUST00000216376	GO:0004930(G protein-coupled receptor activity);GO:0004984(olfactory receptor activity);GO:0005886(plasma membrane);GO:0007165(signal transduction);GO:0007186(G protein-coupled receptor signaling pathway);GO:0007608(sensory perception of smell);GO:0016020(membrane);GO:0016021(integral component of membrane);GO:0050896(response to stimulus);GO:0050911(detection of chemical stimulus involved in sen…	04740(Olfactory transduction);04740(Olfactory transduction)	K04257	NA	olfactory receptor 91 [Source:MGI Symbol;Acc:MGI:2177474]	protein_coding	R_MMU_9709957(Sensory_Perception);R_MMU_381753(Olfactory_Signaling_Pathway)	0.0428528	0.0533823	0	0	481.176	8.91042	0.036031	0.999962	up	no
ENSMUSG00000045010	Gm4779	3060;3059	ENSMUST00000147742;ENSMUST00000124577	NA	NA	NA	NA	predicted gene 4779 [Source:MGI Symbol;Acc:MGI:3646776]	protein_coding;nonsense_mediated_decay	NA	0	0	0.195873	0	0.00102107	-9.93571	0.036486	0.999962	down	no
ENSMUSG00000028195	Ccn1	90396	ENSMUST00000029846	GO:0001649(osteoblast differentiation);GO:0001934(positive regulation of protein phosphorylation);GO:0002041(intussusceptive angiogenesis);GO:0003181(atrioventricular valve morphogenesis);GO:0003278(apoptotic process involved in heart morphogenesis);GO:0003281(ventricular septum development);GO:0005178(integrin binding);GO:0005515(protein binding);GO:0005520(insulin-like growth factor binding);GO…	NA	K06829	NA	cellular communication network factor 1 [Source:MGI Symbol;Acc:MGI:88613]	protein_coding	R_MMU_8957275(Post_translational_protein_phosphorylation);R_MMU_597592(Post_translational_protein_modification);R_MMU_392499(Metabolism_of_proteins);R_MMU_381426(Regulation_of_Insulin_like_Growth_Factor_(IGF)_transport_and_uptake_by_Insulin_like_Growth_Factor_Binding_Proteins_(IGFBPs))	14.9766	24.3149	7.37159	9.21254	2.36923	1.24442	0.0365328	0.999962	up	no
ENSMUSG00000101492	Gm29089	5157	ENSMUST00000186209	NA	NA	NA	NA	predicted gene 29089 [Source:MGI Symbol;Acc:MGI:5579795]	lincRNA	NA	0.6414	0	2.10421	2.94737	0.12697	-2.97744	0.0366291	0.999962	down	no
ENSMUSG00000024430	Cabyr	65511;65507;65504	ENSMUST00000186263;ENSMUST00000080415;ENSMUST00000234735	GO:0005509(calcium ion binding);GO:0005515(protein binding);GO:0005654(nucleoplasm);GO:0005737(cytoplasm);GO:0005829(cytosol);GO:0005856(cytoskeleton);GO:0005929(cilium);GO:0019722(calcium-mediated signaling);GO:0019899(enzyme binding);GO:0019904(protein domain specific binding);GO:0031514(motile cilium);GO:0035686(sperm fibrous sheath);GO:0042995(cell projection);GO:0046872(metal ion binding);GO…	NA	NA	NA	calcium-binding tyrosine-(Y)-phosphorylation regulated (fibrousheathin 2) [Source:MGI Symbol;Acc:MGI:1918382]	protein_coding;nonsense_mediated_decay	NA	0.392329	0.579486	0.126245	0.0771703	4.77748	2.25625	0.0368485	0.999962	up	no
ENSMUSG00000108976	Gm29797	83884	ENSMUST00000207856	NA	NA	NA	NA	predicted gene, 29797 [Source:MGI Symbol;Acc:MGI:5588956]	protein_coding	NA	0	0	0.280538	0.205665	0.000411351	-11.2473	0.0369851	0.999962	down	no
ENSMUSG00000057280	Musk	92873;92878	ENSMUST00000081919;ENSMUST00000098057	GO:0000166(nucleotide binding);GO:0001934(positive regulation of protein phosphorylation);GO:0004672(protein kinase activity);GO:0004713(protein tyrosine kinase activity);GO:0004714(transmembrane receptor protein tyrosine kinase activity);GO:0005515(protein binding);GO:0005518(collagen binding);GO:0005524(ATP binding);GO:0005886(plasma membrane);GO:0005887(integral component of plasma membrane);G…	NA	K05129	EC:2.7.10.1	muscle, skeletal, receptor tyrosine kinase [Source:MGI Symbol;Acc:MGI:103581]	protein_coding	NA	0.628169	0.235775	0.149563	0.0372278	4.62519	2.20951	0.0370889	0.999962	up	no
ENSMUSG00000057123	Gja5	88047;88046;88043	ENSMUST00000072600;ENSMUST00000132256;ENSMUST00000199597	GO:0001501(skeletal system development);GO:0001525(angiogenesis);GO:0001568(blood vessel development);GO:0003071(renal system process involved in regulation of systemic arterial blood pressure);GO:0003073(regulation of systemic arterial blood pressure);GO:0003105(negative regulation of glomerular filtration);GO:0003151(outflow tract morphogenesis);GO:0003158(endothelium development);GO:0003161(ca…	NA	K07614	NA	gap junction protein, alpha 5 [Source:MGI Symbol;Acc:MGI:95716]	protein_coding	R_MMU_157858(Gap_junction_trafficking_and_regulation);R_MMU_5653656(Vesicle_mediated_transport);R_MMU_190861(Gap_junction_assembly);R_MMU_199991(Membrane_Trafficking);R_MMU_190828(Gap_junction_trafficking)	0.135115	0.36233	0.604899	0.802232	0.353517	-1.50015	0.0372581	0.999962	down	no
ENSMUSG00000085377	4930551L18Rik	93781	ENSMUST00000156086	NA	NA	NA	NA	RIKEN cDNA 4930551L18 gene [Source:MGI Symbol;Acc:MGI:1922511]	lincRNA	NA	0	0	0.2482	0.280362	0.000378385	-11.3679	0.0376541	0.999962	down	no
ENSMUSG00000018479	1700125H20Rik	27742	ENSMUST00000018623	GO:0003674(molecular_function);GO:0005575(cellular_component);GO:0008150(biological_process)	NA	NA	NA	RIKEN cDNA 1700125H20 gene [Source:MGI Symbol;Acc:MGI:1920884]	protein_coding	NA	0	0	0.157543	0.217534	0.000533223	-10.873	0.0380176	0.999962	down	no
ENSMUSG00000101796	Gm29277	5156	ENSMUST00000185226	NA	NA	NA	NA	predicted gene 29277 [Source:MGI Symbol;Acc:MGI:5579983]	lincRNA	NA	0.6414	0	2.02185	2.95836	0.12879	-2.95691	0.0381543	0.999962	down	no
ENSMUSG00000004933	Matk	19926;19920;19922;19921;19927;19924;19918;19919;19923	ENSMUST00000151660;ENSMUST00000128576;ENSMUST00000150605;ENSMUST00000121205;ENSMUST00000148735;ENSMUST00000130282;ENSMUST00000117488;ENSMUST00000105328;ENSMUST00000126720	GO:0000166(nucleotide binding);GO:0004672(protein kinase activity);GO:0004713(protein tyrosine kinase activity);GO:0004715(non-membrane spanning protein tyrosine kinase activity);GO:0005515(protein binding);GO:0005524(ATP binding);GO:0005737(cytoplasm);GO:0006468(protein phosphorylation);GO:0016301(kinase activity);GO:0016310(phosphorylation);GO:0016740(transferase activity);GO:0018108(peptidyl-t…	04722(Neurotrophin signaling pathway);04722(Neurotrophin signaling pathway)	K08888	EC:2.7.10.2	megakaryocyte-associated tyrosine kinase [Source:MGI Symbol;Acc:MGI:99259]	retained_intron;nonsense_mediated_decay;protein_coding	R_MMU_9006934(Signaling_by_Receptor_Tyrosine_Kinases);R_MMU_1227986(Signaling_by_ERBB2);R_MMU_162582(Signal_Transduction);R_MMU_8863795(Downregulation_of_ERBB2_signaling)	3.10013	3.73323	10.7243	5.45794	0.422274	-1.24375	0.038369	0.999962	down	no
ENSMUSG00000001517	Foxm1	114239;114238;114244;114240;114243;114242	ENSMUST00000112148;ENSMUST00000073316;ENSMUST00000153423;ENSMUST00000203040;ENSMUST00000136395;ENSMUST00000125456	GO:0000086(G2/M transition of mitotic cell cycle);GO:0000122(negative regulation of transcription by RNA polymerase II);GO:0000977(RNA polymerase II regulatory region sequence-specific DNA binding);GO:0003677(DNA binding);GO:0003700(DNA-binding transcription factor activity);GO:0005634(nucleus);GO:0006355(regulation of transcription, DNA-templated);GO:0006978(DNA damage response, signal transduct…	04218(Cellular senescence);04218(Cellular senescence)	K09406	NA	forkhead box M1 [Source:MGI Symbol;Acc:MGI:1347487]	protein_coding;retained_intron	R_MMU_1640170(Cell_Cycle);R_MMU_69278(Cell_Cycle,_Mitotic);R_MMU_453274(Mitotic_G2_G2/M_phases);R_MMU_69273(Cyclin_A/B1/B2_associated_events_during_G2/M_transition);R_MMU_69275(G2/M_Transition);R_MMU_156711(Polo_like_kinase_mediated_events)	0.436471	3.14664	0.480783	0.539753	3.51101	1.81188	0.0384208	0.999962	up	no
ENSMUSG00000086459	1700030C12Rik	23549;23548;23547	ENSMUST00000101462;ENSMUST00000144783;ENSMUST00000125126	NA	NA	NA	NA	RIKEN cDNA 1700030C12 gene [Source:MGI Symbol;Acc:MGI:1919496]	processed_transcript	NA	0	0	0.265597	0.0461712	0.000641502	-10.6063	0.0387494	0.999962	down	no
ENSMUSG00000095583	Ighv14-2	36395	ENSMUST00000103467	GO:0003823(antigen binding);GO:0006910(phagocytosis, recognition);GO:0006911(phagocytosis, engulfment);GO:0006958(complement activation, classical pathway);GO:0009897(external side of plasma membrane);GO:0034987(immunoglobulin receptor binding);GO:0042571(immunoglobulin complex, circulating);GO:0042742(defense response to bacterium);GO:0045087(innate immune response);GO:0050853(B cell receptor si…	NA	NA	NA	immunoglobulin heavy variable 14-2 [Source:MGI Symbol;Acc:MGI:4439607]	IG_V_gene	R_MMU_2871809(FCERI_mediated_Ca+2_mobilization);R_MMU_977606(Regulation_of_Complement_cascade);R_MMU_5653656(Vesicle_mediated_transport);R_MMU_2029481(FCGR_activation);R_MMU_2029480(Fcgamma_receptor_(FCGR)_dependent_phagocytosis);R_MMU_983705(Signaling_by_the_B_Cell_Receptor_(BCR));R_MMU_109582(Hemostasis);R_MMU_173623(Classical_antibody_mediated_complement_activation);R_MMU_166663(Initial_trigge…	0.286256	0.857643	0	0	5719.49	12.4817	0.0388606	0.999962	up	no
ENSMUSG00000103364	Gm38157	8326	ENSMUST00000194178	NA	NA	NA	NA	predicted gene, 38157 [Source:MGI Symbol;Acc:MGI:5611385]	TEC	NA	0	0.026807	0	0.702365	0.0381668	-4.71154	0.0392716	0.999962	down	no
ENSMUSG00000108596	Gm49368	126391;126388	ENSMUST00000134694;ENSMUST00000098015	GO:0003735(structural constituent of ribosome);GO:0005840(ribosome);GO:0006412(translation);GO:0007155(cell adhesion);GO:0007229(integrin-mediated signaling pathway);GO:0008305(integrin complex);GO:0016020(membrane);GO:0016021(integral component of membrane);GO:0046872(metal ion binding);GO:0046872(metal ion binding)	NA	NA	NA	predicted gene, 49368 [Source:MGI Symbol;Acc:MGI:6121583]	protein_coding	NA	24.4712	11.2431	8.15026	6.35074	2.46289	1.30035	0.0394987	0.999962	up	no
ENSMUSG00000032011	Thy1	136659;136658;136661;136660;136662	ENSMUST00000215156;ENSMUST00000114840;ENSMUST00000215809;ENSMUST00000213632;ENSMUST00000214627	GO:0001525(angiogenesis);GO:0001952(regulation of cell-matrix adhesion);GO:0002693(positive regulation of cellular extravasation);GO:0005096(GTPase activator activity);GO:0005178(integrin binding);GO:0005783(endoplasmic reticulum);GO:0005829(cytosol);GO:0005886(plasma membrane);GO:0006469(negative regulation of protein kinase activity);GO:0007010(cytoskeleton organization);GO:0007155(cell adhesio…	04670(Leukocyte transendothelial migration);04670(Leukocyte transendothelial migration)	K06514	NA	thymus cell antigen 1, theta [Source:MGI Symbol;Acc:MGI:98747]	protein_coding;retained_intron	R_MMU_597592(Post_translational_protein_modification);R_MMU_392499(Metabolism_of_proteins);R_MMU_163125(Post_translational_modification:_synthesis_of_GPI_anchored_proteins)	1.72055	7.1894	1.75438	31.4448	0.268378	-1.89766	0.0395844	0.999962	down	no
ENSMUSG00000033860	Fgg	86299;86298	ENSMUST00000194175;ENSMUST00000048486	GO:0002250(adaptive immune response);GO:0002376(immune system process);GO:0005102(signaling receptor binding);GO:0005198(structural molecule activity);GO:0005201(extracellular matrix structural constituent);GO:0005576(extracellular region);GO:0005577(fibrinogen complex);GO:0005615(extracellular space);GO:0005737(cytoplasm);GO:0005938(cell cortex);GO:0007160(cell-matrix adhesion);GO:0007596(blood …	04610(Complement and coagulation cascades);04611(Platelet activation);05150(Staphylococcus aureus infection);05150(Staphylococcus aureus infection)	K03905	NA	fibrinogen gamma chain [Source:MGI Symbol;Acc:MGI:95526]	protein_coding	R_MMU_8957275(Post_translational_protein_phosphorylation);R_MMU_76009(Platelet_Aggregation_(Plug_Formation));R_MMU_354192(Integrin_signaling);R_MMU_5683057(MAPK_family_signaling_cascades);R_MMU_5673001(RAF/MAP_kinase_cascade);R_MMU_109582(Hemostasis);R_MMU_168898(Toll_like_Receptor_Cascades);R_MMU_354194(GRB2:SOS_provides_linkage_to_MAPK_signaling_for_Integrins);R_MMU_1474244(Extracellular_matrix…	3.64342	18.5503	1.82575	5.06058	3.22287	1.68835	0.0397262	0.999962	up	no
ENSMUSG00000085667	Gm12992	96257;96259	ENSMUST00000124738;ENSMUST00000132111	NA	NA	NA	NA	predicted gene 12992 [Source:MGI Symbol;Acc:MGI:3702644]	processed_transcript	NA	0.653828	0.688912	1.68574	1.53484	0.416925	-1.26214	0.0398103	0.999962	down	no
ENSMUSG00000115970	8430426J06Rik	51374;51375;51373	ENSMUST00000229383;ENSMUST00000229855;ENSMUST00000230860	NA	NA	NA	NA	RIKEN cDNA 8430426J06 gene [Source:MGI Symbol;Acc:MGI:1925352]	lincRNA	NA	0	0.304754	0	0	1523.77	10.5734	0.0401751	0.999962	up	no
ENSMUSG00000022893	Adamts1	57113;57114;57115	ENSMUST00000023610;ENSMUST00000125897;ENSMUST00000138474	GO:0001542(ovulation from ovarian follicle);GO:0001822(kidney development);GO:0004222(metalloendopeptidase activity);GO:0005515(protein binding);GO:0005576(extracellular region);GO:0005604(basement membrane);GO:0006508(proteolysis);GO:0008201(heparin binding);GO:0008233(peptidase activity);GO:0008237(metallopeptidase activity);GO:0008270(zinc ion binding);GO:0010976(positive regulation of neuron …	NA	K08617	EC:3.4.24.-	a disintegrin-like and metallopeptidase (reprolysin type) with thrombospondin type 1 motif, 1 [Source:MGI Symbol;Acc:MGI:109249]	protein_coding;retained_intron	R_MMU_5173105(O_linked_glycosylation);R_MMU_597592(Post_translational_protein_modification);R_MMU_392499(Metabolism_of_proteins);R_MMU_5173214(O_glycosylation_of_TSR_domain_containing_proteins)	1.41236	2.74406	0.772752	0.856298	2.55144	1.35131	0.0405583	0.999962	up	no
ENSMUSG00000042485	Mustn1	43850	ENSMUST00000040715	GO:0002062(chondrocyte differentiation);GO:0003674(molecular_function);GO:0005634(nucleus);GO:0005654(nucleoplasm);GO:0010628(positive regulation of gene expression);GO:0030326(embryonic limb morphogenesis);GO:0032332(positive regulation of chondrocyte differentiation);GO:0035988(chondrocyte proliferation);GO:0042060(wound healing);GO:0042246(tissue regeneration);GO:1902730(positive regulation of…	NA	NA	NA	musculoskeletal, embryonic nuclear protein 1 [Source:MGI Symbol;Acc:MGI:1913425]	protein_coding	NA	0.087756	1.19642	2.08306	2.73068	0.266772	-1.90632	0.0407584	0.999962	down	no
ENSMUSG00000115423	AL731706	81068	ENSMUST00000227806	GO:0016020(membrane);GO:0016021(integral component of membrane)	NA	NA	NA	novel protein	protein_coding	NA	0.538459	1.42417	4.11451	1.95746	0.323228	-1.62938	0.0407753	0.999962	down	no
ENSMUSG00000097098	9330111N05Rik	40959;40963;40960	ENSMUST00000181043;ENSMUST00000181508;ENSMUST00000180409	NA	NA	NA	NA	RIKEN cDNA 9330111N05 gene [Source:MGI Symbol;Acc:MGI:2443112]	antisense	NA	0.0392564	0.0229998	0	0	311.281	8.28207	0.0408059	0.999962	up	no
ENSMUSG00000025469	Msx3	127072;127073	ENSMUST00000055353;ENSMUST00000172775	GO:0000122(negative regulation of transcription by RNA polymerase II);GO:0000977(RNA polymerase II regulatory region sequence-specific DNA binding);GO:0000981(DNA-binding transcription factor activity, RNA polymerase II-specific);GO:0003677(DNA binding);GO:0005515(protein binding);GO:0005634(nucleus);GO:0006355(regulation of transcription, DNA-templated);GO:0006357(regulation of transcription by …	05166(Human T-cell leukemia virus 1 infection);05166(Human T-cell leukemia virus 1 infection)	K09341	NA	msh homeobox 3 [Source:MGI Symbol;Acc:MGI:106587]	protein_coding	NA	0.063249	0.319432	1.69038	0.120746	0.211294	-2.24267	0.0408196	0.999962	down	no
ENSMUSG00000001333	Sync	95994	ENSMUST00000146448	GO:0005515(protein binding);GO:0005737(cytoplasm);GO:0005829(cytosol);GO:0005882(intermediate filament);GO:0030018(Z disc);GO:0031594(neuromuscular junction);GO:0042383(sarcolemma);GO:0045103(intermediate filament-based process);GO:0048471(perinuclear region of cytoplasm)	NA	K10377	NA	syncoilin [Source:MGI Symbol;Acc:MGI:1916078]	retained_intron	NA	0.0565192	0.0751103	0	0	658.148	9.36227	0.040995	0.999962	up	no
ENSMUSG00000111377	Gm40634	17622	ENSMUST00000214129	NA	NA	NA	NA	predicted gene, 40634 [Source:MGI Symbol;Acc:MGI:5623519]	lincRNA	NA	0.056502	0.134766	0	0	956.34	9.90138	0.041125	0.999962	up	no
ENSMUSG00000029671	Wnt16	108165;108166;108167	ENSMUST00000128245;ENSMUST00000031681;ENSMUST00000148639	GO:0005102(signaling receptor binding);GO:0005109(frizzled binding);GO:0005125(cytokine activity);GO:0005576(extracellular region);GO:0005615(extracellular space);GO:0005737(cytoplasm);GO:0007275(multicellular organism development);GO:0010628(positive regulation of gene expression);GO:0014068(positive regulation of phosphatidylinositol 3-kinase signaling);GO:0016055(Wnt signaling pathway);GO:0030…	04150(mTOR signaling pathway);04310(Wnt signaling pathway);04390(Hippo signaling pathway);04550(Signaling pathways regulating pluripotency of stem cells);04916(Melanogenesis);04934(Cushing syndrome);05165(Human papillomavirus infection);05200(Pathways in cancer);05202(Transcriptional misregulation in cancer);05205(Proteoglycans in cancer);05217(Basal cell carcinoma);05224(Breast cancer);05225(Hep…	K01558	NA	wingless-type MMTV integration site family, member 16 [Source:MGI Symbol;Acc:MGI:2136018]	protein_coding	R_MMU_195721(Signaling_by_WNT);R_MMU_3238698(WNT_ligand_biogenesis_and_trafficking);R_MMU_162582(Signal_Transduction)	0	0	0.0490273	0.0291838	0.00255718	-8.61123	0.0414098	0.999962	down	no
ENSMUSG00000051354	Samd3	16954;16953;16956;16952;16955	ENSMUST00000220219;ENSMUST00000060716;ENSMUST00000219738;ENSMUST00000218301;ENSMUST00000219318	GO:0003674(molecular_function);GO:0005515(protein binding);GO:0005575(cellular_component);GO:0008150(biological_process);GO:0008150(biological_process)	NA	NA	NA	sterile alpha motif domain containing 3 [Source:MGI Symbol;Acc:MGI:2685469]	protein_coding;retained_intron	NA	0.00991893	0.317088	0.177837	1.45836	0.199858	-2.32295	0.0415011	0.999962	down	no
ENSMUSG00000097848	Gm807	41587	ENSMUST00000181742	NA	NA	NA	NA	predicted gene 807 [Source:MGI Symbol;Acc:MGI:2685653]	lincRNA	NA	0.0317084	2.70361	0.0508115	0.321487	7.34711	2.87718	0.042065	0.999962	up	no
ENSMUSG00000114048	4930549C15Rik	32285	ENSMUST00000221235	NA	NA	NA	NA	RIKEN cDNA 4930549C15 gene [Source:MGI Symbol;Acc:MGI:1922493]	antisense	NA	0.338313	0	0	0	1691.57	10.7241	0.0420848	0.999962	up	no
ENSMUSG00000027962	Vcam1	89104;89105;89106;89107	ENSMUST00000029574;ENSMUST00000197031;ENSMUST00000196449;ENSMUST00000196309	GO:0001666(response to hypoxia);GO:0002102(podosome);GO:0002526(acute inflammatory response);GO:0002544(chronic inflammatory response);GO:0005178(integrin binding);GO:0005615(extracellular space);GO:0005769(early endosome);GO:0005783(endoplasmic reticulum);GO:0005794(Golgi apparatus);GO:0005886(plasma membrane);GO:0005887(integral component of plasma membrane);GO:0005902(microvillus);GO:0007155(c…	04064(NF-kappa B signaling pathway);04514(Cell adhesion molecules (CAMs));04668(TNF signaling pathway);04670(Leukocyte transendothelial migration);04933(AGE-RAGE signaling pathway in diabetic complications);05143(African trypanosomiasis);05144(Malaria);05418(Fluid shear stress and atherosclerosis);05418(Fluid shear stress and atherosclerosis)	K06527	NA	vascular cell adhesion molecule 1 [Source:MGI Symbol;Acc:MGI:98926]	protein_coding;retained_intron	R_MMU_1474244(Extracellular_matrix_organization);R_MMU_198933(Immunoregulatory_interactions_between_a_Lymphoid_and_a_non_Lymphoid_cell);R_MMU_168256(Immune_System);R_MMU_1280218(Adaptive_Immune_System);R_MMU_216083(Integrin_cell_surface_interactions)	4.4045	25.1769	3.14244	6.50472	3.06633	1.61651	0.0423657	0.999962	up	no
ENSMUSG00000032243	Itga11	138210	ENSMUST00000034774	GO:0005518(collagen binding);GO:0005925(focal adhesion);GO:0006929(substrate-dependent cell migration);GO:0007155(cell adhesion);GO:0007160(cell-matrix adhesion);GO:0007229(integrin-mediated signaling pathway);GO:0008305(integrin complex);GO:0016020(membrane);GO:0016021(integral component of membrane);GO:0033627(cell adhesion mediated by integrin);GO:0034681(integrin alpha11-beta1 complex);GO:003…	04151(PI3K-Akt signaling pathway);04510(Focal adhesion);04512(ECM-receptor interaction);04810(Regulation of actin cytoskeleton);05165(Human papillomavirus infection);05410(Hypertrophic cardiomyopathy (HCM));05412(Arrhythmogenic right ventricular cardiomyopathy (ARVC));05414(Dilated cardiomyopathy (DCM))	K06587	NA	integrin alpha 11 [Source:MGI Symbol;Acc:MGI:2442114]	protein_coding	R_MMU_1474244(Extracellular_matrix_organization);R_MMU_216083(Integrin_cell_surface_interactions)	0	0	0.0566879	0.0119601	0.00291342	-8.42307	0.0424125	0.999962	down	no
ENSMUSG00000054263	Lifr	48420;48422;48416;48417;48418	ENSMUST00000226934;ENSMUST00000171588;ENSMUST00000067190;ENSMUST00000226826;ENSMUST00000164529	GO:0004896(cytokine receptor activity);GO:0004897(ciliary neurotrophic factor receptor activity);GO:0004923(leukemia inhibitory factor receptor activity);GO:0004924(oncostatin-M receptor activity);GO:0005127(ciliary neurotrophic factor receptor binding);GO:0005515(protein binding);GO:0005576(extracellular region);GO:0005886(plasma membrane);GO:0008284(positive regulation of cell population prolif…	04060(Cytokine-cytokine receptor interaction);04550(Signaling pathways regulating pluripotency of stem cells);04630(Jak-STAT signaling pathway);04630(Jak-STAT signaling pathway)	K05058	NA	LIF receptor alpha [Source:MGI Symbol;Acc:MGI:96788]	nonsense_mediated_decay;protein_coding;processed_transcript	R_MMU_449147(Signaling_by_Interleukins);R_MMU_6783589(Interleukin_6_family_signaling);R_MMU_168256(Immune_System);R_MMU_1280215(Cytokine_Signaling_in_Immune_system);R_MMU_6788467(IL_6_type_cytokine_receptor_ligand_interactions)	2.36206	13.1393	2.58594	2.58971	2.99506	1.58258	0.0424815	0.999962	up	no
ENSMUSG00000031351	Zfp185	1945	ENSMUST00000164800	GO:0015629(actin cytoskeleton);GO:0046872(metal ion binding);GO:0051015(actin filament binding)	NA	NA	NA	zinc finger protein 185 [Source:MGI Symbol;Acc:MGI:108095]	protein_coding	NA	0.425425	0.324826	0.0758312	0.113181	3.96932	1.98889	0.0426027	0.999962	up	no
ENSMUSG00000067242	Lgi1	71659;71666	ENSMUST00000198518;ENSMUST00000134832	GO:0005102(signaling receptor binding);GO:0005515(protein binding);GO:0005576(extracellular region);GO:0005615(extracellular space);GO:0007411(axon guidance);GO:0030054(cell junction);GO:0030307(positive regulation of cell growth);GO:0031175(neuron projection development);GO:0045202(synapse);GO:0050806(positive regulation of synaptic transmission);GO:0098978(glutamatergic synapse);GO:0099645(neur…	NA	NA	NA	leucine-rich repeat LGI family, member 1 [Source:MGI Symbol;Acc:MGI:1861691]	protein_coding;retained_intron	R_MMU_5682910(LGI_ADAM_interactions);R_MMU_1266738(Developmental_Biology)	0	0	0.0389082	0	0.0051403	-7.60393	0.0428779	0.999962	down	no
ENSMUSG00000113340	Gm7695	40063	ENSMUST00000220900	NA	NA	NA	NA	predicted gene 7695 [Source:MGI Symbol;Acc:MGI:3649134]	processed_pseudogene	NA	0	0	0.694666	0	0.000287908	-11.7621	0.0428779	0.999962	down	no
ENSMUSG00000022860	Chodl	57018;57020	ENSMUST00000023568;ENSMUST00000231883	GO:0005515(protein binding);GO:0005737(cytoplasm);GO:0007399(nervous system development);GO:0010975(regulation of neuron projection development);GO:0016020(membrane);GO:0016021(integral component of membrane);GO:0030246(carbohydrate binding);GO:0048471(perinuclear region of cytoplasm);GO:0050772(positive regulation of axonogenesis);GO:0050772(positive regulation of axonogenesis)	NA	K10078	NA	chondrolectin [Source:MGI Symbol;Acc:MGI:2179069]	protein_coding;retained_intron	NA	0	0	0.0800616	0	0.00249808	-8.64497	0.0428779	0.999962	down	no
ENSMUSG00000087615	Pnpla1os	60467;60466	ENSMUST00000146779;ENSMUST00000232781	NA	NA	NA	NA	patatin-like phospholipase domain containing 1, opposite strand [Source:MGI Symbol;Acc:MGI:3801758]	antisense	NA	0.0691595	0.00742303	0	0	382.913	8.58087	0.0428957	0.999962	up	no
ENSMUSG00000022676	Snai2	54084	ENSMUST00000023356	GO:0000122(negative regulation of transcription by RNA polymerase II);GO:0000790(nuclear chromatin);GO:0000977(RNA polymerase II regulatory region sequence-specific DNA binding);GO:0000981(DNA-binding transcription factor activity, RNA polymerase II-specific);GO:0001227(DNA-binding transcription repressor activity, RNA polymerase II-specific);GO:0001649(osteoblast differentiation);GO:0001837(epit…	04390(Hippo signaling pathway);04520(Adherens junction)	K05706	NA	snail family zinc finger 2 [Source:MGI Symbol;Acc:MGI:1096393]	protein_coding	NA	0	0	0.023279	0.154828	0.00112292	-9.79853	0.04359	0.999962	down	no
ENSMUSG00000074039	4930520O04Rik	141840;141842	ENSMUST00000124664;ENSMUST00000131898	NA	NA	NA	NA	RIKEN cDNA 4930520O04 gene [Source:MGI Symbol;Acc:MGI:1922366]	processed_transcript	NA	0.00768097	0	0.086634	0.0808833	0.0458518	-4.44688	0.0439737	0.999962	down	no
ENSMUSG00000067344	Rps25-ps1	115205	ENSMUST00000119876	NA	NA	NA	NA	ribosomal protein S25, pseudogene 1 [Source:MGI Symbol;Acc:MGI:3642902]	processed_pseudogene	NA	1.20962	3.23941	7.62777	5.84826	0.330144	-1.59883	0.044023	0.999962	down	no
ENSMUSG00000039013	Siglecf	119777;119780;119778;119782;119781;119779	ENSMUST00000145867;ENSMUST00000122423;ENSMUST00000012798;ENSMUST00000121494;ENSMUST00000206299;ENSMUST00000125335	GO:0005764(lysosome);GO:0005886(plasma membrane);GO:0007155(cell adhesion);GO:0016020(membrane);GO:0016021(integral component of membrane);GO:0030100(regulation of endocytosis);GO:0030246(carbohydrate binding);GO:0033691(sialic acid binding);GO:0048029(monosaccharide binding);GO:0048029(monosaccharide binding)	NA	K06549	NA	sialic acid binding Ig-like lectin F [Source:MGI Symbol;Acc:MGI:2681107]	retained_intron;protein_coding;processed_transcript	R_MMU_198933(Immunoregulatory_interactions_between_a_Lymphoid_and_a_non_Lymphoid_cell);R_MMU_168256(Immune_System);R_MMU_6798695(Neutrophil_degranulation);R_MMU_168249(Innate_Immune_System);R_MMU_1280218(Adaptive_Immune_System)	17.8379	9.95032	41.9512	26.6163	0.405268	-1.30305	0.0449381	0.999962	down	no
ENSMUSG00000026725	Tnn	13858	ENSMUST00000039178	GO:0002076(osteoblast development);GO:0005178(integrin binding);GO:0005515(protein binding);GO:0005576(extracellular region);GO:0005615(extracellular space);GO:0007160(cell-matrix adhesion);GO:0007409(axonogenesis);GO:0009986(cell surface);GO:0031012(extracellular matrix);GO:0033689(negative regulation of osteoblast proliferation);GO:0042802(identical protein binding);GO:0043005(neuron projection…	04151(PI3K-Akt signaling pathway);04510(Focal adhesion);04512(ECM-receptor interaction);05165(Human papillomavirus infection);05206(MicroRNAs in cancer)	K06252	NA	tenascin N [Source:MGI Symbol;Acc:MGI:2665790]	protein_coding	R_MMU_1474244(Extracellular_matrix_organization);R_MMU_3000178(ECM_proteoglycans)	0.014732	0	0.177997	0.019178	0.0747154	-3.74245	0.0451582	0.999962	down	no
ENSMUSG00000105691	Gm42876	89855	ENSMUST00000196989	NA	NA	NA	NA	predicted gene 42876 [Source:MGI Symbol;Acc:MGI:5663013]	TEC	NA	0.032495	0.03016	0.230552	0.166359	0.157857	-2.66331	0.0454123	0.999962	down	no
ENSMUSG00000030711	Sult1a1	125880;125879;125878	ENSMUST00000155419;ENSMUST00000106372;ENSMUST00000106373	GO:0008146(sulfotransferase activity);GO:0016740(transferase activity);GO:0016740(transferase activity)	05204(Chemical carcinogenesis);05204(Chemical carcinogenesis)	K01014	EC:2.8.2.1	sulfotransferase family 1A, phenol-preferring, member 1 [Source:MGI Symbol;Acc:MGI:102896]	protein_coding	R_MMU_1430728(Metabolism);R_MMU_156580(Phase_II_Conjugation_of_compounds);R_MMU_211859(Biological_oxidations);R_MMU_156584(Cytosolic_sulfonation_of_small_molecules)	1.53752	26.1617	2.01309	4.97214	3.9654	1.98747	0.0454596	0.999962	up	no
ENSMUSG00000039911	Spsb1	97900;97905;97902;97901;97909	ENSMUST00000038562;ENSMUST00000167342;ENSMUST00000105684;ENSMUST00000105685;ENSMUST00000156451	GO:0005515(protein binding);GO:0005737(cytoplasm);GO:0005829(cytosol);GO:0006511(ubiquitin-dependent protein catabolic process);GO:0016567(protein ubiquitination);GO:0019005(SCF ubiquitin ligase complex);GO:0043161(proteasome-mediated ubiquitin-dependent protein catabolic process);GO:1990756(ubiquitin ligase-substrate adaptor activity);GO:1990756(ubiquitin ligase-substrate adaptor activity)	NA	K10343	NA	splA/ryanodine receptor domain and SOCS box containing 1 [Source:MGI Symbol;Acc:MGI:1921896]	protein_coding;processed_transcript	R_MMU_8951664(Neddylation);R_MMU_597592(Post_translational_protein_modification);R_MMU_392499(Metabolism_of_proteins);R_MMU_168256(Immune_System);R_MMU_983168(Antigen_processing:_Ubiquitination_&_Proteasome_degradation);R_MMU_1280218(Adaptive_Immune_System);R_MMU_983169(Class_I_MHC_mediated_antigen_processing_&_presentation)	0.789697	7.44121	1.13857	1.24807	3.44874	1.78607	0.0459403	0.999962	up	no
ENSMUSG00000047222	Rnase2a	45302	ENSMUST00000061936	GO:0003676(nucleic acid binding);GO:0004518(nuclease activity);GO:0004519(endonuclease activity);GO:0004540(ribonuclease activity);GO:0016787(hydrolase activity);GO:0090305(nucleic acid phosphodiester bond hydrolysis);GO:0090501(RNA phosphodiester bond hydrolysis)	NA	NA	NA	ribonuclease, RNase A family, 2A (liver, eosinophil-derived neurotoxin) [Source:MGI Symbol;Acc:MGI:1890465]	protein_coding	R_MMU_6803157(Antimicrobial_peptides);R_MMU_168256(Immune_System);R_MMU_6798695(Neutrophil_degranulation);R_MMU_168249(Innate_Immune_System)	4.10218	8.18952	35.228	3.5779	0.316748	-1.65859	0.0460365	0.999962	down	no
ENSMUSG00000032094	Cd3d	136965;136964;136966	ENSMUST00000214715;ENSMUST00000034602;ENSMUST00000214800	GO:0002250(adaptive immune response);GO:0002376(immune system process);GO:0003713(transcription coactivator activity);GO:0004888(transmembrane signaling receptor activity);GO:0005515(protein binding);GO:0007166(cell surface receptor signaling pathway);GO:0009897(external side of plasma membrane);GO:0016020(membrane);GO:0016021(integral component of membrane);GO:0030217(T cell differentiation);GO:…	04640(Hematopoietic cell lineage);04658(Th1 and Th2 cell differentiation);04659(Th17 cell differentiation);04660(T cell receptor signaling pathway);05142(Chagas disease (American trypanosomiasis));05162(Measles);05166(Human T-cell leukemia virus 1 infection);05169(Epstein-Barr virus infection);05170(Human immunodeficiency virus 1 infection);05340(Primary immunodeficiency);05340(Primary immunodefi…	K06450	NA	CD3 antigen, delta polypeptide [Source:MGI Symbol;Acc:MGI:88331]	protein_coding;retained_intron	R_MMU_5653656(Vesicle_mediated_transport);R_MMU_202430(Translocation_of_ZAP_70_to_Immunological_synapse);R_MMU_202427(Phosphorylation_of_CD3_and_TCR_zeta_chains);R_MMU_8856825(Cargo_recognition_for_clathrin_mediated_endocytosis);R_MMU_202433(Generation_of_second_messenger_molecules);R_MMU_389948(PD_1_signaling);R_MMU_198933(Immunoregulatory_interactions_between_a_Lymphoid_and_a_non_Lymphoid_cell)…	0.883096	5.21484	0.685989	24.4422	0.242673	-2.04291	0.0461166	0.999962	down	no
ENSMUSG00000095174	Gm20069	35276	ENSMUST00000178938	NA	NA	NA	NA	predicted gene, 20069 [Source:MGI Symbol;Acc:MGI:5012254]	antisense	NA	0	0	0	0.838548	0.000238508	-12.0337	0.046485	0.999962	down	no
ENSMUSG00000094023	Trav7d-4	45578	ENSMUST00000178768	GO:0003674(molecular_function);GO:0005575(cellular_component);GO:0008150(biological_process)	NA	NA	NA	T cell receptor alpha variable 7D-4 [Source:MGI Symbol;Acc:MGI:3651273]	TR_V_gene	NA	0	0	0	1.01854	0.000196359	-12.3142	0.046485	0.999962	down	no
ENSMUSG00000101268	2010310C07Rik	109269;109270	ENSMUST00000190889;ENSMUST00000187172	NA	NA	NA	NA	RIKEN cDNA 2010310C07 gene [Source:MGI Symbol;Acc:MGI:1919381]	antisense	NA	2.67501	1.01498	0.75318	0.506445	2.92943	1.55062	0.0465416	0.999962	up	no
ENSMUSG00000032503	Arpp21	141750;141763	ENSMUST00000159432;ENSMUST00000178410	GO:0003674(molecular_function);GO:0003676(nucleic acid binding);GO:0005516(calmodulin binding);GO:0005737(cytoplasm);GO:0034605(cellular response to heat);GO:0034605(cellular response to heat)	NA	NA	NA	cyclic AMP-regulated phosphoprotein, 21 [Source:MGI Symbol;Acc:MGI:107562]	retained_intron;protein_coding	NA	0	0	0.0106073	0.00831323	0.0105705	-6.56381	0.0468354	0.999962	down	no
ENSMUSG00000024085	Man2a1	63870;63871	ENSMUST00000086723;ENSMUST00000169239	GO:0000139(Golgi membrane);GO:0001701(in utero embryonic development);GO:0001889(liver development);GO:0003824(catalytic activity);GO:0004559(alpha-mannosidase activity);GO:0004572(mannosyl-oligosaccharide 1,3-1,6-alpha-mannosidase activity);GO:0005615(extracellular space);GO:0005794(Golgi apparatus);GO:0005797(Golgi medial cisterna);GO:0005801(cis-Golgi network);GO:0005975(carbohydrate metabolic…	00510(N-Glycan biosynthesis);00510(N-Glycan biosynthesis)	NA	NA	mannosidase 2, alpha 1 [Source:MGI Symbol;Acc:MGI:104669]	protein_coding;retained_intron	R_MMU_975576(N_glycan_antennae_elongation_in_the_medial/trans_Golgi);R_MMU_948021(Transport_to_the_Golgi_and_subsequent_modification);R_MMU_597592(Post_translational_protein_modification);R_MMU_392499(Metabolism_of_proteins);R_MMU_446203(Asparagine_N_linked_glycosylation);R_MMU_975578(Reactions_specific_to_the_complex_N_glycan_synthesis_pathway)	11.0227	26.1358	9.45325	5.09166	2.55474	1.35317	0.0469125	0.999962	up	no
ENSMUSG00000068606	Gm4841	67289	ENSMUST00000090260	GO:0003924(GTPase activity);GO:0005525(GTP binding);GO:0005789(endoplasmic reticulum membrane);GO:0006952(defense response);GO:0016020(membrane);GO:0035458(cellular response to interferon-beta)	NA	NA	NA	predicted gene 4841 [Source:MGI Symbol;Acc:MGI:3643814]	protein_coding	NA	0.019208	0	0.035274	0.29778	0.0576723	-4.11598	0.047075	0.999962	down	no
ENSMUSG00000084781	D930015M05Rik	78688	ENSMUST00000126002	NA	NA	NA	NA	RIKEN cDNA D930015M05 gene [Source:MGI Symbol;Acc:MGI:3612068]	processed_transcript	NA	0.1542	0.130229	0	0	1422.14	10.4739	0.0474327	0.999962	up	no
ENSMUSG00000020234	4930404N11Rik	19980;19983;19981;19982	ENSMUST00000131736;ENSMUST00000130762;ENSMUST00000124512;ENSMUST00000020456	GO:0003674(molecular_function);GO:0005575(cellular_component);GO:0008150(biological_process);GO:0008150(biological_process)	NA	NA	NA	RIKEN cDNA 4930404N11 gene [Source:MGI Symbol;Acc:MGI:1921072]	protein_coding;retained_intron	NA	0.00643476	0.266752	1.03533	0.364262	0.19519	-2.35705	0.0474554	0.999962	down	no
ENSMUSG00000001119	Col6a1	19030;19031	ENSMUST00000001147;ENSMUST00000137599	GO:0005518(collagen binding);GO:0005576(extracellular region);GO:0005581(collagen trimer);GO:0005615(extracellular space);GO:0007155(cell adhesion);GO:0030020(extracellular matrix structural constituent conferring tensile strength);GO:0031012(extracellular matrix);GO:0032991(protein-containing complex);GO:0035987(endodermal cell differentiation);GO:0042383(sarcolemma);GO:0048407(platelet-derived …	04151(PI3K-Akt signaling pathway);04510(Focal adhesion);04512(ECM-receptor interaction);04974(Protein digestion and absorption);05165(Human papillomavirus infection);05165(Human papillomavirus infection)	K06238	NA	collagen, type VI, alpha 1 [Source:MGI Symbol;Acc:MGI:88459]	protein_coding;retained_intron	R_MMU_1650814(Collagen_biosynthesis_and_modifying_enzymes);R_MMU_1442490(Collagen_degradation);R_MMU_419037(NCAM1_interactions);R_MMU_2022090(Assembly_of_collagen_fibrils_and_other_multimeric_structures);R_MMU_8948216(Collagen_chain_trimerization);R_MMU_375165(NCAM_signaling_for_neurite_out_growth);R_MMU_1474244(Extracellular_matrix_organization);R_MMU_1474228(Degradation_of_the_extracellular_mat…	0.0931271	0.240595	0.64242	0.399813	0.320199	-1.64296	0.0475117	0.999962	down	no
ENSMUSG00000024486	Hbegf	66315;66317;66316	ENSMUST00000025363;ENSMUST00000236520;ENSMUST00000237621	GO:0001525(angiogenesis);GO:0001832(blastocyst growth);GO:0005154(epidermal growth factor receptor binding);GO:0005576(extracellular region);GO:0005615(extracellular space);GO:0005886(plasma membrane);GO:0005887(integral component of plasma membrane);GO:0007173(epidermal growth factor receptor signaling pathway);GO:0008016(regulation of heart contraction);GO:0008083(growth factor activity);GO:000…	01522(Endocrine resistance);04012(ErbB signaling pathway);04912(GnRH signaling pathway);04915(Estrogen signaling pathway);04928(Parathyroid hormone synthesis, secretion and action);05205(Proteoglycans in cancer);05219(Bladder cancer);05219(Bladder cancer)	K08523	NA	heparin-binding EGF-like growth factor [Source:MGI Symbol;Acc:MGI:96070]	protein_coding;retained_intron	R_MMU_5653656(Vesicle_mediated_transport);R_MMU_5683057(MAPK_family_signaling_cascades);R_MMU_6811558(PI5P,_PP2A_and_IER3_Regulate_PI3K/AKT_Signaling);R_MMU_177929(Signaling_by_EGFR);R_MMU_180292(GAB1_signalosome);R_MMU_5673001(RAF/MAP_kinase_cascade);R_MMU_1250347(SHC1_events_in_ERBB4_signaling);R_MMU_9009391(Extra_nuclear_estrogen_signaling);R_MMU_8857538(PTK6_promotes_HIF1A_stabilization);R_MM…	9.19098	9.13462	30.5164	12.6345	0.424686	-1.23553	0.0477477	0.999962	down	no
ENSMUSG00000106743	Gm42847	100336	ENSMUST00000201732	NA	NA	NA	NA	predicted gene 42847 [Source:MGI Symbol;Acc:MGI:5662984]	TEC	NA	0.116659	0.012361	0	0	645.1	9.33338	0.0481418	0.999962	up	no
ENSMUSG00000115417	Gm48949	44857	ENSMUST00000228424	NA	NA	NA	NA	predicted gene, 48949 [Source:MGI Symbol;Acc:MGI:6118274]	sense_intronic	NA	0.444959	0.054971	0	0	2499.65	11.2875	0.0481418	0.999962	up	no
ENSMUSG00000014361	Mertk	80546;80548	ENSMUST00000014505;ENSMUST00000140221	GO:0000166(nucleotide binding);GO:0001750(photoreceptor outer segment);GO:0001779(natural killer cell differentiation);GO:0001818(negative regulation of cytokine production);GO:0004672(protein kinase activity);GO:0004713(protein tyrosine kinase activity);GO:0004714(transmembrane receptor protein tyrosine kinase activity);GO:0005515(protein binding);GO:0005524(ATP binding);GO:0005615(extracellular…	NA	K05117	EC:2.7.10.1	MER proto-oncogene tyrosine kinase [Source:MGI Symbol;Acc:MGI:96965]	protein_coding;processed_transcript	R_MMU_109582(Hemostasis);R_MMU_202733(Cell_surface_interactions_at_the_vascular_wall)	2.67713	26.0338	5.6565	2.5023	3.51901	1.81517	0.0484617	0.999962	up	no
ENSMUSG00000021091	Serpina3n	35430	ENSMUST00000021506	GO:0005615(extracellular space)	NA	NA	NA	serine (or cysteine) peptidase inhibitor, clade A, member 3N [Source:MGI Symbol;Acc:MGI:105045]	protein_coding	NA	0.542837	2.97286	0.22529	0.700733	3.79655	1.92469	0.0491063	0.999962	up	no
ENSMUSG00000109303	Gm44549	125288	ENSMUST00000208351	NA	NA	NA	NA	predicted gene 44549 [Source:MGI Symbol;Acc:MGI:5753125]	sense_intronic	NA	0	0	0.513238	0.072035	0.000341721	-11.5149	0.0492917	0.999962	down	no
ENSMUSG00000106157	4930555A03Rik	90550;90551;90552	ENSMUST00000196524;ENSMUST00000196052;ENSMUST00000197810	NA	NA	NA	NA	RIKEN cDNA 4930555A03 gene [Source:MGI Symbol;Acc:MGI:1922587]	lincRNA	NA	0	0.248343	0	0	1241.71	10.2781	0.0494304	0.999962	up	no
ENSMUSG00000001865	Cpa3	84327	ENSMUST00000001921	GO:0002002(regulation of angiotensin levels in blood);GO:0004180(carboxypeptidase activity);GO:0004181(metallocarboxypeptidase activity);GO:0005615(extracellular space);GO:0006508(proteolysis);GO:0008233(peptidase activity);GO:0008237(metallopeptidase activity);GO:0008270(zinc ion binding);GO:0016787(hydrolase activity);GO:0030133(transport vesicle);GO:0031410(cytoplasmic vesicle);GO:0046872(meta…	04614(Renin-angiotensin system);04972(Pancreatic secretion);04974(Protein digestion and absorption)	K08780	EC:3.4.17.1	carboxypeptidase A3, mast cell [Source:MGI Symbol;Acc:MGI:88479]	protein_coding	R_MMU_2980736(Peptide_hormone_metabolism);R_MMU_392499(Metabolism_of_proteins);R_MMU_2022377(Metabolism_of_Angiotensinogen_to_Angiotensins)	0.171312	0.311401	0.0205897	0	23.4443	4.55117	0.0498449	0.999962	up	no
ENSMUSG00000113841	Gm48701	39909	ENSMUST00000221260	NA	NA	NA	NA	predicted gene, 48701 [Source:MGI Symbol;Acc:MGI:6098338]	TEC	NA	0.050526	0.103759	0	0	771.425	9.59138	0.0499911	0.999962	up	no
ENSMUSG00000086401	Gm15559	103808	ENSMUST00000132267	NA	NA	NA	NA	predicted gene 15559 [Source:MGI Symbol;Acc:MGI:3783008]	antisense	NA	0.051749	0.104422	0	0	780.855	9.60891	0.0499911	0.999962	up	no
ENSMUSG00000029491	Pde6b	103525;103526;103524	ENSMUST00000134865;ENSMUST00000130448;ENSMUST00000031456	GO:0001750(photoreceptor outer segment);GO:0004114(3',5'-cyclic-nucleotide phosphodiesterase activity);GO:0005515(protein binding);GO:0005886(plasma membrane);GO:0007165(signal transduction);GO:0007186(G protein-coupled receptor signaling pathway);GO:0007601(visual perception);GO:0008081(phosphoric diester hydrolase activity);GO:0009583(detection of light stimulus);GO:0016020(membrane);GO:0016787…	00230(Purine metabolism);04744(Phototransduction);04744(Phototransduction)	K13756	EC:3.1.4.35	phosphodiesterase 6B, cGMP, rod receptor, beta polypeptide [Source:MGI Symbol;Acc:MGI:97525]	retained_intron;protein_coding	R_MMU_2514856(The_phototransduction_cascade);R_MMU_2485179(Activation_of_the_phototransduction_cascade);R_MMU_3858494(Beta_catenin_independent_WNT_signaling);R_MMU_195721(Signaling_by_WNT);R_MMU_9709957(Sensory_Perception);R_MMU_4086398(Ca2+_pathway);R_MMU_2187338(Visual_phototransduction);R_MMU_162582(Signal_Transduction);R_MMU_2514859(Inactivation,_recovery_and_regulation_of_the_phototransducti…	0.0728111	0	0	0	364.055	8.50801	0.050248	0.999962	up	no
ENSMUSG00000094345	Igkv14-126	110545	ENSMUST00000103310	GO:0002377(immunoglobulin production);GO:0005615(extracellular space);GO:0006955(immune response)	NA	NA	NA	immunoglobulin kappa variable 14-126 [Source:MGI Symbol;Acc:MGI:3643131]	IG_V_gene	NA	0	0	0	1.24151	0.000161094	-12.5998	0.0502704	0.999962	down	no
ENSMUSG00000106451	Gm42934	103146	ENSMUST00000196920	NA	NA	NA	NA	predicted gene 42934 [Source:MGI Symbol;Acc:MGI:5663071]	TEC	NA	0.012513	0.042973	0.686489	0.041364	0.0762324	-3.71345	0.050281	0.999962	down	no
ENSMUSG00000076258	Gm23935	53885	ENSMUST00000102303	NA	NA	NA	NA	predicted gene, 23935 [Source:MGI Symbol;Acc:MGI:5453712]	miRNA	NA	245.679	4727.79	187.044	1035.56	4.06795	2.0243	0.0503747	0.999962	up	no
ENSMUSG00000069972	Rps13-ps2	122908	ENSMUST00000182017	NA	NA	NA	NA	ribosomal protein S13, pseudogene 2 [Source:MGI Symbol;Acc:MGI:3704295]	processed_pseudogene	NA	14.2797	13.9097	48.2378	20.3007	0.411293	-1.28176	0.0504739	0.999962	down	no
ENSMUSG00000100826	Snhg14	121238;121463;121391;121461;121384;121239;121381	ENSMUST00000190666;ENSMUST00000188976;ENSMUST00000185272;ENSMUST00000189581;ENSMUST00000191191;ENSMUST00000189653;ENSMUST00000185693	NA	NA	NA	NA	small nucleolar RNA host gene 14 [Source:MGI Symbol;Acc:MGI:1289201]	antisense	NA	0.0372284	0.0206974	0.212786	0.0222428	0.246462	-2.02056	0.0505678	0.999962	down	no
ENSMUSG00000107116	Gm43274	104545	ENSMUST00000202545	NA	NA	NA	NA	predicted gene 43274 [Source:MGI Symbol;Acc:MGI:5663411]	TEC	NA	0	0	0.083161	0	0.00240497	-8.69976	0.0506006	0.999962	down	no
ENSMUSG00000109061	Gm49320	128213	ENSMUST00000145165	GO:0000166(nucleotide binding);GO:0000187(activation of MAPK activity);GO:0000287(magnesium ion binding);GO:0001934(positive regulation of protein phosphorylation);GO:0004672(protein kinase activity);GO:0004674(protein serine/threonine kinase activity);GO:0004707(MAP kinase activity);GO:0004708(MAP kinase kinase activity);GO:0004713(protein tyrosine kinase activity);GO:0005515(protein binding);GO…	NA	NA	NA	predicted gene, 49320 [Source:MGI Symbol;Acc:MGI:6121499]	nonsense_mediated_decay	R_MMU_448424(Interleukin_17_signaling);R_MMU_2559580(Oxidative_Stress_Induced_Senescence);R_MMU_166058(MyD88:MAL(TIRAP)_cascade_initiated_on_plasma_membrane);R_MMU_168179(Toll_Like_Receptor_TLR1:TLR2_Cascade);R_MMU_449147(Signaling_by_Interleukins);R_MMU_166016(Toll_Like_Receptor_4_(TLR4)_Cascade);R_MMU_168181(Toll_Like_Receptor_7/8_(TLR7/8)_Cascade);R_MMU_2559583(Cellular_Senescence);R_MMU_22627…	0	0	0.144444	0	0.00138462	-9.49629	0.0506006	0.999962	down	no
ENSMUSG00000030270	Cpne9	112788;112791;112795;112787;112794;112793;112796	ENSMUST00000132372;ENSMUST00000204050;ENSMUST00000134523;ENSMUST00000041203;ENSMUST00000138388;ENSMUST00000155779;ENSMUST00000136728	GO:1903861(positive regulation of dendrite extension);GO:1903861(positive regulation of dendrite extension)	NA	NA	NA	copine family member IX [Source:MGI Symbol;Acc:MGI:2443052]	retained_intron;protein_coding;processed_transcript	NA	0.111647	0.0189943	0.0102389	0.00520374	8.45978	3.08062	0.0506395	0.999962	up	no
ENSMUSG00000044867	Gimap1os	109589;109596	ENSMUST00000155906;ENSMUST00000205172	NA	NA	NA	NA	GTPase, IMAP family member 1, opposite strand [Source:MGI Symbol;Acc:MGI:3781523]	antisense;retained_intron	NA	0.0296896	0.166009	0.0530728	1.00863	0.184325	-2.43967	0.0509768	0.999962	down	no
ENSMUSG00000031367	Ap1s2	4954;4956;4955;4957	ENSMUST00000069041;ENSMUST00000112294;ENSMUST00000033734;ENSMUST00000140845	GO:0005515(protein binding);GO:0005794(Golgi apparatus);GO:0005905(clathrin-coated pit);GO:0006886(intracellular protein transport);GO:0008542(visual learning);GO:0015031(protein transport);GO:0016020(membrane);GO:0016192(vesicle-mediated transport);GO:0030117(membrane coat);GO:0030659(cytoplasmic vesicle membrane);GO:0031410(cytoplasmic vesicle);GO:0036465(synaptic vesicle recycling);GO:0043231(…	04142(Lysosome);05170(Human immunodeficiency virus 1 infection);05170(Human immunodeficiency virus 1 infection)	K12394	NA	adaptor-related protein complex 1, sigma 2 subunit [Source:MGI Symbol;Acc:MGI:1889383]	protein_coding	R_MMU_432720(Lysosome_Vesicle_Biogenesis);R_MMU_5653656(Vesicle_mediated_transport);R_MMU_432722(Golgi_Associated_Vesicle_Biogenesis);R_MMU_168256(Immune_System);R_MMU_2132295(MHC_class_II_antigen_presentation);R_MMU_199991(Membrane_Trafficking);R_MMU_199992(trans_Golgi_Network_Vesicle_Budding);R_MMU_1280218(Adaptive_Immune_System)	9.29309	48.6335	9.20967	11.394	2.81147	1.49133	0.0517702	0.999962	up	no
ENSMUSG00000020185	E2f7	21308;21310;21314;21315;21313	ENSMUST00000174857;ENSMUST00000073781;ENSMUST00000173948;ENSMUST00000174593;ENSMUST00000172574	GO:0000122(negative regulation of transcription by RNA polymerase II);GO:0000977(RNA polymerase II regulatory region sequence-specific DNA binding);GO:0000978(RNA polymerase II cis-regulatory region sequence-specific DNA binding);GO:0000981(DNA-binding transcription factor activity, RNA polymerase II-specific);GO:0000987(cis-regulatory region sequence-specific DNA binding);GO:0001217(DNA-binding …	NA	K09391	NA	E2F transcription factor 7 [Source:MGI Symbol;Acc:MGI:1289147]	protein_coding;nonsense_mediated_decay;retained_intron;processed_transcript	R_MMU_6804116(TP53_Regulates_Transcription_of_Genes_Involved_in_G1_Cell_Cycle_Arrest);R_MMU_73857(RNA_Polymerase_II_Transcription);R_MMU_212436(Generic_Transcription_Pathway);R_MMU_3700989(Transcriptional_Regulation_by_TP53);R_MMU_6791312(TP53_Regulates_Transcription_of_Cell_Cycle_Genes);R_MMU_74160(Gene_expression_(Transcription))	0.119333	0.353507	0.0571837	0.077365	3.51427	1.81323	0.0519639	0.999962	up	no
ENSMUSG00000078127	Fam170b	44161;44160	ENSMUST00000227787;ENSMUST00000104926	GO:0001669(acrosomal vesicle);GO:0002081(outer acrosomal membrane);GO:0003674(molecular_function);GO:0016020(membrane);GO:0031410(cytoplasmic vesicle);GO:0080154(regulation of fertilization);GO:2000344(positive regulation of acrosome reaction);GO:2000344(positive regulation of acrosome reaction)	NA	NA	NA	family with sequence similarity 170, member B [Source:MGI Symbol;Acc:MGI:2145650]	retained_intron;protein_coding	NA	0.428148	0.272031	1.29231	0.826032	0.330532	-1.59714	0.0521734	0.999962	down	no
ENSMUSG00000038587	Akap12	16051;16052;16055	ENSMUST00000045730;ENSMUST00000239373;ENSMUST00000215696	GO:0005516(calmodulin binding);GO:0005737(cytoplasm);GO:0005829(cytosol);GO:0005856(cytoskeleton);GO:0005886(plasma membrane);GO:0006605(protein targeting);GO:0007165(signal transduction);GO:0007193(adenylate cyclase-inhibiting G protein-coupled receptor signaling pathway);GO:0008179(adenylate cyclase binding);GO:0010738(regulation of protein kinase A signaling);GO:0010739(positive regulation of …	NA	K16528	NA	A kinase (PRKA) anchor protein (gravin) 12 [Source:MGI Symbol;Acc:MGI:1932576]	protein_coding	R_MMU_9013405(RHOD_GTPase_cycle);R_MMU_9012999(RHO_GTPase_cycle);R_MMU_9035034(RHOF_GTPase_cycle);R_MMU_9716542(Signaling_by_Rho_GTPases,_Miro_GTPases_and_RHOBTB3);R_MMU_194315(Signaling_by_Rho_GTPases);R_MMU_162582(Signal_Transduction)	1.15191	1.91282	0.690789	0.581148	2.40949	1.26873	0.052219	0.999962	up	no
ENSMUSG00000050550	Gm11868	91340	ENSMUST00000121594	NA	NA	NA	NA	predicted gene 11868 [Source:MGI Symbol;Acc:MGI:3650507]	processed_pseudogene	NA	1.47031	0.426502	0.138155	0.334676	4.0116	2.00418	0.0523079	0.999962	up	no
ENSMUSG00000076281	Gm24270	137669	ENSMUST00000102326	NA	NA	NA	NA	predicted gene, 24270 [Source:MGI Symbol;Acc:MGI:5454047]	miRNA	NA	9.24821	151.662	7.08758	28.659	4.50142	2.17038	0.0523346	0.999962	up	no
ENSMUSG00000076757	Trgc4	37421	ENSMUST00000179181	GO:0009897(external side of plasma membrane);GO:0016020(membrane);GO:0016021(integral component of membrane)	NA	NA	NA	T cell receptor gamma, constant 4 [Source:MGI Symbol;Acc:MGI:98628]	TR_C_gene	NA	0	0.280569	0.141108	2.06921	0.126936	-2.97783	0.0524173	0.999962	down	no
ENSMUSG00000031760	Mt3	132405;132406	ENSMUST00000034211;ENSMUST00000211930	GO:0001666(response to hypoxia);GO:0001934(positive regulation of protein phosphorylation);GO:0005507(copper ion binding);GO:0005615(extracellular space);GO:0005634(nucleus);GO:0005737(cytoplasm);GO:0005741(mitochondrial outer membrane);GO:0005791(rough endoplasmic reticulum);GO:0005829(cytosol);GO:0005840(ribosome);GO:0005874(microtubule);GO:0005886(plasma membrane);GO:0006112(energy reserve met…	NA	K14740	NA	metallothionein 3 [Source:MGI Symbol;Acc:MGI:97173]	protein_coding	R_MMU_8953897(Cellular_responses_to_external_stimuli);R_MMU_5661231(Metallothioneins_bind_metals);R_MMU_5660526(Response_to_metal_ions)	0	0	0.172872	0.127271	0.000666349	-10.5514	0.0525418	0.999962	down	no
ENSMUSG00000048572	Tmem252	71052	ENSMUST00000057243	GO:0003674(molecular_function);GO:0005575(cellular_component);GO:0008150(biological_process);GO:0016020(membrane);GO:0016021(integral component of membrane)	NA	NA	NA	transmembrane protein 252 [Source:MGI Symbol;Acc:MGI:3583948]	protein_coding	NA	1.20784	2.69802	0.465463	1.02266	2.62469	1.39215	0.0527121	0.999962	up	no
ENSMUSG00000042156	Dzip1	48075;48072;48076;48082;48077;48079;48081;48078;48080	ENSMUST00000228157;ENSMUST00000047208;ENSMUST00000227344;ENSMUST00000226919;ENSMUST00000228687;ENSMUST00000226960;ENSMUST00000228142;ENSMUST00000228861;ENSMUST00000228540	GO:0003676(nucleic acid binding);GO:0005515(protein binding);GO:0005634(nucleus);GO:0005654(nucleoplasm);GO:0005737(cytoplasm);GO:0005814(centriole);GO:0005829(cytosol);GO:0005856(cytoskeleton);GO:0005929(cilium);GO:0007224(smoothened signaling pathway);GO:0007275(multicellular organism development);GO:0007281(germ cell development);GO:0007283(spermatogenesis);GO:0030154(cell differentiation);GO:…	NA	K16470	NA	DAZ interacting protein 1 [Source:MGI Symbol;Acc:MGI:1914311]	retained_intron;protein_coding;processed_transcript	R_MMU_5358351(Signaling_by_Hedgehog);R_MMU_162582(Signal_Transduction);R_MMU_5632684(Hedgehog_'on'_state)	0	0.0301549	0.0407291	0.160032	0.150203	-2.73501	0.0529261	0.999962	down	no
ENSMUSG00000042286	Stab1	43941;43939;43947;43938;43948;43937;43945;43942;43943;43944;43946;43936	ENSMUST00000161129;ENSMUST00000036618;ENSMUST00000159757;ENSMUST00000162169;ENSMUST00000159532;ENSMUST00000159480;ENSMUST00000162763;ENSMUST00000160720;ENSMUST00000161631;ENSMUST00000159249;ENSMUST00000161464;ENSMUST00000160024	GO:0005041(low-density lipoprotein particle receptor activity);GO:0005044(scavenger receptor activity);GO:0005509(calcium ion binding);GO:0005540(hyaluronic acid binding);GO:0005887(integral component of plasma membrane);GO:0006897(endocytosis);GO:0007155(cell adhesion);GO:0007267(cell-cell signaling);GO:0016020(membrane);GO:0016525(negative regulation of angiogenesis);GO:0030169(low-density lipo…	NA	K19020	NA	stabilin 1 [Source:MGI Symbol;Acc:MGI:2178742]	retained_intron;protein_coding	R_MMU_5653656(Vesicle_mediated_transport);R_MMU_3000497(Scavenging_by_Class_H_Receptors);R_MMU_2173782(Binding_and_Uptake_of_Ligands_by_Scavenger_Receptors)	13.9568	94.1924	17.5972	19.0949	2.94748	1.55948	0.0536288	0.999962	up	no
ENSMUSG00000090273	Prr22	63686	ENSMUST00000187612	GO:0003674(molecular_function);GO:0005575(cellular_component);GO:0008150(biological_process)	NA	NA	NA	proline rich 22 [Source:MGI Symbol;Acc:MGI:2685392]	retained_intron	NA	0	0	0.072644	0.096978	0.00117909	-9.72811	0.0536785	0.999962	down	no
ENSMUSG00000104554	Gm4610	89380	ENSMUST00000198222	NA	NA	NA	NA	predicted gene 4610 [Source:MGI Symbol;Acc:MGI:3782793]	antisense	NA	0.18342	0.16843	0	0	1759.25	10.7807	0.0539675	0.999962	up	no
ENSMUSG00000107102	Gm42726	101517	ENSMUST00000202274	NA	NA	NA	NA	predicted gene 42726 [Source:MGI Symbol;Acc:MGI:5662863]	antisense	NA	0.129389	0.114519	0	0	1219.54	10.2521	0.0539675	0.999962	up	no
ENSMUSG00000039956	Mrap	57290;57292	ENSMUST00000125429;ENSMUST00000138984	GO:0005783(endoplasmic reticulum);GO:0005789(endoplasmic reticulum membrane);GO:0005886(plasma membrane);GO:0016020(membrane);GO:0016021(integral component of membrane);GO:0030545(receptor regulator activity);GO:0031780(corticotropin hormone receptor binding);GO:0031781(type 3 melanocortin receptor binding);GO:0031782(type 4 melanocortin receptor binding);GO:0031783(type 5 melanocortin receptor b…	04927(Cortisol synthesis and secretion);04934(Cushing syndrome);04934(Cushing syndrome)	K22398	NA	melanocortin 2 receptor accessory protein [Source:MGI Symbol;Acc:MGI:1924287]	nonsense_mediated_decay	NA	0	0.765013	0	0.0349707	21.8758	4.45127	0.0540659	0.999962	up	no
ENSMUSG00000040808	S100g	4942	ENSMUST00000038769	GO:0005499(vitamin D binding);GO:0005509(calcium ion binding);GO:0016323(basolateral plasma membrane);GO:0016324(apical plasma membrane);GO:0046872(metal ion binding);GO:0046914(transition metal ion binding)	04978(Mineral absorption)	K14734	NA	S100 calcium binding protein G [Source:MGI Symbol;Acc:MGI:104528]	protein_coding	NA	40.1175	10.9971	48.7701	100.09	0.343372	-1.54215	0.0542671	0.999962	down	no
ENSMUSG00000076802	Trav6n-6	45635;45636	ENSMUST00000181793;ENSMUST00000103613	GO:0002377(immunoglobulin production);GO:0005615(extracellular space);GO:0006955(immune response);GO:0006955(immune response)	NA	NA	NA	T cell receptor alpha variable 6N-6 [Source:MGI Symbol;Acc:MGI:3642618]	TR_V_gene	NA	0.673141	0.147763	0	0	4104.52	12.003	0.0543609	0.999962	up	no
ENSMUSG00000070291	Ddx43	139199	ENSMUST00000113367	GO:0000166(nucleotide binding);GO:0003676(nucleic acid binding);GO:0003723(RNA binding);GO:0003724(RNA helicase activity);GO:0004386(helicase activity);GO:0005524(ATP binding);GO:0016787(hydrolase activity)	NA	K17043	EC:3.6.4.13	DEAD (Asp-Glu-Ala-Asp) box polypeptide 43 [Source:MGI Symbol;Acc:MGI:3642857]	protein_coding	NA	0	0	0	0.196235	0.00101919	-9.93837	0.0544158	0.999962	down	no
ENSMUSG00000096108	Ighv11-2	36398	ENSMUST00000103468	GO:0003823(antigen binding);GO:0006910(phagocytosis, recognition);GO:0006911(phagocytosis, engulfment);GO:0006958(complement activation, classical pathway);GO:0009897(external side of plasma membrane);GO:0034987(immunoglobulin receptor binding);GO:0042571(immunoglobulin complex, circulating);GO:0042742(defense response to bacterium);GO:0045087(innate immune response);GO:0050853(B cell receptor si…	NA	NA	NA	immunoglobulin heavy variable V11-2 [Source:MGI Symbol;Acc:MGI:4947968]	IG_V_gene	R_MMU_2871809(FCERI_mediated_Ca+2_mobilization);R_MMU_977606(Regulation_of_Complement_cascade);R_MMU_5653656(Vesicle_mediated_transport);R_MMU_2029481(FCGR_activation);R_MMU_2029480(Fcgamma_receptor_(FCGR)_dependent_phagocytosis);R_MMU_983705(Signaling_by_the_B_Cell_Receptor_(BCR));R_MMU_109582(Hemostasis);R_MMU_173623(Classical_antibody_mediated_complement_activation);R_MMU_166663(Initial_trigge…	0	0	0	0.925636	0.000216068	-12.1762	0.0544158	0.999962	down	no
ENSMUSG00000044309	Apol7c	50820;50821	ENSMUST00000062562;ENSMUST00000230863	GO:0005575(cellular_component);GO:0005576(extracellular region);GO:0006869(lipid transport);GO:0008289(lipid binding);GO:0042157(lipoprotein metabolic process);GO:0042157(lipoprotein metabolic process)	NA	K14480	NA	apolipoprotein L 7c [Source:MGI Symbol;Acc:MGI:1920912]	protein_coding	R_MMU_5653656(Vesicle_mediated_transport);R_MMU_8957275(Post_translational_protein_phosphorylation);R_MMU_2173782(Binding_and_Uptake_of_Ligands_by_Scavenger_Receptors);R_MMU_597592(Post_translational_protein_modification);R_MMU_392499(Metabolism_of_proteins);R_MMU_2168880(Scavenging_of_heme_from_plasma);R_MMU_381426(Regulation_of_Insulin_like_Growth_Factor_(IGF)_transport_and_uptake_by_Insulin_li…	1.11973	0.68062	1.6849	3.30656	0.360687	-1.47118	0.0544989	0.999962	down	no
ENSMUSG00000017009	Sdc4	82651	ENSMUST00000017153	GO:0001657(ureteric bud development);GO:0001843(neural tube closure);GO:0001968(fibronectin binding);GO:0005080(protein kinase C binding);GO:0005515(protein binding);GO:0005576(extracellular region);GO:0005796(Golgi lumen);GO:0005925(focal adhesion);GO:0009986(cell surface);GO:0010762(regulation of fibroblast migration);GO:0016020(membrane);GO:0016021(integral component of membrane);GO:0016477(ce…	04512(ECM-receptor interaction);04514(Cell adhesion molecules (CAMs));05205(Proteoglycans in cancer);05418(Fluid shear stress and atherosclerosis)	K16338	NA	syndecan 4 [Source:MGI Symbol;Acc:MGI:1349164]	protein_coding	R_MMU_3000171(Non_integrin_membrane_ECM_interactions);R_MMU_2024096(HS_GAG_degradation);R_MMU_1971475(A_tetrasaccharide_linker_sequence_is_required_for_GAG_synthesis);R_MMU_2022928(HS_GAG_biosynthesis);R_MMU_196854(Metabolism_of_vitamins_and_cofactors);R_MMU_71387(Metabolism_of_carbohydrates);R_MMU_109582(Hemostasis);R_MMU_1430728(Metabolism);R_MMU_1474244(Extracellular_matrix_organization);R_MMU…	61.1777	200.862	61.0044	41.3964	2.55896	1.35556	0.0548617	0.999962	up	no
ENSMUSG00000082561	Gm15580	127862	ENSMUST00000121587	NA	NA	NA	NA	predicted gene 15580 [Source:MGI Symbol;Acc:MGI:3783028]	processed_pseudogene	NA	0.679692	0	0	0	3398.46	11.7307	0.0550096	0.999962	up	no
ENSMUSG00000100021	Gm18697	11553	ENSMUST00000191179	NA	NA	NA	NA	predicted gene, 18697 [Source:MGI Symbol;Acc:MGI:5010882]	processed_pseudogene	NA	0.180962	0	0	0	904.81	9.82147	0.0550096	0.999962	up	no
ENSMUSG00000074006	Omp	123303	ENSMUST00000098281	GO:0005634(nucleus);GO:0005737(cytoplasm);GO:0005829(cytosol);GO:0007165(signal transduction);GO:0007608(sensory perception of smell);GO:0022008(neurogenesis);GO:0030424(axon);GO:0042277(peptide binding);GO:0043025(neuronal cell body);GO:0050896(response to stimulus)	NA	NA	NA	olfactory marker protein [Source:MGI Symbol;Acc:MGI:97436]	protein_coding	NA	0.180747	0	0	0	903.735	9.81976	0.0550096	0.999962	up	no
ENSMUSG00000031831	Dnaaf1	133726	ENSMUST00000093100	GO:0001947(heart looping);GO:0003341(cilium movement);GO:0003356(regulation of cilium beat frequency);GO:0005515(protein binding);GO:0005829(cytosol);GO:0005886(plasma membrane);GO:0005929(cilium);GO:0005930(axoneme);GO:0016607(nuclear speck);GO:0030324(lung development);GO:0035469(determination of pancreatic left/right asymmetry);GO:0036158(outer dynein arm assembly);GO:0036159(inner dynein arm …	NA	K19750	NA	dynein, axonemal assembly factor 1 [Source:MGI Symbol;Acc:MGI:1915520]	protein_coding	NA	0.133558	0	0	0	667.79	9.38325	0.0550096	0.999962	up	no
ENSMUSG00000086395	A630014C17Rik	24632	ENSMUST00000150973	NA	NA	NA	NA	RIKEN cDNA A630014C17 gene [Source:MGI Symbol;Acc:MGI:3026989]	antisense	NA	0.036751	0.076463	0	0	566.07	9.14484	0.0552003	0.999962	up	no
ENSMUSG00000027435	Cd93	81376	ENSMUST00000099269	GO:0001849(complement component C1q complex binding);GO:0005509(calcium ion binding);GO:0005886(plasma membrane);GO:0007155(cell adhesion);GO:0009986(cell surface);GO:0016020(membrane);GO:0016021(integral component of membrane);GO:0030246(carbohydrate binding);GO:0031410(cytoplasmic vesicle);GO:0098609(cell-cell adhesion)	NA	NA	NA	CD93 antigen [Source:MGI Symbol;Acc:MGI:106664]	protein_coding	R_MMU_168256(Immune_System);R_MMU_6798695(Neutrophil_degranulation);R_MMU_168249(Innate_Immune_System)	20.5255	27.4768	12.6789	9.24862	2.18913	1.13036	0.0554015	0.999962	up	no
ENSMUSG00000042564	Fam227a	51160;51158;51167;51163;51162;51169;51166;51161;51168;51164;51165	ENSMUST00000229064;ENSMUST00000109648;ENSMUST00000230475;ENSMUST00000230366;ENSMUST00000191401;ENSMUST00000231126;ENSMUST00000230429;ENSMUST00000109646;ENSMUST00000046816;ENSMUST00000230484;ENSMUST00000231122	GO:0003674(molecular_function);GO:0005575(cellular_component);GO:0008150(biological_process);GO:0008150(biological_process)	NA	NA	NA	family with sequence similarity 227, member A [Source:MGI Symbol;Acc:MGI:1922979]	protein_coding;retained_intron;nonsense_mediated_decay;processed_transcript	NA	0.622328	0.17431	0.158719	0.10868	2.97921	1.57493	0.0554209	0.999962	up	no
ENSMUSG00000043219	Hoxa6	109817	ENSMUST00000062829	GO:0000978(RNA polymerase II cis-regulatory region sequence-specific DNA binding);GO:0000981(DNA-binding transcription factor activity, RNA polymerase II-specific);GO:0003677(DNA binding);GO:0003700(DNA-binding transcription factor activity);GO:0005634(nucleus);GO:0005654(nucleoplasm);GO:0006355(regulation of transcription, DNA-templated);GO:0006357(regulation of transcription by RNA polymerase I…	NA	K09306	NA	homeobox A6 [Source:MGI Symbol;Acc:MGI:96178]	protein_coding	NA	0.179869	0.188408	0	0	1841.38	10.8466	0.0554888	0.999962	up	no
ENSMUSG00000116950	Gm18564	58599	ENSMUST00000231919	NA	NA	NA	NA	predicted gene, 18564 [Source:MGI Symbol;Acc:MGI:5010749]	processed_pseudogene	NA	0.075785	0.07863	0	0	772.075	9.5926	0.0554888	0.999962	up	no
ENSMUSG00000046242	Nme9	140090	ENSMUST00000056103	GO:0003674(molecular_function);GO:0004550(nucleoside diphosphate kinase activity);GO:0005575(cellular_component);GO:0006165(nucleoside diphosphate phosphorylation);GO:0006183(GTP biosynthetic process);GO:0006228(UTP biosynthetic process);GO:0006241(CTP biosynthetic process);GO:0008150(biological_process);GO:0045454(cell redox homeostasis)	NA	NA	NA	NME/NM23 family member 9 [Source:MGI Symbol;Acc:MGI:4359686]	retained_intron	NA	0	0	0.0559094	0.135187	0.00104659	-9.90009	0.0558247	0.999962	down	no
ENSMUSG00000022061	Nkx3-1	47010	ENSMUST00000022646	GO:0000976(transcription regulatory region sequence-specific DNA binding);GO:0000978(RNA polymerase II cis-regulatory region sequence-specific DNA binding);GO:0000981(DNA-binding transcription factor activity, RNA polymerase II-specific);GO:0001655(urogenital system development);GO:0001656(metanephros development);GO:0001756(somitogenesis);GO:0001934(positive regulation of protein phosphorylation…	05200(Pathways in cancer);05215(Prostate cancer)	K09348	NA	NK3 homeobox 1 [Source:MGI Symbol;Acc:MGI:97352]	protein_coding	NA	0	0	0.02835	0.072532	0.00198251	-8.97845	0.0558247	0.999962	down	no
ENSMUSG00000005883	Spo11	83210	ENSMUST00000144044	GO:0000228(nuclear chromosome);GO:0000706(meiotic DNA double-strand break processing);GO:0000737(DNA catabolic process, endonucleolytic);GO:0000781(chromosome, telomeric region);GO:0001541(ovarian follicle development);GO:0003677(DNA binding);GO:0003824(catalytic activity);GO:0003918(DNA topoisomerase type II (double strand cut, ATP-hydrolyzing) activity);GO:0005524(ATP binding);GO:0005634(nucleu…	NA	K10878	NA	SPO11 meiotic protein covalently bound to DSB [Source:MGI Symbol;Acc:MGI:1349669]	retained_intron	NA	0	0	0.0235987	0.057952	0.00245246	-8.67155	0.0558247	0.999962	down	no
ENSMUSG00000045328	Cenpe	89936;89940;89939;89938;89937	ENSMUST00000062893;ENSMUST00000199497;ENSMUST00000197273;ENSMUST00000200616;ENSMUST00000197369	GO:0000166(nucleotide binding);GO:0000278(mitotic cell cycle);GO:0000775(chromosome, centromeric region);GO:0000776(kinetochore);GO:0000779(condensed chromosome, centromeric region);GO:0003774(motor activity);GO:0003777(microtubule motor activity);GO:0005524(ATP binding);GO:0005634(nucleus);GO:0005654(nucleoplasm);GO:0005694(chromosome);GO:0005828(kinetochore microtubule);GO:0005829(cytosol);GO:0…	NA	K11498	NA	centromere protein E [Source:MGI Symbol;Acc:MGI:1098230]	protein_coding;retained_intron	R_MMU_5653656(Vesicle_mediated_transport);R_MMU_69620(Cell_Cycle_Checkpoints);R_MMU_109582(Hemostasis);R_MMU_6811434(COPI_dependent_Golgi_to_ER_retrograde_traffic);R_MMU_9648025(EML4_and_NUDC_in_mitotic_spindle_formation);R_MMU_983231(Factors_involved_in_megakaryocyte_development_and_platelet_production);R_MMU_2467813(Separation_of_Sister_Chromatids);R_MMU_1640170(Cell_Cycle);R_MMU_141444(Amplifi…	0.394106	1.70204	0.210363	0.490165	2.99224	1.58123	0.0558929	0.999962	up	no
ENSMUSG00000016498	Pdcd1lg2	71268;71269	ENSMUST00000112576;ENSMUST00000235164	GO:0002250(adaptive immune response);GO:0002376(immune system process);GO:0005515(protein binding);GO:0005886(plasma membrane);GO:0006955(immune response);GO:0007165(signal transduction);GO:0007166(cell surface receptor signaling pathway);GO:0009897(external side of plasma membrane);GO:0009986(cell surface);GO:0016020(membrane);GO:0016021(integral component of membrane);GO:0031295(T cell costimul…	04514(Cell adhesion molecules (CAMs));04514(Cell adhesion molecules (CAMs))	K06708	NA	programmed cell death 1 ligand 2 [Source:MGI Symbol;Acc:MGI:1930125]	protein_coding	R_MMU_389948(PD_1_signaling);R_MMU_168256(Immune_System);R_MMU_1280218(Adaptive_Immune_System);R_MMU_388841(Costimulation_by_the_CD28_family)	6.1624	5.36153	16.7691	9.39299	0.440482	-1.18285	0.0559625	0.999962	down	no
ENSMUSG00000044583	Tlr7	5077;5078;5076;5075;5079;5080	ENSMUST00000112164;ENSMUST00000145284;ENSMUST00000060719;ENSMUST00000112161;ENSMUST00000137492;ENSMUST00000149507	GO:0001774(microglial cell activation);GO:0001932(regulation of protein phosphorylation);GO:0002224(toll-like receptor signaling pathway);GO:0002376(immune system process);GO:0002755(MyD88-dependent toll-like receptor signaling pathway);GO:0003725(double-stranded RNA binding);GO:0003727(single-stranded RNA binding);GO:0004888(transmembrane signaling receptor activity);GO:0005515(protein binding);…	04620(Toll-like receptor signaling pathway);05162(Measles);05164(Influenza A);05164(Influenza A)	K05404	NA	toll-like receptor 7 [Source:MGI Symbol;Acc:MGI:2176882]	protein_coding;processed_transcript	R_MMU_168181(Toll_Like_Receptor_7/8_(TLR7/8)_Cascade);R_MMU_168898(Toll_like_Receptor_Cascades);R_MMU_168256(Immune_System);R_MMU_1679131(Trafficking_and_processing_of_endosomal_TLR);R_MMU_168249(Innate_Immune_System)	8.68618	39.3176	8.48086	9.40678	2.68363	1.42419	0.0559632	0.999962	up	no
ENSMUSG00000001785	Pwp1	20339;20337;20338;20340;20334	ENSMUST00000219256;ENSMUST00000001836;ENSMUST00000219902;ENSMUST00000219626;ENSMUST00000217667	GO:0005515(protein binding);GO:0005634(nucleus);GO:0005694(chromosome);GO:0005730(nucleolus);GO:0005794(Golgi apparatus);GO:0033140(negative regulation of peptidyl-serine phosphorylation of STAT protein);GO:0034773(histone H4-K20 trimethylation);GO:0042254(ribosome biogenesis);GO:1901838(positive regulation of transcription of nucleolar large rRNA by RNA polymerase I);GO:1990889(H4K20me3 modified…	NA	K14791	NA	PWP1 homolog, endonuclein [Source:MGI Symbol;Acc:MGI:1914735]	nonsense_mediated_decay;protein_coding;retained_intron	NA	16.6591	9.58522	6.21304	5.49086	2.24236	1.16502	0.0561164	0.999962	up	no
ENSMUSG00000044201	Cdc25c	66101;66103;66102;66104;66106	ENSMUST00000060710;ENSMUST00000237822;ENSMUST00000237620;ENSMUST00000236366;ENSMUST00000237204	GO:0000086(G2/M transition of mitotic cell cycle);GO:0004721(phosphoprotein phosphatase activity);GO:0004725(protein tyrosine phosphatase activity);GO:0005515(protein binding);GO:0005634(nucleus);GO:0005737(cytoplasm);GO:0005758(mitochondrial intermembrane space);GO:0006470(protein dephosphorylation);GO:0007049(cell cycle);GO:0007283(spermatogenesis);GO:0010971(positive regulation of G2/M transit…	04110(Cell cycle);04114(Oocyte meiosis);04914(Progesterone-mediated oocyte maturation);05170(Human immunodeficiency virus 1 infection);05206(MicroRNAs in cancer);05206(MicroRNAs in cancer)	K05867	EC:3.1.3.48	cell division cycle 25C [Source:MGI Symbol;Acc:MGI:88350]	protein_coding;retained_intron;nonsense_mediated_decay	R_MMU_69620(Cell_Cycle_Checkpoints);R_MMU_73857(RNA_Polymerase_II_Transcription);R_MMU_212436(Generic_Transcription_Pathway);R_MMU_1640170(Cell_Cycle);R_MMU_69481(G2/M_Checkpoints);R_MMU_69278(Cell_Cycle,_Mitotic);R_MMU_69473(G2/M_DNA_damage_checkpoint);R_MMU_3700989(Transcriptional_Regulation_by_TP53);R_MMU_6791312(TP53_Regulates_Transcription_of_Cell_Cycle_Genes);R_MMU_75035(Chk1/Chk2(Cds1)_med…	0.0594102	0.819854	0.059013	0.119293	4.93122	2.30194	0.0563139	0.999962	up	no
ENSMUSG00000097662	Gm2093	48302	ENSMUST00000180518	NA	NA	NA	NA	predicted gene 2093 [Source:MGI Symbol;Acc:MGI:3780260]	lincRNA	NA	0.059427	0.030592	0	0	450.095	8.81409	0.0570757	0.999962	up	no
ENSMUSG00000099624	Gm7889	11685	ENSMUST00000185591	NA	NA	NA	NA	predicted gene 7889 [Source:MGI Symbol;Acc:MGI:3648247]	unprocessed_pseudogene	NA	0.09825	0.252509	0	0	1753.8	10.7763	0.0572449	0.999962	up	no
ENSMUSG00000086965	Rtl10	54598	ENSMUST00000146673	GO:0003674(molecular_function);GO:0005575(cellular_component);GO:0008150(biological_process)	NA	NA	NA	retrotransposon Gag like 10 [Source:MGI Symbol;Acc:MGI:3833934]	protein_coding	NA	0.177934	0.767785	0	0.058133	16.2682	4.02398	0.0574983	0.999962	up	no
ENSMUSG00000087365	C430049B03Rik	1472;1470;1473;1471	ENSMUST00000152109;ENSMUST00000155622;ENSMUST00000151099;ENSMUST00000129764	NA	NA	NA	NA	RIKEN cDNA C430049B03 gene [Source:MGI Symbol;Acc:MGI:1924903]	processed_transcript	NA	0.141068	0	0.424134	0.77546	0.117596	-3.08809	0.0577982	0.999962	down	no
ENSMUSG00000051590	Map3k19	12318	ENSMUST00000208183	GO:0000166(nucleotide binding);GO:0004672(protein kinase activity);GO:0004674(protein serine/threonine kinase activity);GO:0005515(protein binding);GO:0005524(ATP binding);GO:0006468(protein phosphorylation);GO:0016301(kinase activity);GO:0016310(phosphorylation);GO:0016740(transferase activity)	NA	NA	NA	mitogen-activated protein kinase kinase kinase 19 [Source:MGI Symbol;Acc:MGI:1203481]	protein_coding	NA	0.01977	0.139334	0	0.009794	16.245	4.02193	0.0578918	0.999962	up	no
ENSMUSG00000102370	Gm37973	86189	ENSMUST00000195767	NA	NA	NA	NA	predicted gene, 37973 [Source:MGI Symbol;Acc:MGI:5611201]	TEC	NA	0.576324	0.024037	0	0.042892	13.997	3.80705	0.058351	0.999962	up	no
ENSMUSG00000086981	Gm12171	24182	ENSMUST00000150895	NA	NA	NA	NA	predicted gene 12171 [Source:MGI Symbol;Acc:MGI:3649516]	lincRNA	NA	0.129717	0.0871583	0	0	1084.38	10.0827	0.0583834	0.999962	up	no
ENSMUSG00000031762	Mt2	132409	ENSMUST00000034214	GO:0005634(nucleus);GO:0005737(cytoplasm);GO:0005829(cytosol);GO:0006882(cellular zinc ion homeostasis);GO:0007263(nitric oxide mediated signal transduction);GO:0008144(drug binding);GO:0008270(zinc ion binding);GO:0009617(response to bacterium);GO:0010273(detoxification of copper ion);GO:0035690(cellular response to drug);GO:0036016(cellular response to interleukin-3);GO:0036018(cellular respons…	04978(Mineral absorption)	K14739	NA	metallothionein 2 [Source:MGI Symbol;Acc:MGI:97172]	protein_coding	R_MMU_8953897(Cellular_responses_to_external_stimuli);R_MMU_5661231(Metallothioneins_bind_metals);R_MMU_5660526(Response_to_metal_ions)	29.1405	102.152	28.9621	21.7658	2.58816	1.37193	0.0584658	0.999962	up	no
ENSMUSG00000053687	Dpep2	133146;133143;133145;133141	ENSMUST00000149057;ENSMUST00000034373;ENSMUST00000150001;ENSMUST00000117555	GO:0006508(proteolysis);GO:0006629(lipid metabolic process);GO:0006691(leukotriene metabolic process);GO:0008233(peptidase activity);GO:0008235(metalloexopeptidase activity);GO:0008237(metallopeptidase activity);GO:0008238(exopeptidase activity);GO:0008239(dipeptidyl-peptidase activity);GO:0016020(membrane);GO:0016787(hydrolase activity);GO:0016805(dipeptidase activity);GO:0031225(anchored compon…	NA	K01273	EC:3.4.13.19	dipeptidase 2 [Source:MGI Symbol;Acc:MGI:2442042]	retained_intron;protein_coding	R_MMU_556833(Metabolism_of_lipids);R_MMU_1430728(Metabolism);R_MMU_8978868(Fatty_acid_metabolism);R_MMU_5423646(Aflatoxin_activation_and_detoxification);R_MMU_211859(Biological_oxidations);R_MMU_2142753(Arachidonic_acid_metabolism);R_MMU_2142691(Synthesis_of_Leukotrienes_(LT)_and_Eoxins_(EX))	2.90512	25.8948	3.49572	5.73809	3.11896	1.64107	0.0584973	0.999962	up	no
ENSMUSG00000040711	Sh3pxd2b	23861;23863;23862	ENSMUST00000038753;ENSMUST00000138771;ENSMUST00000239041	GO:0001501(skeletal system development);GO:0001654(eye development);GO:0002051(osteoblast fate commitment);GO:0002102(podosome);GO:0005515(protein binding);GO:0005737(cytoplasm);GO:0006801(superoxide metabolic process);GO:0007507(heart development);GO:0010314(phosphatidylinositol-5-phosphate binding);GO:0010628(positive regulation of gene expression);GO:0016176(superoxide-generating NADPH oxidase…	NA	NA	NA	SH3 and PX domains 2B [Source:MGI Symbol;Acc:MGI:2442062]	protein_coding;retained_intron	NA	3.59647	27.2205	6.23422	3.81265	3.06732	1.61698	0.0585859	0.999962	up	no
ENSMUSG00000031289	Il13ra2	4330	ENSMUST00000033646	GO:0002638(negative regulation of immunoglobulin production);GO:0004896(cytokine receptor activity);GO:0005515(protein binding);GO:0005576(extracellular region);GO:0009897(external side of plasma membrane);GO:0016020(membrane);GO:0016021(integral component of membrane);GO:0016064(immunoglobulin mediated immune response);GO:0019221(cytokine-mediated signaling pathway);GO:0019955(cytokine binding);…	04060(Cytokine-cytokine receptor interaction);04630(Jak-STAT signaling pathway)	K05077	NA	interleukin 13 receptor, alpha 2 [Source:MGI Symbol;Acc:MGI:1277954]	protein_coding	NA	0	0	0	0.185485	0.00107825	-9.85709	0.0589599	0.999962	down	no
ENSMUSG00000085302	Trav8-2	45725	ENSMUST00000130122	NA	NA	NA	NA	T-cell receptor alpha variable 8-2 [Source:MGI Symbol;Acc:MGI:3650859]	TR_V_pseudogene	NA	0	0	0	1.23219	0.000162312	-12.5889	0.0589599	0.999962	down	no
ENSMUSG00000031714	Gab1	131546;131548;131545	ENSMUST00000034150;ENSMUST00000211018;ENSMUST00000210676	GO:0000187(activation of MAPK activity);GO:0001525(angiogenesis);GO:0005515(protein binding);GO:0005737(cytoplasm);GO:0005829(cytosol);GO:0005911(cell-cell junction);GO:0006979(response to oxidative stress);GO:0007165(signal transduction);GO:0007173(epidermal growth factor receptor signaling pathway);GO:0007257(activation of JUN kinase activity);GO:0007507(heart development);GO:0008544(epidermis …	01521(EGFR tyrosine kinase inhibitor resistance);04012(ErbB signaling pathway);04014(Ras signaling pathway);04072(Phospholipase D signaling pathway);04722(Neurotrophin signaling pathway);05100(Bacterial invasion of epithelial cells);05205(Proteoglycans in cancer);05211(Renal cell carcinoma);05225(Hepatocellular carcinoma);05226(Gastric cancer);05226(Gastric cancer)	K09593	NA	growth factor receptor bound protein 2-associated protein 1 [Source:MGI Symbol;Acc:MGI:108088]	protein_coding;processed_transcript	R_MMU_5654743(Signaling_by_FGFR4);R_MMU_2428924(IGF1R_signaling_cascade);R_MMU_109704(PI3K_Cascade);R_MMU_6811558(PI5P,_PP2A_and_IER3_Regulate_PI3K/AKT_Signaling);R_MMU_177929(Signaling_by_EGFR);R_MMU_180292(GAB1_signalosome);R_MMU_8875878(MET_promotes_cell_motility);R_MMU_5654736(Signaling_by_FGFR1);R_MMU_8865999(MET_activates_PTPN11);R_MMU_74752(Signaling_by_Insulin_receptor);R_MMU_8875555(MET_…	1.69782	5.05043	1.60852	0.971223	2.61586	1.38729	0.0593381	0.999962	up	no
ENSMUSG00000106680	Gm43852	100164	ENSMUST00000202098	NA	NA	NA	NA	predicted gene 43852 [Source:MGI Symbol;Acc:MGI:5663989]	TEC	NA	0.09149	0.267588	0	0	1795.39	10.8101	0.0595144	0.999962	up	no
ENSMUSG00000043931	Gimap7	109585;109588;109587	ENSMUST00000052503;ENSMUST00000204266;ENSMUST00000204785	GO:0003924(GTPase activity);GO:0005525(GTP binding);GO:0005811(lipid droplet);GO:0005829(cytosol);GO:0042802(identical protein binding);GO:0042803(protein homodimerization activity);GO:0043231(intracellular membrane-bounded organelle);GO:0046039(GTP metabolic process);GO:0046039(GTP metabolic process)	NA	NA	NA	GTPase, IMAP family member 7 [Source:MGI Symbol;Acc:MGI:1349657]	protein_coding;retained_intron	NA	0.246449	1.98494	0.212342	9.01428	0.241842	-2.04786	0.0595297	0.999962	down	no
ENSMUSG00000117121	Gm49902	64115	ENSMUST00000233300	NA	NA	NA	NA	predicted gene, 49902 [Source:MGI Symbol;Acc:MGI:6270599]	TEC	NA	0	0	0.078148	0.081508	0.00125269	-9.64075	0.0596523	0.999962	down	no
ENSMUSG00000003779	Kif20a	66086;66088;66090;66087;66085;66089	ENSMUST00000237407;ENSMUST00000166044;ENSMUST00000236114;ENSMUST00000237481;ENSMUST00000167161;ENSMUST00000235174	GO:0000166(nucleotide binding);GO:0000281(mitotic cytokinesis);GO:0001578(microtubule bundle formation);GO:0003774(motor activity);GO:0003777(microtubule motor activity);GO:0005524(ATP binding);GO:0005634(nucleus);GO:0005654(nucleoplasm);GO:0005737(cytoplasm);GO:0005794(Golgi apparatus);GO:0005819(spindle);GO:0005856(cytoskeleton);GO:0005871(kinesin complex);GO:0005874(microtubule);GO:0007018(mic…	NA	K10402	NA	kinesin family member 20A [Source:MGI Symbol;Acc:MGI:1201682]	protein_coding;nonsense_mediated_decay;retained_intron	R_MMU_5653656(Vesicle_mediated_transport);R_MMU_109582(Hemostasis);R_MMU_6811434(COPI_dependent_Golgi_to_ER_retrograde_traffic);R_MMU_983231(Factors_involved_in_megakaryocyte_development_and_platelet_production);R_MMU_1640170(Cell_Cycle);R_MMU_69278(Cell_Cycle,_Mitotic);R_MMU_983189(Kinesins);R_MMU_168256(Immune_System);R_MMU_8856688(Golgi_to_ER_retrograde_transport);R_MMU_2132295(MHC_class_II_an…	0.634489	5.0176	0.634406	1.12986	3.20364	1.67971	0.0598415	0.999962	up	no
ENSMUSG00000020122	Egfr	23291;23292;23293;23296	ENSMUST00000102884;ENSMUST00000020329;ENSMUST00000139722;ENSMUST00000138518	GO:0000139(Golgi membrane);GO:0000166(nucleotide binding);GO:0000186(activation of MAPKK activity);GO:0000902(cell morphogenesis);GO:0001889(liver development);GO:0001892(embryonic placenta development);GO:0001934(positive regulation of protein phosphorylation);GO:0001942(hair follicle development);GO:0003682(chromatin binding);GO:0004672(protein kinase activity);GO:0004713(protein tyrosine kinas…	01521(EGFR tyrosine kinase inhibitor resistance);01522(Endocrine resistance);04010(MAPK signaling pathway);04012(ErbB signaling pathway);04014(Ras signaling pathway);04015(Rap1 signaling pathway);04020(Calcium signaling pathway);04066(HIF-1 signaling pathway);04068(FoxO signaling pathway);04072(Phospholipase D signaling pathway);04144(Endocytosis);04151(PI3K-Akt signaling pathway);04510(Focal adh…	K04361	EC:2.7.10.1	epidermal growth factor receptor [Source:MGI Symbol;Acc:MGI:95294]	protein_coding;processed_transcript	R_MMU_5653656(Vesicle_mediated_transport);R_MMU_373760(L1CAM_interactions);R_MMU_9012852(Signaling_by_NOTCH3);R_MMU_157118(Signaling_by_NOTCH);R_MMU_5683057(MAPK_family_signaling_cascades);R_MMU_6811558(PI5P,_PP2A_and_IER3_Regulate_PI3K/AKT_Signaling);R_MMU_177929(Signaling_by_EGFR);R_MMU_180292(GAB1_signalosome);R_MMU_5673001(RAF/MAP_kinase_cascade);R_MMU_9009391(Extra_nuclear_estrogen_signaling…	0.354674	0.433654	0.147039	0.170317	2.48405	1.3127	0.0601644	0.999962	up	no
ENSMUSG00000050875	Minar2	67269;67271;67274	ENSMUST00000117064;ENSMUST00000058633;ENSMUST00000154125	GO:0003674(molecular_function);GO:0005575(cellular_component);GO:0008150(biological_process);GO:0016020(membrane);GO:0016021(integral component of membrane);GO:0016021(integral component of membrane)	NA	NA	NA	membrane integral NOTCH2 associated receptor 2 [Source:MGI Symbol;Acc:MGI:2442934]	nonsense_mediated_decay;protein_coding;retained_intron	NA	0.0691871	0	0	0	345.935	8.43436	0.0603007	0.999962	up	no
ENSMUSG00000032068	Plet1	137304;137305	ENSMUST00000114474;ENSMUST00000188047	GO:0001953(negative regulation of cell-matrix adhesion);GO:0005886(plasma membrane);GO:0009897(external side of plasma membrane);GO:0016020(membrane);GO:0016324(apical plasma membrane);GO:0030154(cell differentiation);GO:0030335(positive regulation of cell migration);GO:0031225(anchored component of membrane);GO:0035313(wound healing, spreading of epidermal cells);GO:0035313(wound healing, spread…	NA	NA	NA	placenta expressed transcript 1 [Source:MGI Symbol;Acc:MGI:1923759]	protein_coding	R_MMU_597592(Post_translational_protein_modification);R_MMU_392499(Metabolism_of_proteins);R_MMU_163125(Post_translational_modification:_synthesis_of_GPI_anchored_proteins)	5.39008	4.12742	1.60064	2.52487	2.30699	1.20601	0.0608595	0.999962	up	no
ENSMUSG00000046748	Tmem45a2	56504;56503	ENSMUST00000226147;ENSMUST00000067173	GO:0003674(molecular_function);GO:0005575(cellular_component);GO:0008150(biological_process);GO:0016020(membrane);GO:0016021(integral component of membrane);GO:0016021(integral component of membrane)	NA	NA	NA	transmembrane protein 45A2 [Source:MGI Symbol;Acc:MGI:1916707]	retained_intron;protein_coding	NA	0.0492452	0.00924519	0	0	292.452	8.19206	0.0609208	0.999962	up	no
ENSMUSG00000114939	Gm48566	40977	ENSMUST00000225657	NA	NA	NA	NA	predicted gene, 48566 [Source:MGI Symbol;Acc:MGI:6098126]	TEC	NA	0.154287	0.029735	0	0	920.11	9.84566	0.0609208	0.999962	up	no
ENSMUSG00000033209	Ttc28	103838;103848;103850;103840;103849	ENSMUST00000040111;ENSMUST00000125470;ENSMUST00000129017;ENSMUST00000143505;ENSMUST00000128584	GO:0000922(spindle pole);GO:0005515(protein binding);GO:0005737(cytoplasm);GO:0005813(centrosome);GO:0005815(microtubule organizing center);GO:0005819(spindle);GO:0005856(cytoskeleton);GO:0007049(cell cycle);GO:0007346(regulation of mitotic cell cycle);GO:0019900(kinase binding);GO:0030496(midbody);GO:0051301(cell division);GO:0072686(mitotic spindle);GO:0097431(mitotic spindle pole);GO:1990023(m…	NA	NA	NA	tetratricopeptide repeat domain 28 [Source:MGI Symbol;Acc:MGI:2140873]	protein_coding;retained_intron;processed_transcript	NA	0.134028	0.413986	0.0928428	0.0884363	3.02304	1.596	0.0609868	0.999962	up	no
ENSMUSG00000068522	Aard	49538	ENSMUST00000090025	GO:0003674(molecular_function);GO:0005575(cellular_component);GO:0008150(biological_process);GO:0030324(lung development)	NA	NA	NA	alanine and arginine rich domain containing protein [Source:MGI Symbol;Acc:MGI:2181621]	protein_coding	NA	0.085058	0.153797	0	0	1194.28	10.2219	0.0610138	0.999962	up	no
ENSMUSG00000064342	mt-Ti	7	ENSMUST00000082393	NA	NA	NA	NA	mitochondrially encoded tRNA isoleucine [Source:MGI Symbol;Acc:MGI:102484]	Mt_tRNA	NA	9.29584	7.03038	10.1064	50.0207	0.271528	-1.88083	0.0610971	0.999962	down	no
ENSMUSG00000115724	Gm49087	44580	ENSMUST00000227597	NA	NA	NA	NA	predicted gene, 49087 [Source:MGI Symbol;Acc:MGI:6118476]	lincRNA	NA	0.035247	0	0.313719	0.059476	0.0944466	-3.40436	0.0612103	0.999962	down	no
ENSMUSG00000103135	Gm37979	84252	ENSMUST00000193065	NA	NA	NA	NA	predicted gene, 37979 [Source:MGI Symbol;Acc:MGI:5611207]	TEC	NA	0	0.016654	0.229211	0.370361	0.0277765	-5.16999	0.0612452	0.999962	down	no
ENSMUSG00000090996	Gm20458	82657	ENSMUST00000164863	GO:0005802(trans-Golgi network);GO:0005829(cytosol);GO:0006895(Golgi to endosome transport);GO:0016020(membrane);GO:0016021(integral component of membrane);GO:0030173(integral component of Golgi membrane);GO:0034067(protein localization to Golgi apparatus);GO:0043001(Golgi to plasma membrane protein transport)	NA	NA	NA	predicted gene 20458 [Source:MGI Symbol;Acc:MGI:5141923]	nonsense_mediated_decay	NA	0	0	1.85183	0	0.000108001	-13.1767	0.0613737	0.999962	down	no
ENSMUSG00000110457	Gm45752	133138;133140	ENSMUST00000212917;ENSMUST00000239233	NA	NA	NA	NA	predicted gene 45752 [Source:MGI Symbol;Acc:MGI:5804867]	processed_transcript;transcribed_unprocessed_pseudogene	NA	0.261565	1.54025	0.22583	0.269815	3.63529	1.86207	0.0617264	0.999962	up	no
ENSMUSG00000050896	Rtn4rl2	77621	ENSMUST00000151799	GO:0005515(protein binding);GO:0005615(extracellular space);GO:0005886(plasma membrane);GO:0007166(cell surface receptor signaling pathway);GO:0009897(external side of plasma membrane);GO:0009986(cell surface);GO:0010977(negative regulation of neuron projection development);GO:0016020(membrane);GO:0022038(corpus callosum development);GO:0030424(axon);GO:0030425(dendrite);GO:0031012(extracellular …	NA	K16661	NA	reticulon 4 receptor-like 2 [Source:MGI Symbol;Acc:MGI:2669796]	protein_coding	R_MMU_597592(Post_translational_protein_modification);R_MMU_392499(Metabolism_of_proteins);R_MMU_163125(Post_translational_modification:_synthesis_of_GPI_anchored_proteins)	0.237688	0.250814	0	0.0348894	14.0014	3.8075	0.0620135	0.999962	up	no
ENSMUSG00000037982	Gm9725	131556;131555	ENSMUST00000209272;ENSMUST00000166229	NA	NA	NA	NA	predicted gene 9725 [Source:MGI Symbol;Acc:MGI:3646552]	antisense	NA	0.20558	0.160099	0.0388874	0.0108399	7.3537	2.87847	0.0621977	0.999962	up	no
ENSMUSG00000040328	Olfr56	24264;24275;24258;24250;24267;24249	ENSMUST00000203412;ENSMUST00000238881;ENSMUST00000102785;ENSMUST00000179282;ENSMUST00000203149;ENSMUST00000056759	GO:0004930(G protein-coupled receptor activity);GO:0004984(olfactory receptor activity);GO:0005886(plasma membrane);GO:0007165(signal transduction);GO:0007186(G protein-coupled receptor signaling pathway);GO:0007608(sensory perception of smell);GO:0016020(membrane);GO:0016021(integral component of membrane);GO:0050896(response to stimulus);GO:0050911(detection of chemical stimulus involved in sen…	04740(Olfactory transduction);04740(Olfactory transduction)	K04257	NA	olfactory receptor 56 [Source:MGI Symbol;Acc:MGI:1333785]	retained_intron;protein_coding	R_MMU_9709957(Sensory_Perception);R_MMU_381753(Olfactory_Signaling_Pathway)	1.5315	0.491635	0.444422	0.285328	2.77237	1.47112	0.0622358	0.999962	up	no
ENSMUSG00000048521	Cxcr6	142560;142559	ENSMUST00000216072;ENSMUST00000049810	GO:0004930(G protein-coupled receptor activity);GO:0004950(chemokine receptor activity);GO:0005886(plasma membrane);GO:0006935(chemotaxis);GO:0006954(inflammatory response);GO:0006955(immune response);GO:0007165(signal transduction);GO:0007186(G protein-coupled receptor signaling pathway);GO:0007204(positive regulation of cytosolic calcium ion concentration);GO:0009897(external side of plasma mem…	04060(Cytokine-cytokine receptor interaction);04062(Chemokine signaling pathway);04062(Chemokine signaling pathway)	K04191	NA	chemokine (C-X-C motif) receptor 6 [Source:MGI Symbol;Acc:MGI:1934582]	protein_coding	R_MMU_373076(Class_A/1_(Rhodopsin_like_receptors));R_MMU_380108(Chemokine_receptors_bind_chemokines);R_MMU_375276(Peptide_ligand_binding_receptors);R_MMU_500792(GPCR_ligand_binding);R_MMU_372790(Signaling_by_GPCR);R_MMU_388396(GPCR_downstream_signalling);R_MMU_162582(Signal_Transduction);R_MMU_418594(G_alpha_(i)_signalling_events)	0.984283	4.98338	0.705638	20.9742	0.275263	-1.86112	0.0623218	0.999962	down	no
ENSMUSG00000117262	Gm9316	64325	ENSMUST00000233585	NA	NA	NA	NA	predicted gene 9316 [Source:MGI Symbol;Acc:MGI:3647780]	processed_pseudogene	NA	0.102838	0.036361	0	0	695.995	9.44293	0.0623758	0.999962	up	no
ENSMUSG00000097845	A230020J21Rik	15743;15742	ENSMUST00000192407;ENSMUST00000181050	NA	NA	NA	NA	RIKEN cDNA A230020J21 gene [Source:MGI Symbol;Acc:MGI:3704207]	antisense	NA	0	0.0337656	0.34223	0.0716545	0.0815822	-3.6156	0.0624794	0.999962	down	no
ENSMUSG00000047501	Cldn4	105911	ENSMUST00000051401	GO:0005198(structural molecule activity);GO:0005254(chloride channel activity);GO:0005515(protein binding);GO:0005886(plasma membrane);GO:0005887(integral component of plasma membrane);GO:0005911(cell-cell junction);GO:0005923(bicellular tight junction);GO:0006811(ion transport);GO:0006821(chloride transport);GO:0007155(cell adhesion);GO:0007565(female pregnancy);GO:0007623(circadian rhythm);GO:0…	04514(Cell adhesion molecules (CAMs));04530(Tight junction);04670(Leukocyte transendothelial migration);05160(Hepatitis C)	K06087	NA	claudin 4 [Source:MGI Symbol;Acc:MGI:1313314]	protein_coding	NA	1.93285	5.4762	0.447937	2.02157	3.00022	1.58507	0.06267	0.999962	up	no
ENSMUSG00000033852	Gm28042	79817;79824	ENSMUST00000162393;ENSMUST00000125805	GO:0004620(phospholipase activity);GO:0004623(phospholipase A2 activity);GO:0005509(calcium ion binding);GO:0005544(calcium-dependent phospholipid binding);GO:0005737(cytoplasm);GO:0005829(cytosol);GO:0006629(lipid metabolic process);GO:0009395(phospholipid catabolic process);GO:0016042(lipid catabolic process);GO:0016787(hydrolase activity);GO:0046475(glycerophospholipid catabolic process);GO:00…	NA	NA	NA	predicted gene, 28042 [Source:MGI Symbol;Acc:MGI:5547778]	nonsense_mediated_decay	NA	0.187595	0.261805	0	0.0717513	6.26331	2.64693	0.0630398	0.999962	up	no
ENSMUSG00000102211	Gm37490	15065	ENSMUST00000195566	NA	NA	NA	NA	predicted gene, 37490 [Source:MGI Symbol;Acc:MGI:5610718]	TEC	NA	0	0.073437	0	1.36753	0.0537007	-4.21892	0.0631343	0.999962	down	no
ENSMUSG00000104969	Gm43445	90315	ENSMUST00000198564	NA	NA	NA	NA	predicted gene 43445 [Source:MGI Symbol;Acc:MGI:5663582]	sense_intronic	NA	0.607666	0.135185	0.095226	0	7.80093	2.96365	0.0633394	0.999962	up	no
ENSMUSG00000012889	Podnl1	131752;131751	ENSMUST00000147175;ENSMUST00000093380	GO:0005515(protein binding);GO:0005576(extracellular region);GO:0005615(extracellular space);GO:0062023(collagen-containing extracellular matrix);GO:0062023(collagen-containing extracellular matrix)	NA	NA	NA	podocan-like 1 [Source:MGI Symbol;Acc:MGI:2685352]	retained_intron;protein_coding	NA	0.108572	0.480262	0.178931	1.92593	0.279749	-1.83779	0.0634016	0.999962	down	no
ENSMUSG00000026989	Dapl1	76457	ENSMUST00000028369	GO:0005575(cellular_component);GO:0006915(apoptotic process);GO:0010507(negative regulation of autophagy);GO:0030154(cell differentiation);GO:0034198(cellular response to amino acid starvation);GO:0070513(death domain binding);GO:0097190(apoptotic signaling pathway)	NA	NA	NA	death associated protein-like 1 [Source:MGI Symbol;Acc:MGI:1923997]	protein_coding	NA	0	0	0	0.589326	0.000339371	-11.5248	0.0639463	0.999962	down	no
ENSMUSG00000097464	Gm26736	107722	ENSMUST00000180425	NA	NA	NA	NA	predicted gene, 26736 [Source:MGI Symbol;Acc:MGI:5477230]	TEC	NA	0	0	0	0.32581	0.000613855	-10.6698	0.0639463	0.999962	down	no
ENSMUSG00000116643	Gm30162	56885;56884	ENSMUST00000232208;ENSMUST00000232244	NA	NA	NA	NA	predicted gene, 30162 [Source:MGI Symbol;Acc:MGI:5589321]	processed_transcript	NA	0	0	0	0.198003	0.00101009	-9.95131	0.0639463	0.999962	down	no
ENSMUSG00000028222	Calb1	91293;91295;91294	ENSMUST00000029876;ENSMUST00000141336;ENSMUST00000136266	GO:0005499(vitamin D binding);GO:0005509(calcium ion binding);GO:0005634(nucleus);GO:0005737(cytoplasm);GO:0005829(cytosol);GO:0007611(learning or memory);GO:0007614(short-term memory);GO:0007616(long-term memory);GO:0007626(locomotory behavior);GO:0008270(zinc ion binding);GO:0010842(retina layer formation);GO:0030424(axon);GO:0030425(dendrite);GO:0032420(stereocilium);GO:0032437(cuticular plate…	04961(Endocrine and other factor-regulated calcium reabsorption);04961(Endocrine and other factor-regulated calcium reabsorption)	K14757	NA	calbindin 1 [Source:MGI Symbol;Acc:MGI:88248]	protein_coding;retained_intron	NA	5.95659	2.15251	7.10366	14.1093	0.38227	-1.38733	0.0641771	0.999962	down	no
ENSMUSG00000038067	Csf3	28754	ENSMUST00000038886	GO:0005125(cytokine activity);GO:0005130(granulocyte colony-stimulating factor receptor binding);GO:0005576(extracellular region);GO:0005615(extracellular space);GO:0006955(immune response);GO:0007165(signal transduction);GO:0008083(growth factor activity);GO:0008284(positive regulation of cell population proliferation);GO:0014068(positive regulation of phosphatidylinositol 3-kinase signaling);GO…	04060(Cytokine-cytokine receptor interaction);04151(PI3K-Akt signaling pathway);04630(Jak-STAT signaling pathway);04640(Hematopoietic cell lineage);04657(IL-17 signaling pathway);05144(Malaria)	K05423	NA	colony stimulating factor 3 (granulocyte) [Source:MGI Symbol;Acc:MGI:1339751]	protein_coding	R_MMU_449147(Signaling_by_Interleukins);R_MMU_449836(Other_interleukin_signaling);R_MMU_9674555(Signaling_by_CSF3_(G_CSF));R_MMU_168256(Immune_System);R_MMU_9705462(Inactivation_of_CSF3_(G_CSF)_signaling);R_MMU_1280215(Cytokine_Signaling_in_Immune_system)	12.3595	2.78244	4.10334	0.734138	3.13012	1.64622	0.0642866	0.999962	up	no
ENSMUSG00000038304	Cd160	88026;88028;88027	ENSMUST00000107074;ENSMUST00000047702;ENSMUST00000165991	GO:0002250(adaptive immune response);GO:0002376(immune system process);GO:0002385(mucosal immune response);GO:0002729(positive regulation of natural killer cell cytokine production);GO:0002819(regulation of adaptive immune response);GO:0002857(positive regulation of natural killer cell mediated immune response to tumor cell);GO:0004888(transmembrane signaling receptor activity);GO:0005102(signali…	NA	K06542	NA	CD160 antigen [Source:MGI Symbol;Acc:MGI:1860383]	protein_coding	NA	0.141688	0.844279	0.24265	3.36451	0.273336	-1.87125	0.0645592	0.999962	down	no
ENSMUSG00000066362	Rps13-ps1	132085	ENSMUST00000183478	NA	NA	NA	NA	ribosomal protein S13, pseudogene 1 [Source:MGI Symbol;Acc:MGI:3647042]	processed_pseudogene	NA	10.8954	16.9894	41.2045	20.0097	0.455528	-1.13439	0.0648019	0.999962	down	no
ENSMUSG00000053318	Slamf8	14825;14826	ENSMUST00000065679;ENSMUST00000193843	GO:0016020(membrane);GO:0016021(integral component of membrane);GO:0016021(integral component of membrane)	NA	K16853	NA	SLAM family member 8 [Source:MGI Symbol;Acc:MGI:1921998]	protein_coding;retained_intron	NA	4.33761	4.14459	6.04403	12.9254	0.44715	-1.16117	0.0649694	0.999962	down	no
ENSMUSG00000095700	Ighv10-3	36452	ENSMUST00000103495	GO:0003823(antigen binding);GO:0006910(phagocytosis, recognition);GO:0006911(phagocytosis, engulfment);GO:0006958(complement activation, classical pathway);GO:0009897(external side of plasma membrane);GO:0034987(immunoglobulin receptor binding);GO:0042571(immunoglobulin complex, circulating);GO:0042742(defense response to bacterium);GO:0045087(innate immune response);GO:0050853(B cell receptor si…	NA	NA	NA	immunoglobulin heavy variable V10-3 [Source:MGI Symbol;Acc:MGI:3648785]	IG_V_gene	NA	0.285059	2.65827	0.140843	0.183576	9.07261	3.18152	0.0652146	0.999962	up	no
ENSMUSG00000108382	4930448A20Rik	125904	ENSMUST00000205988	NA	NA	NA	NA	RIKEN cDNA 4930448A20 gene [Source:MGI Symbol;Acc:MGI:1921243]	lincRNA	NA	0.126536	0.170352	0	0	1484.44	10.5357	0.0653184	0.999962	up	no
ENSMUSG00000102153	Gm37474	135795	ENSMUST00000194812	NA	NA	NA	NA	predicted gene, 37474 [Source:MGI Symbol;Acc:MGI:5610702]	TEC	NA	0.0653	0	0.150123	0.497276	0.100865	-3.3095	0.0653306	0.999962	down	no
ENSMUSG00000111610	Gm34829	139145	ENSMUST00000216017	NA	NA	NA	NA	predicted gene, 34829 [Source:MGI Symbol;Acc:MGI:5593988]	lincRNA	NA	0.068351	0.211714	0	0	1400.33	10.4515	0.0656886	0.999962	up	no
ENSMUSG00000002289	Angptl4	61367;61369;61370;61368	ENSMUST00000002360;ENSMUST00000174858;ENSMUST00000174872;ENSMUST00000173869	GO:0001525(angiogenesis);GO:0001666(response to hypoxia);GO:0004857(enzyme inhibitor activity);GO:0005102(signaling receptor binding);GO:0005576(extracellular region);GO:0005615(extracellular space);GO:0006629(lipid metabolic process);GO:0009267(cellular response to starvation);GO:0042802(identical protein binding);GO:0043066(negative regulation of apoptotic process);GO:0043335(protein unfolding)…	03320(PPAR signaling pathway);04979(Cholesterol metabolism);04979(Cholesterol metabolism)	K08767	NA	angiopoietin-like 4 [Source:MGI Symbol;Acc:MGI:1888999]	protein_coding;retained_intron;processed_transcript;nonsense_mediated_decay	R_MMU_8963889(Assembly_of_active_LPL_and_LIPC_lipase_complexes);R_MMU_8963899(Plasma_lipoprotein_remodeling);R_MMU_382551(Transport_of_small_molecules);R_MMU_174824(Plasma_lipoprotein_assembly,_remodeling,_and_clearance)	1.66944	1.4327	0.764591	0.50285	2.44756	1.29135	0.0660489	0.999962	up	no
ENSMUSG00000051003	Olfr161	53445	ENSMUST00000216259	GO:0004930(G protein-coupled receptor activity);GO:0004984(olfactory receptor activity);GO:0005886(plasma membrane);GO:0007165(signal transduction);GO:0007186(G protein-coupled receptor signaling pathway);GO:0007608(sensory perception of smell);GO:0016020(membrane);GO:0016021(integral component of membrane);GO:0050896(response to stimulus);GO:0050911(detection of chemical stimulus involved in sen…	04740(Olfactory transduction)	K04257	NA	olfactory receptor 161 [Source:MGI Symbol;Acc:MGI:3032605]	protein_coding	R_MMU_9709957(Sensory_Perception);R_MMU_381753(Olfactory_Signaling_Pathway)	0.049987	0	0	0	249.935	7.96541	0.0661885	0.999962	up	no
ENSMUSG00000105503	Gm42982	100921	ENSMUST00000198574	NA	NA	NA	NA	predicted gene 42982 [Source:MGI Symbol;Acc:MGI:5663119]	antisense	NA	0.509996	0	0	0	2549.98	11.3163	0.0661885	0.999962	up	no
ENSMUSG00000037492	Zmat4	129086;129090	ENSMUST00000207301;ENSMUST00000146774	GO:0003676(nucleic acid binding);GO:0003677(DNA binding);GO:0005634(nucleus);GO:0008270(zinc ion binding);GO:0042802(identical protein binding);GO:0046872(metal ion binding);GO:0046872(metal ion binding)	NA	NA	NA	zinc finger, matrin type 4 [Source:MGI Symbol;Acc:MGI:2443497]	protein_coding;retained_intron	NA	0.0410563	0	0	0	205.282	7.68146	0.0661885	0.999962	up	no
ENSMUSG00000085357	Gm13480	76219	ENSMUST00000125095	NA	NA	NA	NA	predicted gene 13480 [Source:MGI Symbol;Acc:MGI:3651871]	lincRNA	NA	0.355561	0	0	0	1777.81	10.7959	0.0661885	0.999962	up	no
ENSMUSG00000079580	Tmem217	60711;60717;60715	ENSMUST00000234718;ENSMUST00000234176;ENSMUST00000235062	GO:0003674(molecular_function);GO:0005730(nucleolus);GO:0008150(biological_process);GO:0016020(membrane);GO:0016021(integral component of membrane);GO:0016021(integral component of membrane)	NA	NA	NA	transmembrane protein 217 [Source:MGI Symbol;Acc:MGI:3646280]	protein_coding;processed_transcript	NA	0.151577	0	0	0	757.885	9.56583	0.0661885	0.999962	up	no
ENSMUSG00000070904	Ifna4	93652	ENSMUST00000094973	GO:0002250(adaptive immune response);GO:0002286(T cell activation involved in immune response);GO:0002323(natural killer cell activation involved in immune response);GO:0005125(cytokine activity);GO:0005126(cytokine receptor binding);GO:0005132(type I interferon receptor binding);GO:0005576(extracellular region);GO:0005615(extracellular space);GO:0006952(defense response);GO:0006959(humoral immun…	04060(Cytokine-cytokine receptor interaction);04151(PI3K-Akt signaling pathway);04217(Necroptosis);04620(Toll-like receptor signaling pathway);04621(NOD-like receptor signaling pathway);04622(RIG-I-like receptor signaling pathway);04623(Cytosolic DNA-sensing pathway);04630(Jak-STAT signaling pathway);04650(Natural killer cell mediated cytotoxicity);05152(Tuberculosis);05160(Hepatitis C);05161(Hep…	K05414	NA	interferon alpha 4 [Source:MGI Symbol;Acc:MGI:107664]	protein_coding	R_MMU_912694(Regulation_of_IFNA_signaling);R_MMU_168256(Immune_System);R_MMU_1280215(Cytokine_Signaling_in_Immune_system);R_MMU_913531(Interferon_Signaling);R_MMU_909733(Interferon_alpha/beta_signaling)	0	0	0.345538	0.157964	0.000397218	-11.2978	0.0663329	0.999962	down	no
ENSMUSG00000102674	8030442B05Rik	73405	ENSMUST00000192626	NA	NA	NA	NA	RIKEN cDNA 8030442B05 gene [Source:MGI Symbol;Acc:MGI:1924793]	lincRNA	NA	0	0	0.171448	0.101154	0.00073367	-10.4126	0.066399	0.999962	down	no
ENSMUSG00000090658	Prss47	40157	ENSMUST00000222769	GO:0004252(serine-type endopeptidase activity);GO:0006508(proteolysis);GO:0017080(sodium channel regulator activity)	NA	NA	NA	protease, serine 47 [Source:MGI Symbol;Acc:MGI:2685120]	protein_coding	NA	0	0	0.129406	0.0475251	0.00113039	-9.78897	0.0664717	0.999962	down	no
ENSMUSG00000039639	Kcne1	57523;57524	ENSMUST00000051705;ENSMUST00000166707	GO:0002070(epithelial cell maturation);GO:0005244(voltage-gated ion channel activity);GO:0005249(voltage-gated potassium channel activity);GO:0005251(delayed rectifier potassium channel activity);GO:0005267(potassium channel activity);GO:0005783(endoplasmic reticulum);GO:0005794(Golgi apparatus);GO:0005886(plasma membrane);GO:0006811(ion transport);GO:0006813(potassium ion transport);GO:0008076(v…	04261(Adrenergic signaling in cardiomyocytes);04261(Adrenergic signaling in cardiomyocytes)	K04894	NA	potassium voltage-gated channel, Isk-related subfamily, member 1 [Source:MGI Symbol;Acc:MGI:96673]	protein_coding	NA	0	0.033562	0.0408769	0.290242	0.101359	-3.30245	0.0665263	0.999962	down	no
ENSMUSG00000095478	Gm9824	17032	ENSMUST00000178707	NA	NA	NA	NA	predicted pseudogene 9824 [Source:MGI Symbol;Acc:MGI:3641964]	processed_pseudogene	NA	14.6439	20.7948	10.2005	3.41125	2.60354	1.38047	0.0668725	0.999962	up	no
ENSMUSG00000082838	Gm14519	589	ENSMUST00000118490	NA	NA	NA	NA	predicted gene 14519 [Source:MGI Symbol;Acc:MGI:3646740]	processed_pseudogene	NA	0.143092	0.259295	1.08337	1.81321	0.138918	-2.8477	0.067032	0.999962	down	no
ENSMUSG00000033831	Fgb	86302	ENSMUST00000048246	GO:0002250(adaptive immune response);GO:0002376(immune system process);GO:0005102(signaling receptor binding);GO:0005198(structural molecule activity);GO:0005201(extracellular matrix structural constituent);GO:0005576(extracellular region);GO:0005577(fibrinogen complex);GO:0005615(extracellular space);GO:0005737(cytoplasm);GO:0005783(endoplasmic reticulum);GO:0005938(cell cortex);GO:0007155(cell …	04610(Complement and coagulation cascades);04611(Platelet activation)	K03904	NA	fibrinogen beta chain [Source:MGI Symbol;Acc:MGI:99501]	protein_coding	R_MMU_76009(Platelet_Aggregation_(Plug_Formation));R_MMU_354192(Integrin_signaling);R_MMU_5683057(MAPK_family_signaling_cascades);R_MMU_5673001(RAF/MAP_kinase_cascade);R_MMU_109582(Hemostasis);R_MMU_168898(Toll_like_Receptor_Cascades);R_MMU_354194(GRB2:SOS_provides_linkage_to_MAPK_signaling_for_Integrins);R_MMU_1474244(Extracellular_matrix_organization);R_MMU_76002(Platelet_activation,_signaling_…	0.293495	2.01714	0.092995	0.526781	3.72818	1.89847	0.0672705	0.999962	up	no
ENSMUSG00000104078	Gm37023	138781	ENSMUST00000192895	NA	NA	NA	NA	predicted gene, 37023 [Source:MGI Symbol;Acc:MGI:5610251]	TEC	NA	0	0	0.054396	0.065945	0.00166194	-9.23291	0.0674686	0.999962	down	no
ENSMUSG00000117870	Gm41792	68352;68353	ENSMUST00000235510;ENSMUST00000236490	NA	NA	NA	NA	predicted gene, 41792 [Source:MGI Symbol;Acc:MGI:5624677]	lincRNA	NA	0	0	0.046951	0.0520086	0.00202103	-8.9507	0.0674686	0.999962	down	no
ENSMUSG00000113669	Gm36723	32271;32270;32269;32266;32267;32268;32272	ENSMUST00000222212;ENSMUST00000223262;ENSMUST00000222226;ENSMUST00000220620;ENSMUST00000221460;ENSMUST00000222356;ENSMUST00000221270	NA	NA	NA	NA	predicted gene, 36723 [Source:MGI Symbol;Acc:MGI:5595882]	lincRNA	NA	0.906186	1.69355	0.640303	0.428006	2.4335	1.28304	0.0674809	0.999962	up	no
ENSMUSG00000030093	Wnt7a	112217	ENSMUST00000032180	GO:0000578(embryonic axis specification);GO:0001502(cartilage condensation);GO:0001525(angiogenesis);GO:0002062(chondrocyte differentiation);GO:0005102(signaling receptor binding);GO:0005109(frizzled binding);GO:0005125(cytokine activity);GO:0005576(extracellular region);GO:0005615(extracellular space);GO:0005788(endoplasmic reticulum lumen);GO:0007165(signal transduction);GO:0007267(cell-cell si…	04150(mTOR signaling pathway);04310(Wnt signaling pathway);04390(Hippo signaling pathway);04550(Signaling pathways regulating pluripotency of stem cells);04916(Melanogenesis);04934(Cushing syndrome);05165(Human papillomavirus infection);05200(Pathways in cancer);05205(Proteoglycans in cancer);05217(Basal cell carcinoma);05224(Breast cancer);05225(Hepatocellular carcinoma);05226(Gastric cancer)	K00572	NA	wingless-type MMTV integration site family, member 7A [Source:MGI Symbol;Acc:MGI:98961]	protein_coding	R_MMU_195721(Signaling_by_WNT);R_MMU_3238698(WNT_ligand_biogenesis_and_trafficking);R_MMU_162582(Signal_Transduction)	0.035391	0.060234	0	0	478.125	8.90124	0.0675078	0.999962	up	no
ENSMUSG00000076670	Ighv3-5	36420;36419	ENSMUST00000195619;ENSMUST00000103479	NA	NA	NA	NA	immunoglobulin heavy variable 3-5 [Source:MGI Symbol;Acc:MGI:3648045]	IG_V_gene	R_MMU_2871809(FCERI_mediated_Ca+2_mobilization);R_MMU_977606(Regulation_of_Complement_cascade);R_MMU_5653656(Vesicle_mediated_transport);R_MMU_2029481(FCGR_activation);R_MMU_2029480(Fcgamma_receptor_(FCGR)_dependent_phagocytosis);R_MMU_983705(Signaling_by_the_B_Cell_Receptor_(BCR));R_MMU_109582(Hemostasis);R_MMU_173623(Classical_antibody_mediated_complement_activation);R_MMU_166663(Initial_trigge…	0	0	0	6.67538	2.99608e-05	-15.0266	0.0676825	0.999962	down	no
ENSMUSG00000058761	Rnf169	123488;123487	ENSMUST00000174264;ENSMUST00000080817	GO:0005634(nucleus);GO:0005654(nucleoplasm);GO:0005730(nucleolus);GO:0005829(cytosol);GO:0006974(cellular response to DNA damage stimulus);GO:0016567(protein ubiquitination);GO:0016604(nuclear body);GO:0016740(transferase activity);GO:0031491(nucleosome binding);GO:0035861(site of double-strand break);GO:0046872(metal ion binding);GO:0070530(K63-linked polyubiquitin modification-dependent protein…	NA	K20805	EC:2.3.2.31	ring finger protein 169 [Source:MGI Symbol;Acc:MGI:1920257]	processed_transcript;protein_coding	NA	4.41467	17.1976	4.68583	3.88727	2.52094	1.33396	0.0679298	0.999962	up	no
ENSMUSG00000059743	Fdps	86844;86846;86845;86847;86849;86851;86848	ENSMUST00000196709;ENSMUST00000196254;ENSMUST00000081848;ENSMUST00000200433;ENSMUST00000199668;ENSMUST00000198239;ENSMUST00000196921	GO:0004161(dimethylallyltranstransferase activity);GO:0004337(geranyltranstransferase activity);GO:0005654(nucleoplasm);GO:0005737(cytoplasm);GO:0005739(mitochondrion);GO:0005759(mitochondrial matrix);GO:0005777(peroxisome);GO:0005829(cytosol);GO:0006629(lipid metabolic process);GO:0006694(steroid biosynthetic process);GO:0006695(cholesterol biosynthetic process);GO:0008202(steroid metabolic proc…	00900(Terpenoid backbone biosynthesis);05164(Influenza A);05166(Human T-cell leukemia virus 1 infection);05166(Human T-cell leukemia virus 1 infection)	K00787	2.5.1.10;EC:2.5.1.1	farnesyl diphosphate synthetase [Source:MGI Symbol;Acc:MGI:104888]	protein_coding;retained_intron	R_MMU_556833(Metabolism_of_lipids);R_MMU_1430728(Metabolism);R_MMU_191273(Cholesterol_biosynthesis);R_MMU_8957322(Metabolism_of_steroids)	2.10037	2.99067	3.92992	6.76318	0.476106	-1.07064	0.0682234	0.999962	down	no
ENSMUSG00000097930	C330002G04Rik	70991;70990	ENSMUST00000181623;ENSMUST00000236056	NA	NA	NA	NA	RIKEN cDNA C330002G04 gene [Source:MGI Symbol;Acc:MGI:1924860]	lincRNA	NA	0.0584296	0.046573	0	0	525.013	9.03621	0.0682511	0.999962	up	no
ENSMUSG00000000214	Th	127759	ENSMUST00000000219	GO:0001666(response to hypoxia);GO:0001963(synaptic transmission, dopaminergic);GO:0001975(response to amphetamine);GO:0004497(monooxygenase activity);GO:0004511(tyrosine 3-monooxygenase activity);GO:0005506(iron ion binding);GO:0005634(nucleus);GO:0005737(cytoplasm);GO:0005739(mitochondrion);GO:0005790(smooth endoplasmic reticulum);GO:0005829(cytosol);GO:0006585(dopamine biosynthetic process fro…	00350(Tyrosine metabolism);00790(Folate biosynthesis);04728(Dopaminergic synapse);04917(Prolactin signaling pathway);05012(Parkinson disease);05030(Cocaine addiction);05031(Amphetamine addiction);05034(Alcoholism)	NA	NA	tyrosine hydroxylase [Source:MGI Symbol;Acc:MGI:98735]	protein_coding	R_MMU_209905(Catecholamine_biosynthesis);R_MMU_1430728(Metabolism);R_MMU_209776(Metabolism_of_amine_derived_hormones);R_MMU_71291(Metabolism_of_amino_acids_and_derivatives)	0.869822	0	0	0	4349.11	12.0865	0.0683983	0.999962	up	no
ENSMUSG00000086873	Gm15672	106605	ENSMUST00000151512	NA	NA	NA	NA	predicted gene 15672 [Source:MGI Symbol;Acc:MGI:3783114]	processed_transcript	NA	0.174105	0.041668	0	0	1078.87	10.0753	0.068873	0.999962	up	no
ENSMUSG00000081480	Gm13608	75236	ENSMUST00000121807	NA	NA	NA	NA	predicted gene 13608 [Source:MGI Symbol;Acc:MGI:3651499]	processed_pseudogene	NA	0.162246	0.037135	0	0	996.905	9.96131	0.068873	0.999962	up	no
ENSMUSG00000038624	Nepn	17866;17865	ENSMUST00000067085;ENSMUST00000219730	GO:0000122(negative regulation of transcription by RNA polymerase II);GO:0001530(lipopolysaccharide binding);GO:0002718(regulation of cytokine production involved in immune response);GO:0005515(protein binding);GO:0005576(extracellular region);GO:0005614(interstitial matrix);GO:0005615(extracellular space);GO:0030198(extracellular matrix organization);GO:0030512(negative regulation of transformin…	NA	NA	NA	nephrocan [Source:MGI Symbol;Acc:MGI:1913900]	protein_coding	NA	0.103524	0.139971	0.172752	0.91477	0.223899	-2.15908	0.0689242	0.999962	down	no
ENSMUSG00000039103	Nexn	90620;90626;90621;90631	ENSMUST00000199470;ENSMUST00000198734;ENSMUST00000046045;ENSMUST00000198648	GO:0003779(actin binding);GO:0005515(protein binding);GO:0005737(cytoplasm);GO:0005856(cytoskeleton);GO:0005886(plasma membrane);GO:0005912(adherens junction);GO:0005925(focal adhesion);GO:0007155(cell adhesion);GO:0007156(homophilic cell adhesion via plasma membrane adhesion molecules);GO:0007411(axon guidance);GO:0008307(structural constituent of muscle);GO:0009617(response to bacterium);GO:001…	NA	NA	NA	nexilin [Source:MGI Symbol;Acc:MGI:1916060]	protein_coding;retained_intron	NA	0.0175426	0	0.129394	0.0868574	0.0811213	-3.62378	0.0691959	0.999962	down	no
ENSMUSG00000051118	Olfr77	135058	ENSMUST00000057596	GO:0004930(G protein-coupled receptor activity);GO:0004984(olfactory receptor activity);GO:0005886(plasma membrane);GO:0007165(signal transduction);GO:0007186(G protein-coupled receptor signaling pathway);GO:0007608(sensory perception of smell);GO:0016020(membrane);GO:0016021(integral component of membrane);GO:0050896(response to stimulus);GO:0050911(detection of chemical stimulus involved in sen…	04740(Olfactory transduction)	K04257	NA	olfactory receptor 77 [Source:MGI Symbol;Acc:MGI:2153206]	protein_coding	NA	0	0	0	0.041085	0.00486796	-7.68247	0.0694239	0.999962	down	no
ENSMUSG00000081620	Gm14633	1560	ENSMUST00000121152	NA	NA	NA	NA	predicted gene 14633 [Source:MGI Symbol;Acc:MGI:3705509]	processed_pseudogene	NA	0	0	0	0.840021	0.000238089	-12.0362	0.0694239	0.999962	down	no
ENSMUSG00000022094	Slc39a14	47122;47121;47123;47118;47129;47128;47130;47127;47120;47124;47119;47125	ENSMUST00000145040;ENSMUST00000155825;ENSMUST00000146453;ENSMUST00000068044;ENSMUST00000139284;ENSMUST00000127000;ENSMUST00000142598;ENSMUST00000151011;ENSMUST00000022688;ENSMUST00000152202;ENSMUST00000152067;ENSMUST00000152442	GO:0002062(chondrocyte differentiation);GO:0005381(iron ion transmembrane transporter activity);GO:0005384(manganese ion transmembrane transporter activity);GO:0005385(zinc ion transmembrane transporter activity);GO:0005764(lysosome);GO:0005765(lysosomal membrane);GO:0005768(endosome);GO:0005886(plasma membrane);GO:0005887(integral component of plasma membrane);GO:0006094(gluconeogenesis);GO:0006…	04216(Ferroptosis);04216(Ferroptosis)	K14720	NA	solute carrier family 39 (zinc transporter), member 14 [Source:MGI Symbol;Acc:MGI:2384851]	retained_intron;protein_coding	R_MMU_435354(Zinc_transporters);R_MMU_425410(Metal_ion_SLC_transporters);R_MMU_425407(SLC_mediated_transmembrane_transport);R_MMU_382551(Transport_of_small_molecules);R_MMU_442380(Zinc_influx_into_cells_by_the_SLC39_gene_family);R_MMU_425366(Transport_of_bile_salts_and_organic_acids,_metal_ions_and_amine_compounds)	2.34696	3.8966	1.67901	1.15012	2.20688	1.14201	0.0703604	0.999962	up	no
ENSMUSG00000004328	Hif3a	117037;117039;117040	ENSMUST00000108492;ENSMUST00000139224;ENSMUST00000153833	GO:0000790(nuclear chromatin);GO:0000978(RNA polymerase II cis-regulatory region sequence-specific DNA binding);GO:0000981(DNA-binding transcription factor activity, RNA polymerase II-specific);GO:0001525(angiogenesis);GO:0001666(response to hypoxia);GO:0003677(DNA binding);GO:0003700(DNA-binding transcription factor activity);GO:0005515(protein binding);GO:0005634(nucleus);GO:0005654(nucleoplasm…	NA	K09096	NA	hypoxia inducible factor 3, alpha subunit [Source:MGI Symbol;Acc:MGI:1859778]	protein_coding	R_MMU_1234176(Oxygen_dependent_proline_hydroxylation_of_Hypoxia_inducible_Factor_Alpha);R_MMU_1234174(Cellular_response_to_hypoxia);R_MMU_8951664(Neddylation);R_MMU_2262752(Cellular_responses_to_stress);R_MMU_8953897(Cellular_responses_to_external_stimuli);R_MMU_597592(Post_translational_protein_modification);R_MMU_392499(Metabolism_of_proteins);R_MMU_1234158(Regulation_of_gene_expression_by_Hypo…	0	0.363267	0.0155356	0.0236674	9.26632	3.212	0.0705281	0.999962	up	no
ENSMUSG00000045545	Krt14	28945;28944	ENSMUST00000007272;ENSMUST00000137265	GO:0005198(structural molecule activity);GO:0005515(protein binding);GO:0005634(nucleus);GO:0005737(cytoplasm);GO:0005882(intermediate filament);GO:0007568(aging);GO:0010043(response to zinc ion);GO:0010212(response to ionizing radiation);GO:0030855(epithelial cell differentiation);GO:0042633(hair cycle);GO:0045095(keratin filament);GO:0045110(intermediate filament bundle assembly);GO:0045178(bas…	04915(Estrogen signaling pathway);04915(Estrogen signaling pathway)	K07604	NA	keratin 14 [Source:MGI Symbol;Acc:MGI:96688]	protein_coding;processed_transcript	R_MMU_6805567(Keratinization);R_MMU_446728(Cell_junction_organization);R_MMU_1500931(Cell_Cell_communication);R_MMU_6809371(Formation_of_the_cornified_envelope);R_MMU_446107(Type_I_hemidesmosome_assembly);R_MMU_1266738(Developmental_Biology)	0	0.239665	0	0	1198.33	10.2268	0.0708984	0.999962	up	no
ENSMUSG00000086289	Gm16933	129144	ENSMUST00000141741	NA	NA	NA	NA	predicted gene, 16933 [Source:MGI Symbol;Acc:MGI:4439857]	lincRNA	NA	0	0.198395	0	0	991.975	9.95416	0.0708984	0.999962	up	no
ENSMUSG00000101939	Gm28438	8122	ENSMUST00000188299	NA	NA	NA	NA	predicted gene 28438 [Source:MGI Symbol;Acc:MGI:5579144]	unprocessed_pseudogene	NA	340.053	552.086	360.437	1823.71	0.408461	-1.29173	0.0711336	0.999962	down	no
ENSMUSG00000107524	Gm44136	85076	ENSMUST00000203819	NA	NA	NA	NA	predicted gene, 44136 [Source:MGI Symbol;Acc:MGI:5690528]	TEC	NA	0.109088	0.144564	0	0	1268.26	10.3086	0.0723882	0.999962	up	no
ENSMUSG00000110440	Gm45894	134047;134046	ENSMUST00000212728;ENSMUST00000211940	NA	NA	NA	NA	predicted gene 45894 [Source:MGI Symbol;Acc:MGI:5805009]	antisense	NA	3.18902	1.29021	0.947761	0.76646	2.61298	1.3857	0.0727079	0.999962	up	no
ENSMUSG00000001444	Tbx21	28514	ENSMUST00000001484	GO:0000122(negative regulation of transcription by RNA polymerase II);GO:0000976(transcription regulatory region sequence-specific DNA binding);GO:0000977(RNA polymerase II regulatory region sequence-specific DNA binding);GO:0001102(RNA polymerase II activating transcription factor binding);GO:0001227(DNA-binding transcription repressor activity, RNA polymerase II-specific);GO:0001228(DNA-binding…	04658(Th1 and Th2 cell differentiation);04659(Th17 cell differentiation);05321(Inflammatory bowel disease (IBD))	K10166	NA	T-box 21 [Source:MGI Symbol;Acc:MGI:1888984]	protein_coding	NA	0.437964	0.987398	0.478146	3.81129	0.332296	-1.58946	0.0727311	0.999962	down	no
ENSMUSG00000032769	Trpa1	7845	ENSMUST00000041447	GO:0005216(ion channel activity);GO:0005245(voltage-gated calcium channel activity);GO:0005262(calcium channel activity);GO:0005515(protein binding);GO:0005886(plasma membrane);GO:0005887(integral component of plasma membrane);GO:0006811(ion transport);GO:0006816(calcium ion transport);GO:0007166(cell surface receptor signaling pathway);GO:0009409(response to cold);GO:0010033(response to organic …	04750(Inflammatory mediator regulation of TRP channels)	K04984	NA	transient receptor potential cation channel, subfamily A, member 1 [Source:MGI Symbol;Acc:MGI:3522699]	protein_coding	R_MMU_382551(Transport_of_small_molecules);R_MMU_2672351(Stimuli_sensing_channels);R_MMU_3295583(TRP_channels);R_MMU_983712(Ion_channel_transport)	0.079704	0	0	0	398.52	8.63851	0.0727497	0.999962	up	no
ENSMUSG00000110547	Gm29773	134269	ENSMUST00000212751	NA	NA	NA	NA	predicted gene, 29773 [Source:MGI Symbol;Acc:MGI:5588932]	antisense	NA	0.178715	0	0	0	893.575	9.80345	0.0727497	0.999962	up	no
ENSMUSG00000028373	Astn2	93203	ENSMUST00000068214	GO:0001764(neuron migration);GO:0005509(calcium ion binding);GO:0005515(protein binding);GO:0005737(cytoplasm);GO:0005768(endosome);GO:0005769(early endosome);GO:0005770(late endosome);GO:0005938(cell cortex);GO:0007158(neuron cell-cell adhesion);GO:0015031(protein transport);GO:0016020(membrane);GO:0016021(integral component of membrane);GO:0030136(clathrin-coated vesicle);GO:0031410(cytoplasmic…	NA	NA	NA	astrotactin 2 [Source:MGI Symbol;Acc:MGI:1889277]	protein_coding	NA	0.066947	0	0	0	334.735	8.38688	0.0727497	0.999962	up	no
ENSMUSG00000107486	Trbv4	109111	ENSMUST00000103265	GO:0005886(plasma membrane);GO:0007166(cell surface receptor signaling pathway)	NA	NA	NA	T cell receptor beta, variable 10 [Source:MGI Symbol;Acc:MGI:98584]	TR_V_gene	NA	0	0.485189	0.514492	3.10713	0.13397	-2.90002	0.0728415	0.999962	down	no
ENSMUSG00000075268	Gm10819	70772	ENSMUST00000099988	NA	NA	NA	NA	predicted gene 10819 [Source:MGI Symbol;Acc:MGI:3642135]	processed_pseudogene	NA	4.17594	3.90177	1.69011	1.20011	2.79485	1.48277	0.0739573	0.999962	up	no
ENSMUSG00000030336	Cd27	114033;114032;114038;114036;114035;114034	ENSMUST00000112281;ENSMUST00000032486;ENSMUST00000152650;ENSMUST00000151527;ENSMUST00000135205;ENSMUST00000112282	GO:0004888(transmembrane signaling receptor activity);GO:0005515(protein binding);GO:0006915(apoptotic process);GO:0009897(external side of plasma membrane);GO:0009986(cell surface);GO:0016020(membrane);GO:0016021(integral component of membrane);GO:0032729(positive regulation of interferon-gamma production);GO:0042100(B cell proliferation);GO:0043027(cysteine-type endopeptidase inhibitor activity…	04060(Cytokine-cytokine receptor interaction);04060(Cytokine-cytokine receptor interaction)	K05144	NA	CD27 antigen [Source:MGI Symbol;Acc:MGI:88326]	protein_coding;retained_intron	R_MMU_5668541(TNFR2_non_canonical_NF_kB_pathway);R_MMU_5669034(TNFs_bind_their_physiological_receptors);R_MMU_168256(Immune_System);R_MMU_1280215(Cytokine_Signaling_in_Immune_system)	0.333092	0.552478	0.309171	2.58352	0.30614	-1.70774	0.0742427	0.999962	down	no
ENSMUSG00000083186	Gm11805	90961	ENSMUST00000121238	NA	NA	NA	NA	predicted gene 11805 [Source:MGI Symbol;Acc:MGI:3649544]	processed_pseudogene	NA	1.99487	0.601833	0.344876	0.190175	4.85318	2.27893	0.0743181	0.999962	up	no
ENSMUSG00000031825	Crispld2	133767;133770;133768;133771;133769	ENSMUST00000132583;ENSMUST00000151629;ENSMUST00000034282;ENSMUST00000144801;ENSMUST00000108972	GO:0005539(glycosaminoglycan binding);GO:0005576(extracellular region);GO:0005615(extracellular space);GO:0008201(heparin binding);GO:0030133(transport vesicle);GO:0030198(extracellular matrix organization);GO:0030324(lung development);GO:0031012(extracellular matrix);GO:0060325(face morphogenesis);GO:0060325(face morphogenesis)	NA	NA	NA	cysteine-rich secretory protein LCCL domain containing 2 [Source:MGI Symbol;Acc:MGI:1926142]	protein_coding;processed_transcript;retained_intron	R_MMU_168256(Immune_System);R_MMU_6798695(Neutrophil_degranulation);R_MMU_168249(Innate_Immune_System)	15.5031	23.1536	10.1637	8.44757	2.07705	1.05454	0.074552	0.999962	up	no
ENSMUSG00000075534	Gm13262	73236	ENSMUST00000149014	NA	NA	NA	NA	predicted gene 13262 [Source:MGI Symbol;Acc:MGI:3703165]	antisense	NA	0	0	0.095901	0.036729	0.00150795	-9.37319	0.0748663	0.999962	down	no
ENSMUSG00000021567	Nkd2	40663	ENSMUST00000022051	GO:0005509(calcium ion binding);GO:0005737(cytoplasm);GO:0005886(plasma membrane);GO:0006887(exocytosis);GO:0010954(positive regulation of protein processing);GO:0016020(membrane);GO:0016055(Wnt signaling pathway);GO:0016323(basolateral plasma membrane);GO:0016328(lateral plasma membrane);GO:0019838(growth factor binding);GO:0030178(negative regulation of Wnt signaling pathway);GO:0031410(cytopla…	04310(Wnt signaling pathway)	K03213	NA	naked cuticle 2 [Source:MGI Symbol;Acc:MGI:1919543]	protein_coding	NA	0	0	0.0340594	0.0217343	0.00358463	-8.12396	0.0749704	0.999962	down	no
ENSMUSG00000101439	Gm336	70370	ENSMUST00000186376	NA	NA	NA	NA	predicted pseudogene 336 [Source:MGI Symbol;Acc:MGI:2685182]	processed_pseudogene	NA	0.389856	0.630231	0.124976	0.082596	4.91438	2.29701	0.0751599	0.999962	up	no
ENSMUSG00000113880	A030005L19Rik	10791	ENSMUST00000220768	GO:0003674(molecular_function);GO:0005575(cellular_component);GO:0008150(biological_process)	NA	NA	NA	RIKEN cDNA A030005L19 gene [Source:MGI Symbol;Acc:MGI:1925172]	protein_coding	NA	0.570511	0.063593	0.025431	0	24.9343	4.64006	0.0753337	0.999962	up	no
ENSMUSG00000106662	Gm43034	105319	ENSMUST00000198678	NA	NA	NA	NA	predicted gene 43034 [Source:MGI Symbol;Acc:MGI:5663171]	TEC	NA	0.032341	0.201942	0	0	1171.41	10.194	0.0753538	0.999962	up	no
ENSMUSG00000021566	Slc6a19os	40650	ENSMUST00000022049	NA	NA	NA	NA	solute carrier family 6 (neurotransmitter transporter), member 19, opposite strand [Source:MGI Symbol;Acc:MGI:1918640]	antisense	NA	0	0	0.140262	0.0333263	0.00115215	-9.76145	0.0757445	0.999962	down	no
ENSMUSG00000082969	Gm12630	93555	ENSMUST00000121575	NA	NA	NA	NA	predicted gene 12630 [Source:MGI Symbol;Acc:MGI:3650968]	processed_pseudogene	NA	0.193638	0.154417	0	0	1740.28	10.7651	0.0758172	0.999962	up	no
ENSMUSG00000029373	Pf4	102579;102581;102580	ENSMUST00000031320;ENSMUST00000201990;ENSMUST00000202625	GO:0005125(cytokine activity);GO:0005576(extracellular region);GO:0005615(extracellular space);GO:0005737(cytoplasm);GO:0006935(chemotaxis);GO:0006952(defense response);GO:0006954(inflammatory response);GO:0006955(immune response);GO:0007165(signal transduction);GO:0007189(adenylate cyclase-activating G protein-coupled receptor signaling pathway);GO:0008009(chemokine activity);GO:0008201(heparin …	04060(Cytokine-cytokine receptor interaction);04062(Chemokine signaling pathway);04062(Chemokine signaling pathway)	K05407	NA	platelet factor 4 [Source:MGI Symbol;Acc:MGI:1888711]	protein_coding;retained_intron	R_MMU_373076(Class_A/1_(Rhodopsin_like_receptors));R_MMU_380108(Chemokine_receptors_bind_chemokines);R_MMU_109582(Hemostasis);R_MMU_375276(Peptide_ligand_binding_receptors);R_MMU_500792(GPCR_ligand_binding);R_MMU_76002(Platelet_activation,_signaling_and_aggregation);R_MMU_202733(Cell_surface_interactions_at_the_vascular_wall);R_MMU_114608(Platelet_degranulation);R_MMU_372790(Signaling_by_GPCR);R_…	17.9429	176.809	23.1832	42.0875	2.98375	1.57713	0.0760904	0.999962	up	no
ENSMUSG00000064360	mt-Nd3	25	ENSMUST00000082411	GO:0005739(mitochondrion);GO:0005747(mitochondrial respiratory chain complex I);GO:0006979(response to oxidative stress);GO:0008137(NADH dehydrogenase (ubiquinone) activity);GO:0009642(response to light intensity);GO:0009725(response to hormone);GO:0016020(membrane);GO:0016021(integral component of membrane);GO:0016491(oxidoreductase activity);GO:0030964(NADH dehydrogenase complex);GO:0031966(mit…	00190(Oxidative phosphorylation);04714(Thermogenesis);04723(Retrograde endocannabinoid signaling);05012(Parkinson disease)	K03880	EC:7.1.1.2	mitochondrially encoded NADH dehydrogenase 3 [Source:MGI Symbol;Acc:MGI:102499]	protein_coding	R_MMU_1430728(Metabolism);R_MMU_6799198(Complex_I_biogenesis);R_MMU_611105(Respiratory_electron_transport);R_MMU_163200(Respiratory_electron_transport,_ATP_synthesis_by_chemiosmotic_coupling,_and_heat_production_by_uncoupling_proteins.);R_MMU_1428517(The_citric_acid_(TCA)_cycle_and_respiratory_electron_transport)	326.948	535.65	346.999	1725.39	0.416233	-1.26454	0.0761027	0.999962	down	no
ENSMUSG00000057337	Chst3	18119;18118	ENSMUST00000068690;ENSMUST00000135158	GO:0000139(Golgi membrane);GO:0001517(N-acetylglucosamine 6-O-sulfotransferase activity);GO:0005794(Golgi apparatus);GO:0005802(trans-Golgi network);GO:0005975(carbohydrate metabolic process);GO:0006044(N-acetylglucosamine metabolic process);GO:0006790(sulfur compound metabolic process);GO:0008146(sulfotransferase activity);GO:0008459(chondroitin 6-sulfotransferase activity);GO:0016020(membrane);…	00532(Glycosaminoglycan biosynthesis - chondroitin sulfate / dermatan sulfate);00532(Glycosaminoglycan biosynthesis - chondroitin sulfate / dermatan sulfate)	K01020	EC:2.8.2.17	carbohydrate sulfotransferase 3 [Source:MGI Symbol;Acc:MGI:1858224]	protein_coding	R_MMU_71387(Metabolism_of_carbohydrates);R_MMU_1430728(Metabolism);R_MMU_2022870(Chondroitin_sulfate_biosynthesis);R_MMU_1793185(Chondroitin_sulfate/dermatan_sulfate_metabolism);R_MMU_1630316(Glycosaminoglycan_metabolism)	0.439536	0.863097	0.181962	0.328653	2.5511	1.35112	0.0763267	0.999962	up	no
ENSMUSG00000022505	Emp2	53802;53803	ENSMUST00000078357;ENSMUST00000230141	GO:0000139(Golgi membrane);GO:0001765(membrane raft assembly);GO:0001913(T cell mediated cytotoxicity);GO:0001952(regulation of cell-matrix adhesion);GO:0001954(positive regulation of cell-matrix adhesion);GO:0003093(regulation of glomerular filtration);GO:0005178(integrin binding);GO:0005634(nucleus);GO:0005737(cytoplasm);GO:0005794(Golgi apparatus);GO:0005829(cytosol);GO:0005886(plasma membrane…	NA	NA	NA	epithelial membrane protein 2 [Source:MGI Symbol;Acc:MGI:1098726]	protein_coding;retained_intron	NA	0.0805114	0.285928	0.0381214	0.0635075	3.60566	1.85026	0.076382	0.999962	up	no
ENSMUSG00000072874	Gm6116	102028	ENSMUST00000101121	NA	NA	NA	NA	predicted gene 6116 [Source:MGI Symbol;Acc:MGI:3644088]	lincRNA	NA	0	0	0.081509	0.107511	0.00105809	-9.88432	0.0764218	0.999962	down	no
ENSMUSG00000021590	Spata9	40837	ENSMUST00000022081	GO:0003674(molecular_function);GO:0005575(cellular_component);GO:0007275(multicellular organism development);GO:0007283(spermatogenesis);GO:0008150(biological_process);GO:0016020(membrane);GO:0016021(integral component of membrane);GO:0030154(cell differentiation)	NA	NA	NA	spermatogenesis associated 9 [Source:MGI Symbol;Acc:MGI:1922821]	protein_coding	NA	0	0	0.0756641	0.0887344	0.00121656	-9.68298	0.0764218	0.999962	down	no
ENSMUSG00000033486	Catsper2	80073;80075;80074;80078	ENSMUST00000154604;ENSMUST00000146521;ENSMUST00000038073;ENSMUST00000123982	GO:0005216(ion channel activity);GO:0005227(calcium activated cation channel activity);GO:0006811(ion transport);GO:0016020(membrane);GO:0016021(integral component of membrane);GO:0030317(flagellated sperm motility);GO:0034220(ion transmembrane transport);GO:0036128(CatSper complex);GO:0055085(transmembrane transport);GO:0098655(cation transmembrane transport);GO:0098655(cation transmembrane tran…	NA	K16890	NA	cation channel, sperm associated 2 [Source:MGI Symbol;Acc:MGI:2387404]	nonsense_mediated_decay;retained_intron;protein_coding	R_MMU_1474165(Reproduction);R_MMU_1300642(Sperm_Motility_And_Taxes);R_MMU_1187000(Fertilization)	0.0684943	0.0722051	0.329828	0.205555	0.262801	-1.92795	0.0768406	0.999962	down	no
ENSMUSG00000025163	Cd7	31271;31272	ENSMUST00000026159;ENSMUST00000163465	GO:0002250(adaptive immune response);GO:0002376(immune system process);GO:0016020(membrane);GO:0016021(integral component of membrane);GO:0038023(signaling receptor activity);GO:0048873(homeostasis of number of cells within a tissue);GO:0048873(homeostasis of number of cells within a tissue)	04640(Hematopoietic cell lineage);04640(Hematopoietic cell lineage)	K06457	NA	CD7 antigen [Source:MGI Symbol;Acc:MGI:88344]	protein_coding;retained_intron	NA	2.18794	4.01667	0.547389	21.4572	0.281969	-1.82639	0.0771671	0.999962	down	no
ENSMUSG00000101746	2310043L19Rik	15099	ENSMUST00000189507	NA	NA	NA	NA	RIKEN cDNA 2310043L19 gene [Source:MGI Symbol;Acc:MGI:1922839]	lincRNA	NA	0	0	0.161093	0.248302	0.000488526	-10.9993	0.0772146	0.999962	down	no
ENSMUSG00000072553	Gm525	28046;28045	ENSMUST00000127186;ENSMUST00000100619	GO:0003674(molecular_function);GO:0005575(cellular_component);GO:0005576(extracellular region);GO:0008150(biological_process);GO:0008150(biological_process)	NA	NA	NA	predicted gene 525 [Source:MGI Symbol;Acc:MGI:2685371]	protein_coding	NA	0.295048	0.0551454	0	0	1750.97	10.7739	0.0774941	0.999962	up	no
ENSMUSG00000034028	Cd226	68582;68588;68580;68584;68583;68587;68589	ENSMUST00000236828;ENSMUST00000236452;ENSMUST00000235651;ENSMUST00000037142;ENSMUST00000237110;ENSMUST00000236450;ENSMUST00000236835	GO:0001816(cytokine production);GO:0002729(positive regulation of natural killer cell cytokine production);GO:0002860(positive regulation of natural killer cell mediated cytotoxicity directed against tumor cell target);GO:0002891(positive regulation of immunoglobulin mediated immune response);GO:0005178(integrin binding);GO:0005515(protein binding);GO:0005886(plasma membrane);GO:0007155(cell adhe…	04514(Cell adhesion molecules (CAMs));04514(Cell adhesion molecules (CAMs))	K06567	NA	CD226 antigen [Source:MGI Symbol;Acc:MGI:3039602]	protein_coding;nonsense_mediated_decay;retained_intron	R_MMU_198933(Immunoregulatory_interactions_between_a_Lymphoid_and_a_non_Lymphoid_cell);R_MMU_168256(Immune_System);R_MMU_1280218(Adaptive_Immune_System)	0.284702	1.2461	0.167015	5.12055	0.289509	-1.78832	0.0778059	0.999962	down	no
ENSMUSG00000053469	Tg	49966;49970;49978	ENSMUST00000065916;ENSMUST00000167344;ENSMUST00000166403	GO:0005102(signaling receptor binding);GO:0005179(hormone activity);GO:0005576(extracellular region);GO:0005615(extracellular space);GO:0005783(endoplasmic reticulum);GO:0005794(Golgi apparatus);GO:0006590(thyroid hormone generation);GO:0007165(signal transduction);GO:0009268(response to pH);GO:0015705(iodide transport);GO:0030878(thyroid gland development);GO:0031641(regulation of myelination);G…	04918(Thyroid hormone synthesis);05320(Autoimmune thyroid disease);05320(Autoimmune thyroid disease)	K10809	NA	thyroglobulin [Source:MGI Symbol;Acc:MGI:98733]	protein_coding;processed_transcript	NA	0.596513	1.28586	0.487732	0.280507	2.45024	1.29292	0.0778266	0.999962	up	no
ENSMUSG00000039239	Tgfb2	15591;15593;15594	ENSMUST00000045288;ENSMUST00000191766;ENSMUST00000194960	GO:0000902(cell morphogenesis);GO:0001501(skeletal system development);GO:0001502(cartilage condensation);GO:0001540(amyloid-beta binding);GO:0001568(blood vessel development);GO:0001654(eye development);GO:0001666(response to hypoxia);GO:0001822(kidney development);GO:0001837(epithelial to mesenchymal transition);GO:0001843(neural tube closure);GO:0001942(hair follicle development);GO:0001974(bl…	04010(MAPK signaling pathway);04060(Cytokine-cytokine receptor interaction);04068(FoxO signaling pathway);04110(Cell cycle);04218(Cellular senescence);04350(TGF-beta signaling pathway);04380(Osteoclast differentiation);04390(Hippo signaling pathway);04933(AGE-RAGE signaling pathway in diabetic complications);05140(Leishmaniasis);05142(Chagas disease (American trypanosomiasis));05144(Malaria);0514…	K13376	NA	transforming growth factor, beta 2 [Source:MGI Symbol;Acc:MGI:98726]	protein_coding;retained_intron	R_MMU_2129379(Molecules_associated_with_elastic_fibres);R_MMU_109582(Hemostasis);R_MMU_1474244(Extracellular_matrix_organization);R_MMU_76002(Platelet_activation,_signaling_and_aggregation);R_MMU_1566948(Elastic_fibre_formation);R_MMU_114608(Platelet_degranulation);R_MMU_76005(Response_to_elevated_platelet_cytosolic_Ca2+)	0	0.0138046	0.127828	0.0145918	0.0969295	-3.36692	0.0781791	0.999962	down	no
ENSMUSG00000116876	Gm49721	58113	ENSMUST00000231550	GO:0002376(immune system process);GO:0003723(RNA binding);GO:0004518(nuclease activity);GO:0004519(endonuclease activity);GO:0004521(endoribonuclease activity);GO:0004540(ribonuclease activity);GO:0005576(extracellular region);GO:0005615(extracellular space);GO:0005739(mitochondrion);GO:0005758(mitochondrial intermembrane space);GO:0005764(lysosome);GO:0005783(endoplasmic reticulum);GO:0005788(en…	NA	NA	NA	predicted gene, 49721 [Source:MGI Symbol;Acc:MGI:6215195]	nonsense_mediated_decay	R_MMU_168256(Immune_System);R_MMU_6798695(Neutrophil_degranulation);R_MMU_168249(Innate_Immune_System)	0.176883	0.22778	0.177628	1.26769	0.279982	-1.8366	0.0782696	0.999962	down	no
ENSMUSG00000086801	Gm15943	49702	ENSMUST00000147638	NA	NA	NA	NA	predicted gene 15943 [Source:MGI Symbol;Acc:MGI:3802102]	antisense	NA	0.013046	0.065784	0	0	394.15	8.6226	0.0789771	0.999962	up	no
ENSMUSG00000032401	Lctl	138278;138283	ENSMUST00000034969;ENSMUST00000132018	GO:0002089(lens morphogenesis in camera-type eye);GO:0004553(hydrolase activity, hydrolyzing O-glycosyl compounds);GO:0005783(endoplasmic reticulum);GO:0005789(endoplasmic reticulum membrane);GO:0005903(brush border);GO:0005975(carbohydrate metabolic process);GO:0007601(visual perception);GO:0008422(beta-glucosidase activity);GO:0016020(membrane);GO:0016021(integral component of membrane);GO:0050…	NA	NA	NA	lactase-like [Source:MGI Symbol;Acc:MGI:2183549]	protein_coding;retained_intron	NA	0	0	0.010885	0.106156	0.00170881	-9.19279	0.079331	0.999962	down	no
ENSMUSG00000094797	Igkv6-15	110742	ENSMUST00000103393	GO:0002377(immunoglobulin production);GO:0005615(extracellular space);GO:0006955(immune response)	NA	NA	NA	immunoglobulin kappa variable 6-15 [Source:MGI Symbol;Acc:MGI:1330831]	IG_V_gene	NA	0.64819	6.81677	0.401678	1.1125	4.93005	2.3016	0.0794302	0.999962	up	no
ENSMUSG00000025236	Adpgk	138000;137998;138001;137999;138002	ENSMUST00000026266;ENSMUST00000217570;ENSMUST00000214361;ENSMUST00000213413;ENSMUST00000215994	GO:0005783(endoplasmic reticulum);GO:0005975(carbohydrate metabolic process);GO:0006006(glucose metabolic process);GO:0006096(glycolytic process);GO:0016773(phosphotransferase activity, alcohol group as acceptor);GO:0043843(ADP-specific glucokinase activity);GO:0043843(ADP-specific glucokinase activity)	00010(Glycolysis / Gluconeogenesis);00010(Glycolysis / Gluconeogenesis)	K08074	EC:2.7.1.147	ADP-dependent glucokinase [Source:MGI Symbol;Acc:MGI:1919391]	protein_coding;retained_intron;processed_transcript	R_MMU_71387(Metabolism_of_carbohydrates);R_MMU_1430728(Metabolism);R_MMU_70326(Glucose_metabolism);R_MMU_70171(Glycolysis)	5.18558	3.18138	2.53755	1.22287	2.22501	1.15381	0.0796367	0.999962	up	no
ENSMUSG00000023046	Igfbp6	53112	ENSMUST00000023807	GO:0000187(activation of MAPK activity);GO:0001968(fibronectin binding);GO:0005201(extracellular matrix structural constituent);GO:0005520(insulin-like growth factor binding);GO:0005576(extracellular region);GO:0005615(extracellular space);GO:0005737(cytoplasm);GO:0005794(Golgi apparatus);GO:0016477(cell migration);GO:0019838(growth factor binding);GO:0031994(insulin-like growth factor I binding)…	NA	NA	NA	insulin-like growth factor binding protein 6 [Source:MGI Symbol;Acc:MGI:96441]	protein_coding	R_MMU_392499(Metabolism_of_proteins);R_MMU_381426(Regulation_of_Insulin_like_Growth_Factor_(IGF)_transport_and_uptake_by_Insulin_like_Growth_Factor_Binding_Proteins_(IGFBPs))	13.4127	14.0961	17.9082	41.0229	0.466798	-1.09913	0.0799238	0.999962	down	no
ENSMUSG00000086806	Gm13054	97667	ENSMUST00000154192	NA	NA	NA	NA	predicted gene 13054 [Source:MGI Symbol;Acc:MGI:3702728]	antisense	NA	0.10621	0	0.628253	0.445193	0.098943	-3.33726	0.0799992	0.999962	down	no
ENSMUSG00000101389	Ms4a4a	70397	ENSMUST00000188995	GO:0003674(molecular_function);GO:0005575(cellular_component);GO:0008150(biological_process);GO:0016020(membrane);GO:0016021(integral component of membrane)	NA	K22190	NA	membrane-spanning 4-domains, subfamily A, member 4A [Source:MGI Symbol;Acc:MGI:3643932]	protein_coding	NA	30.165	245.27	51.1182	46.5676	2.8196	1.49549	0.0800295	0.999962	up	no
ENSMUSG00000086496	Gm14204	82399;82401;82400;82398	ENSMUST00000123944;ENSMUST00000155319;ENSMUST00000123016;ENSMUST00000145773	NA	NA	NA	NA	predicted gene 14204 [Source:MGI Symbol;Acc:MGI:3651576]	processed_transcript	NA	0.0429142	0	0	0	214.571	7.74531	0.0800721	0.999962	up	no
ENSMUSG00000115762	Gm34907	47869;47868	ENSMUST00000228400;ENSMUST00000228094	NA	NA	NA	NA	predicted gene, 34907 [Source:MGI Symbol;Acc:MGI:5594066]	lincRNA	NA	0.300661	0	0	0	1503.3	10.5539	0.0800721	0.999962	up	no
ENSMUSG00000027072	Prg3	77633;77632	ENSMUST00000028466;ENSMUST00000135939	GO:0001694(histamine biosynthetic process);GO:0006955(immune response);GO:0017148(negative regulation of translation);GO:0019370(leukotriene biosynthetic process);GO:0030246(carbohydrate binding);GO:0032757(positive regulation of interleukin-8 production);GO:0042119(neutrophil activation);GO:0042554(superoxide anion generation);GO:0045575(basophil activation);GO:0045575(basophil activation)	NA	NA	NA	proteoglycan 3 [Source:MGI Symbol;Acc:MGI:1858200]	protein_coding;processed_transcript	R_MMU_168256(Immune_System);R_MMU_6798695(Neutrophil_degranulation);R_MMU_168249(Innate_Immune_System)	0.337202	0	0	0	1686.01	10.7194	0.0800721	0.999962	up	no
ENSMUSG00000018919	Tm4sf5	26291;26293	ENSMUST00000019063;ENSMUST00000141924	GO:0005765(lysosomal membrane);GO:0005886(plasma membrane);GO:0016020(membrane);GO:0016021(integral component of membrane);GO:0034618(arginine binding);GO:2000045(regulation of G1/S transition of mitotic cell cycle);GO:2000045(regulation of G1/S transition of mitotic cell cycle)	NA	NA	NA	transmembrane 4 superfamily member 5 [Source:MGI Symbol;Acc:MGI:1922854]	protein_coding;retained_intron	NA	0	0.0829614	0.0808613	0.737001	0.101437	-3.30135	0.0801534	0.999962	down	no
ENSMUSG00000086610	Gm15408	107379	ENSMUST00000124198	NA	NA	NA	NA	predicted gene 15408 [Source:MGI Symbol;Acc:MGI:3705101]	lincRNA	NA	0.096762	0.10582	0	0	1012.91	9.98429	0.0803051	0.999962	up	no
ENSMUSG00000085412	Halr1	109786;109787;109785	ENSMUST00000189071;ENSMUST00000155758;ENSMUST00000125374	NA	NA	NA	NA	Hoxa adjacent long noncoding RNA 1 [Source:MGI Symbol;Acc:MGI:3705267]	lincRNA	NA	0.0704532	0	0.189044	0.744657	0.0754558	-3.72822	0.0806156	0.999962	down	no
ENSMUSG00000020299	4930524B15Rik	23807	ENSMUST00000102829	GO:0003674(molecular_function);GO:0005575(cellular_component);GO:0008150(biological_process)	NA	NA	NA	RIKEN cDNA 4930524B15 gene [Source:MGI Symbol;Acc:MGI:1914842]	protein_coding	NA	0	0	0.031527	0.107831	0.00143515	-9.44458	0.0807978	0.999962	down	no
ENSMUSG00000026822	Lcn2	75355;75353;75352;75351;75354;75350	ENSMUST00000136509;ENSMUST00000155830;ENSMUST00000144569;ENSMUST00000050785;ENSMUST00000192241;ENSMUST00000147219	GO:0002020(protease binding);GO:0002376(immune system process);GO:0005506(iron ion binding);GO:0005515(protein binding);GO:0005576(extracellular region);GO:0005615(extracellular space);GO:0005829(cytosol);GO:0006811(ion transport);GO:0006915(apoptotic process);GO:0006979(response to oxidative stress);GO:0009615(response to virus);GO:0009617(response to bacterium);GO:0009635(response to herbicide)…	04657(IL-17 signaling pathway);04657(IL-17 signaling pathway)	K21129	NA	lipocalin 2 [Source:MGI Symbol;Acc:MGI:96757]	retained_intron;protein_coding;processed_transcript	R_MMU_6803157(Antimicrobial_peptides);R_MMU_382551(Transport_of_small_molecules);R_MMU_168256(Immune_System);R_MMU_6798695(Neutrophil_degranulation);R_MMU_168249(Innate_Immune_System);R_MMU_6799990(Metal_sequestration_by_antimicrobial_proteins);R_MMU_917937(Iron_uptake_and_transport)	230.518	176.309	96.6221	108.445	1.98388	0.988324	0.0810611	0.999962	up	no
ENSMUSG00000038390	Gpr162	113892;113890;113891;113893	ENSMUST00000204667;ENSMUST00000046893;ENSMUST00000204161;ENSMUST00000204253	GO:0003674(molecular_function);GO:0004930(G protein-coupled receptor activity);GO:0005575(cellular_component);GO:0005886(plasma membrane);GO:0007165(signal transduction);GO:0007186(G protein-coupled receptor signaling pathway);GO:0008150(biological_process);GO:0016020(membrane);GO:0016021(integral component of membrane);GO:0016021(integral component of membrane)	NA	K08440	NA	G protein-coupled receptor 162 [Source:MGI Symbol;Acc:MGI:1315214]	protein_coding;retained_intron;processed_transcript	NA	0.571259	0.282096	0.831767	1.41531	0.379762	-1.39683	0.0812408	0.999962	down	no
ENSMUSG00000037263	Aldh3b3	68758;68757	ENSMUST00000189124;ENSMUST00000179433	GO:0004028(3-chloroallyl aldehyde dehydrogenase activity);GO:0004029(aldehyde dehydrogenase (NAD+) activity);GO:0005737(cytoplasm);GO:0005886(plasma membrane);GO:0006081(cellular aldehyde metabolic process);GO:0016020(membrane);GO:0016491(oxidoreductase activity);GO:0016620(oxidoreductase activity, acting on the aldehyde or oxo group of donors, NAD or NADP as acceptor);GO:0043878(glyceraldehyde-3…	00010(Glycolysis / Gluconeogenesis);00340(Histidine metabolism);00350(Tyrosine metabolism);00360(Phenylalanine metabolism);00410(beta-Alanine metabolism);00980(Metabolism of xenobiotics by cytochrome P450);00982(Drug metabolism - cytochrome P450);05204(Chemical carcinogenesis);05204(Chemical carcinogenesis)	K00129	EC:1.2.1.5	aldehyde dehydrogenase 3 family, member B3 [Source:MGI Symbol;Acc:MGI:1920708]	nonsense_mediated_decay;protein_coding	R_MMU_556833(Metabolism_of_lipids);R_MMU_1430728(Metabolism);R_MMU_1660661(Sphingolipid_de_novo_biosynthesis);R_MMU_428157(Sphingolipid_metabolism)	0.376515	0	0	0	1882.57	10.8785	0.0813887	0.999962	up	no
ENSMUSG00000003665	Has1	58685;58686	ENSMUST00000003762;ENSMUST00000232410	GO:0005737(cytoplasm);GO:0005887(integral component of plasma membrane);GO:0010764(negative regulation of fibroblast migration);GO:0016020(membrane);GO:0016021(integral component of membrane);GO:0016740(transferase activity);GO:0016757(transferase activity, transferring glycosyl groups);GO:0030213(hyaluronan biosynthetic process);GO:0036120(cellular response to platelet-derived growth factor stim…	NA	K00752	EC:2.4.1.212	hyaluronan synthase 1 [Source:MGI Symbol;Acc:MGI:106590]	protein_coding;retained_intron	R_MMU_2142850(Hyaluronan_biosynthesis_and_export);R_MMU_71387(Metabolism_of_carbohydrates);R_MMU_1430728(Metabolism);R_MMU_2142845(Hyaluronan_metabolism);R_MMU_1630316(Glycosaminoglycan_metabolism)	0.354409	0.0388178	0.0514174	0.0321122	4.70764	2.235	0.0815606	0.999962	up	no
ENSMUSG00000059042	Klk1b9	119894	ENSMUST00000081399	GO:0003073(regulation of systemic arterial blood pressure);GO:0004175(endopeptidase activity);GO:0004252(serine-type endopeptidase activity);GO:0005615(extracellular space);GO:0006508(proteolysis);GO:0008233(peptidase activity);GO:0008236(serine-type peptidase activity);GO:0016787(hydrolase activity);GO:0016811(hydrolase activity, acting on carbon-nitrogen (but not peptide) bonds, in linear amide…	04614(Renin-angiotensin system);04961(Endocrine and other factor-regulated calcium reabsorption)	K01325	EC:3.4.21.35	kallikrein 1-related peptidase b9 [Source:MGI Symbol;Acc:MGI:95293]	protein_coding	R_MMU_1474244(Extracellular_matrix_organization);R_MMU_1474228(Degradation_of_the_extracellular_matrix);R_MMU_1592389(Activation_of_Matrix_Metalloproteinases)	0	0	0	0.420058	0.000476125	-11.0364	0.0820786	0.999962	down	no
ENSMUSG00000021466	Ptch1	40029;40028;40031;40035;40026;40027	ENSMUST00000192155;ENSMUST00000195258;ENSMUST00000223515;ENSMUST00000220588;ENSMUST00000021921;ENSMUST00000194663	GO:0000122(negative regulation of transcription by RNA polymerase II);GO:0001658(branching involved in ureteric bud morphogenesis);GO:0001701(in utero embryonic development);GO:0001709(cell fate determination);GO:0001841(neural tube formation);GO:0001843(neural tube closure);GO:0003007(heart morphogenesis);GO:0005113(patched binding);GO:0005119(smoothened binding);GO:0005515(protein binding);GO:0…	04024(cAMP signaling pathway);04340(Hedgehog signaling pathway);04360(Axon guidance);05200(Pathways in cancer);05205(Proteoglycans in cancer);05217(Basal cell carcinoma);05217(Basal cell carcinoma)	K06225	NA	patched 1 [Source:MGI Symbol;Acc:MGI:105373]	protein_coding;nonsense_mediated_decay;retained_intron	R_MMU_5358351(Signaling_by_Hedgehog);R_MMU_5632681(Ligand_receptor_interactions);R_MMU_5610787(Hedgehog_'off'_state);R_MMU_5635838(Activation_of_SMO);R_MMU_162582(Signal_Transduction);R_MMU_5632684(Hedgehog_'on'_state)	0.557393	0.511051	0.261807	0.228675	2.17835	1.12324	0.0821794	0.999962	up	no
ENSMUSG00000061068	Mcpt4	46336	ENSMUST00000043249	GO:0004252(serine-type endopeptidase activity);GO:0006508(proteolysis);GO:0008233(peptidase activity);GO:0008236(serine-type peptidase activity);GO:0016787(hydrolase activity)	04614(Renin-angiotensin system)	K01329	EC:3.4.21.39	mast cell protease 4 [Source:MGI Symbol;Acc:MGI:96940]	protein_coding	NA	0	0.35696	0	0	1784.8	10.8015	0.0823601	0.999962	up	no
ENSMUSG00000067767	Clec4b2	113679	ENSMUST00000088455	GO:0002579(positive regulation of antigen processing and presentation);GO:0003674(molecular_function);GO:0009897(external side of plasma membrane);GO:0016020(membrane);GO:0016021(integral component of membrane);GO:0030246(carbohydrate binding)	04625(C-type lectin receptor signaling pathway)	K17514	NA	C-type lectin domain family 4, member b2 [Source:MGI Symbol;Acc:MGI:3588267]	protein_coding	NA	2.15424	1.45541	4.17995	4.32929	0.424204	-1.23717	0.0826073	0.999962	down	no
ENSMUSG00000022419	Deptor	49602	ENSMUST00000096433	GO:0005515(protein binding);GO:0006469(negative regulation of protein kinase activity);GO:0032007(negative regulation of TOR signaling);GO:0035556(intracellular signal transduction);GO:0045792(negative regulation of cell size);GO:2001236(regulation of extrinsic apoptotic signaling pathway)	04140(Autophagy - animal);04150(mTOR signaling pathway)	K20402	NA	DEP domain containing MTOR-interacting protein [Source:MGI Symbol;Acc:MGI:2146322]	protein_coding	NA	1.55429	4.81816	1.53246	1.17088	2.35726	1.23711	0.0827488	0.999962	up	no
ENSMUSG00000097125	Gm26885	60684;60675;60699;60673;60682;60686;60676;60700;60672;60683	ENSMUST00000234792;ENSMUST00000235051;ENSMUST00000234606;ENSMUST00000234040;ENSMUST00000235120;ENSMUST00000234993;ENSMUST00000234885;ENSMUST00000234684;ENSMUST00000234913;ENSMUST00000234219	NA	NA	NA	NA	predicted gene, 26885 [Source:MGI Symbol;Acc:MGI:5477379]	antisense	NA	0.111656	2.33144	4.89498	1.83644	0.362939	-1.4622	0.0828898	0.999962	down	no
ENSMUSG00000036198	Arhgap36	1355	ENSMUST00000114904	GO:0003674(molecular_function);GO:0005096(GTPase activator activity);GO:0007165(signal transduction);GO:0043547(positive regulation of GTPase activity)	NA	K20648	NA	Rho GTPase activating protein 36 [Source:MGI Symbol;Acc:MGI:1922654]	protein_coding	NA	0.0306545	0.0472965	0	0	389.755	8.60642	0.0828944	0.999962	up	no
ENSMUSG00000115641	Gm9891	48882	ENSMUST00000228765	NA	NA	NA	NA	predicted gene 9891 [Source:MGI Symbol;Acc:MGI:3642023]	TEC	NA	0.14109	0.195519	0	0	1683.05	10.7169	0.0828944	0.999962	up	no
ENSMUSG00000076596	Igkv3-10	110757;110756	ENSMUST00000196940;ENSMUST00000103397	GO:0002377(immunoglobulin production);GO:0005615(extracellular space);GO:0006955(immune response);GO:0006955(immune response)	NA	NA	NA	immunoglobulin kappa variable 3-10 [Source:MGI Symbol;Acc:MGI:1330821]	IG_V_gene	NA	0.174031	1.61203	0	0.113337	15.7589	3.97809	0.0830228	0.999962	up	no
ENSMUSG00000040405	Havcr1	24197;24196	ENSMUST00000109223;ENSMUST00000081819	GO:0016020(membrane);GO:0016021(integral component of membrane);GO:0016021(integral component of membrane)	NA	K20413	NA	hepatitis A virus cellular receptor 1 [Source:MGI Symbol;Acc:MGI:2159680]	protein_coding	NA	1.59621	13.6977	0.91702	3.97488	3.12636	1.64448	0.0830558	0.999962	up	no
ENSMUSG00000087014	Gm16364	17326	ENSMUST00000153722	NA	NA	NA	NA	predicted gene 16364 [Source:MGI Symbol;Acc:MGI:3840142]	antisense	NA	0.435562	0.171298	0.03256	0.046289	7.69648	2.9442	0.0836251	0.999962	up	no
ENSMUSG00000107198	Gm19619	102606	ENSMUST00000200707	NA	NA	NA	NA	predicted gene, 19619 [Source:MGI Symbol;Acc:MGI:5011804]	lincRNA	NA	0.226462	0.035311	0.02726	0	9.60282	3.26346	0.0837643	0.999962	up	no
ENSMUSG00000098371	Gm28037	56437	ENSMUST00000122365	NA	NA	NA	NA	predicted gene, 28037 [Source:MGI Symbol;Acc:MGI:5547773]	processed_transcript	NA	0.525066	0.885497	0.126649	0	11.1376	3.47736	0.0840301	0.999962	up	no
ENSMUSG00000028068	Iqgap3	86579;86583;86584;86582;86580;86581	ENSMUST00000071812;ENSMUST00000194440;ENSMUST00000194772;ENSMUST00000193861;ENSMUST00000193940;ENSMUST00000195465	GO:0000082(G1/S transition of mitotic cell cycle);GO:0000187(activation of MAPK activity);GO:0001934(positive regulation of protein phosphorylation);GO:0005515(protein binding);GO:0005516(calmodulin binding);GO:0005737(cytoplasm);GO:0005911(cell-cell junction);GO:0007165(signal transduction);GO:0007265(Ras protein signal transduction);GO:0008361(regulation of cell size);GO:0010628(positive regula…	04810(Regulation of actin cytoskeleton);04810(Regulation of actin cytoskeleton)	K05767	NA	IQ motif containing GTPase activating protein 3 [Source:MGI Symbol;Acc:MGI:3028642]	protein_coding;retained_intron;nonsense_mediated_decay	R_MMU_8980692(RHOA_GTPase_cycle);R_MMU_9012999(RHO_GTPase_cycle);R_MMU_5626467(RHO_GTPases_activate_IQGAPs);R_MMU_9013106(RHOC_GTPase_cycle);R_MMU_9013026(RHOB_GTPase_cycle);R_MMU_9716542(Signaling_by_Rho_GTPases,_Miro_GTPases_and_RHOBTB3);R_MMU_9013148(CDC42_GTPase_cycle);R_MMU_194315(Signaling_by_Rho_GTPases);R_MMU_162582(Signal_Transduction);R_MMU_9013149(RAC1_GTPase_cycle);R_MMU_9013406(RHOQ_…	0.334022	1.60275	0.459052	0.237717	2.77965	1.4749	0.0840769	0.999962	up	no
ENSMUSG00000050014	Apol10b	50823	ENSMUST00000089465	GO:0005575(cellular_component);GO:0005576(extracellular region);GO:0006869(lipid transport);GO:0008150(biological_process);GO:0008289(lipid binding);GO:0042157(lipoprotein metabolic process)	NA	K14480	NA	apolipoprotein L 10B [Source:MGI Symbol;Acc:MGI:3043522]	protein_coding	R_MMU_5653656(Vesicle_mediated_transport);R_MMU_8957275(Post_translational_protein_phosphorylation);R_MMU_2173782(Binding_and_Uptake_of_Ligands_by_Scavenger_Receptors);R_MMU_597592(Post_translational_protein_modification);R_MMU_392499(Metabolism_of_proteins);R_MMU_2168880(Scavenging_of_heme_from_plasma);R_MMU_381426(Regulation_of_Insulin_like_Growth_Factor_(IGF)_transport_and_uptake_by_Insulin_li…	0.024915	0.023197	0.025105	0.382164	0.118133	-3.08151	0.0841651	0.999962	down	no
ENSMUSG00000106599	Ighv1-73	36586	ENSMUST00000197435	NA	NA	NA	NA	immunoglobulin heavy variable 1-73 [Source:MGI Symbol;Acc:MGI:3645131]	IG_V_pseudogene	NA	0.43015	0.303723	0	0	3669.36	11.8413	0.0843181	0.999962	up	no
ENSMUSG00000055044	Pdlim1	71733;71734;71737;71735	ENSMUST00000068439;ENSMUST00000182540;ENSMUST00000182636;ENSMUST00000182813	GO:0001666(response to hypoxia);GO:0001725(stress fiber);GO:0003713(transcription coactivator activity);GO:0003779(actin binding);GO:0005515(protein binding);GO:0005667(transcription factor complex);GO:0005737(cytoplasm);GO:0005856(cytoskeleton);GO:0005912(adherens junction);GO:0006357(regulation of transcription by RNA polymerase II);GO:0007507(heart development);GO:0010761(fibroblast migration)…	NA	NA	NA	PDZ and LIM domain 1 (elfin) [Source:MGI Symbol;Acc:MGI:1860611]	protein_coding;retained_intron	NA	0.334416	0.472497	0.797627	1.00095	0.448639	-1.15637	0.0846108	0.999962	down	no
ENSMUSG00000092540	Gm8738	29645	ENSMUST00000172606	NA	NA	NA	NA	predicted gene 8738 [Source:MGI Symbol;Acc:MGI:3644778]	processed_pseudogene	NA	0.882192	0.744085	1.48635	5.03253	0.249472	-2.00305	0.0846352	0.999962	down	no
ENSMUSG00000040270	Bach2	91552;91555;91563;91558;91554;91557	ENSMUST00000108180;ENSMUST00000156430;ENSMUST00000125263;ENSMUST00000146748;ENSMUST00000149201;ENSMUST00000171600	GO:0000122(negative regulation of transcription by RNA polymerase II);GO:0000978(RNA polymerase II cis-regulatory region sequence-specific DNA binding);GO:0001227(DNA-binding transcription repressor activity, RNA polymerase II-specific);GO:0003677(DNA binding);GO:0003700(DNA-binding transcription factor activity);GO:0005515(protein binding);GO:0005634(nucleus);GO:0005654(nucleoplasm);GO:0005737(c…	NA	K09042	NA	BTB and CNC homology, basic leucine zipper transcription factor 2 [Source:MGI Symbol;Acc:MGI:894679]	protein_coding;processed_transcript	NA	0.454413	0.950397	0.320351	0.282784	2.32918	1.21982	0.0849619	0.999962	up	no
ENSMUSG00000104011	Gm32391	14197	ENSMUST00000191839	NA	NA	NA	NA	predicted gene, 32391 [Source:MGI Symbol;Acc:MGI:5591550]	lincRNA	NA	0	0.099877	0.559611	0.571833	0.0882739	-3.50187	0.0851073	0.999962	down	no
ENSMUSG00000074141	Il4i1	120137;120136;120140;120141;120142;120143	ENSMUST00000118125;ENSMUST00000149779;ENSMUST00000033015;ENSMUST00000149686;ENSMUST00000124695;ENSMUST00000133279	GO:0016491(oxidoreductase activity);GO:0055114(oxidation-reduction process);GO:0055114(oxidation-reduction process)	00250(Alanine, aspartate and glutamate metabolism);00270(Cysteine and methionine metabolism);00280(Valine, leucine and isoleucine degradation);00350(Tyrosine metabolism);00360(Phenylalanine metabolism);00380(Tryptophan metabolism);00400(Phenylalanine, tyrosine and tryptophan biosynthesis);00400(Phenylalanine, tyrosine and tryptophan biosynthesis)	K03334	EC:1.4.3.2	interleukin 4 induced 1 [Source:MGI Symbol;Acc:MGI:109552]	protein_coding;processed_transcript;retained_intron	R_MMU_1430728(Metabolism);R_MMU_8963691(Phenylalanine_and_tyrosine_metabolism);R_MMU_8964208(Phenylalanine_metabolism);R_MMU_71291(Metabolism_of_amino_acids_and_derivatives)	0.155667	0.186141	0.584357	0.362559	0.36097	-1.47005	0.0851493	0.999962	down	no
ENSMUSG00000039628	Hs3st6	59450;59448;59451;59449	ENSMUST00000234202;ENSMUST00000234340;ENSMUST00000235111;ENSMUST00000044922	GO:0000139(Golgi membrane);GO:0001835(blastocyst hatching);GO:0005575(cellular_component);GO:0005794(Golgi apparatus);GO:0008146(sulfotransferase activity);GO:0008467([heparan sulfate]-glucosamine 3-sulfotransferase 1 activity);GO:0016020(membrane);GO:0016021(integral component of membrane);GO:0016740(transferase activity);GO:0016740(transferase activity)	NA	K09679	EC:2.8.2.-	heparan sulfate (glucosamine) 3-O-sulfotransferase 6 [Source:MGI Symbol;Acc:MGI:3580487]	protein_coding;nonsense_mediated_decay	R_MMU_2022928(HS_GAG_biosynthesis);R_MMU_71387(Metabolism_of_carbohydrates);R_MMU_1430728(Metabolism);R_MMU_1638091(Heparan_sulfate/heparin_(HS_GAG)_metabolism);R_MMU_1630316(Glycosaminoglycan_metabolism)	0	0	0.160138	0.0362373	0.00101846	-9.9394	0.0851683	0.999962	down	no
ENSMUSG00000022454	Nell2	52329	ENSMUST00000166170	GO:0005080(protein kinase C binding);GO:0005509(calcium ion binding);GO:0005515(protein binding);GO:0005576(extracellular region);GO:0005615(extracellular space);GO:0005737(cytoplasm);GO:0008201(heparin binding);GO:0016020(membrane);GO:0030425(dendrite);GO:0040008(regulation of growth);GO:0042802(identical protein binding);GO:0043204(perikaryon);GO:0046543(development of secondary female sexual c…	NA	NA	NA	NEL-like 2 [Source:MGI Symbol;Acc:MGI:1858510]	protein_coding	NA	0	0	0.0691397	0	0.0028927	-8.43337	0.085416	0.999962	down	no
ENSMUSG00000093938	Evi2b	27332	ENSMUST00000179322	GO:0003674(molecular_function);GO:0016020(membrane);GO:0016021(integral component of membrane);GO:0030854(positive regulation of granulocyte differentiation);GO:0043066(negative regulation of apoptotic process);GO:0045660(positive regulation of neutrophil differentiation);GO:0061515(myeloid cell development);GO:0071157(negative regulation of cell cycle arrest);GO:2000035(regulation of stem cell d…	NA	K16854	NA	ecotropic viral integration site 2b [Source:MGI Symbol;Acc:MGI:1890682]	protein_coding	NA	5.80329	11.3708	49.5672	1.76783	0.33455	-1.57971	0.0855259	0.999962	down	no
ENSMUSG00000061462	Obscn	25085;25083;25086;25091	ENSMUST00000238536;ENSMUST00000138587;ENSMUST00000238245;ENSMUST00000020732	GO:0000166(nucleotide binding);GO:0004672(protein kinase activity);GO:0004674(protein serine/threonine kinase activity);GO:0005085(guanyl-nucleotide exchange factor activity);GO:0005515(protein binding);GO:0005516(calmodulin binding);GO:0005524(ATP binding);GO:0005546(phosphatidylinositol-4,5-bisphosphate binding);GO:0005547(phosphatidylinositol-3,4,5-trisphosphate binding);GO:0005576(extracellul…	NA	K17531	EC:2.7.11.1	obscurin, cytoskeletal calmodulin and titin-interacting RhoGEF [Source:MGI Symbol;Acc:MGI:2681862]	protein_coding;retained_intron	NA	0.0231579	0.0129096	0.00453169	0.00134585	6.1365	2.61742	0.0855449	0.999962	up	no
ENSMUSG00000000531	Grasp	53005	ENSMUST00000000543	GO:0005515(protein binding);GO:0005641(nuclear envelope lumen);GO:0005737(cytoplasm);GO:0005886(plasma membrane);GO:0006886(intracellular protein transport);GO:0007165(signal transduction);GO:0008104(protein localization);GO:0014069(postsynaptic density);GO:0016020(membrane);GO:0030054(cell junction);GO:0030165(PDZ domain binding);GO:0030306(ADP-ribosylation factor binding);GO:0042802(identical p…	NA	NA	NA	GRP1 (general receptor for phosphoinositides 1)-associated scaffold protein [Source:MGI Symbol;Acc:MGI:1860303]	protein_coding	NA	3.1143	2.15247	1.45733	0.742953	2.39368	1.25923	0.0856381	0.999962	up	no
ENSMUSG00000028782	Adgrb2	96129;96141;96140;96138	ENSMUST00000120204;ENSMUST00000136787;ENSMUST00000163625;ENSMUST00000166118	GO:0004888(transmembrane signaling receptor activity);GO:0004930(G protein-coupled receptor activity);GO:0005515(protein binding);GO:0005813(centrosome);GO:0005886(plasma membrane);GO:0005887(integral component of plasma membrane);GO:0007165(signal transduction);GO:0007166(cell surface receptor signaling pathway);GO:0007186(G protein-coupled receptor signaling pathway);GO:0007189(adenylate cyclas…	NA	K04597	NA	adhesion G protein-coupled receptor B2 [Source:MGI Symbol;Acc:MGI:2451244]	protein_coding;retained_intron	NA	0	0	0.0202225	0.0198264	0.00499389	-7.64562	0.0858782	0.999962	down	no
ENSMUSG00000035864	Syt1	21277;21276;21282;21278;21279	ENSMUST00000064054;ENSMUST00000105276;ENSMUST00000146618;ENSMUST00000147593;ENSMUST00000156979	GO:0000149(SNARE binding);GO:0001786(phosphatidylserine binding);GO:0005509(calcium ion binding);GO:0005513(detection of calcium ion);GO:0005515(protein binding);GO:0005516(calmodulin binding);GO:0005543(phospholipid binding);GO:0005544(calcium-dependent phospholipid binding);GO:0005546(phosphatidylinositol-4,5-bisphosphate binding);GO:0005737(cytoplasm);GO:0005794(Golgi apparatus);GO:0005886(pla…	04721(Synaptic vesicle cycle);04721(Synaptic vesicle cycle)	K15290	NA	synaptotagmin I [Source:MGI Symbol;Acc:MGI:99667]	protein_coding;retained_intron;processed_transcript	R_MMU_112315(Transmission_across_Chemical_Synapses);R_MMU_5653656(Vesicle_mediated_transport);R_MMU_210500(Glutamate_Neurotransmitter_Release_Cycle);R_MMU_264642(Acetylcholine_Neurotransmitter_Release_Cycle);R_MMU_212676(Dopamine_Neurotransmitter_Release_Cycle);R_MMU_8856825(Cargo_recognition_for_clathrin_mediated_endocytosis);R_MMU_112310(Neurotransmitter_release_cycle);R_MMU_888590(GABA_synthes…	0.342752	0.0214698	0.0706119	0.0126974	4.37192	2.12827	0.0859606	0.999962	up	no
ENSMUSG00000087435	Gm16323	75049	ENSMUST00000134920	NA	NA	NA	NA	predicted gene 16323 [Source:MGI Symbol;Acc:MGI:3826604]	antisense	NA	0	0	0.4152	0.0775	0.000405927	-11.2665	0.0862205	0.999962	down	no
ENSMUSG00000062127	Cttnbp2nl	88567;88569;88568;88566	ENSMUST00000098763;ENSMUST00000199002;ENSMUST00000197437;ENSMUST00000077548	GO:0005737(cytoplasm);GO:0005856(cytoskeleton);GO:0006470(protein dephosphorylation);GO:0015629(actin cytoskeleton);GO:0030027(lamellipodium);GO:0032410(negative regulation of transporter activity);GO:0034763(negative regulation of transmembrane transport);GO:0042995(cell projection);GO:0051721(protein phosphatase 2A binding);GO:0051721(protein phosphatase 2A binding)	NA	NA	NA	CTTNBP2 N-terminal like [Source:MGI Symbol;Acc:MGI:1933137]	protein_coding;retained_intron	NA	2.863	16.8688	4.08685	3.47574	2.60914	1.38358	0.0863123	0.999962	up	no
ENSMUSG00000037406	Htra4	129142;129143	ENSMUST00000084031;ENSMUST00000176814	GO:0004175(endopeptidase activity);GO:0004252(serine-type endopeptidase activity);GO:0005515(protein binding);GO:0005520(insulin-like growth factor binding);GO:0005575(cellular_component);GO:0005576(extracellular region);GO:0006508(proteolysis);GO:0008233(peptidase activity);GO:0008236(serine-type peptidase activity);GO:0016787(hydrolase activity);GO:0016787(hydrolase activity)	NA	K08786	EC:3.4.21.-	HtrA serine peptidase 4 [Source:MGI Symbol;Acc:MGI:3036260]	protein_coding;retained_intron	NA	0.944922	0.648026	0.40017	0.086937	3.27022	1.70939	0.0863467	0.999962	up	no
ENSMUSG00000029096	Htra3	100535;100536;100533;100537;100538	ENSMUST00000114233;ENSMUST00000129459;ENSMUST00000087629;ENSMUST00000137935;ENSMUST00000200810	GO:0004175(endopeptidase activity);GO:0004252(serine-type endopeptidase activity);GO:0005515(protein binding);GO:0005520(insulin-like growth factor binding);GO:0005576(extracellular region);GO:0006508(proteolysis);GO:0008233(peptidase activity);GO:0008236(serine-type peptidase activity);GO:0016787(hydrolase activity);GO:0030512(negative regulation of transforming growth factor beta receptor signa…	NA	K08785	EC:3.4.21.-	HtrA serine peptidase 3 [Source:MGI Symbol;Acc:MGI:1925808]	protein_coding;retained_intron	NA	0.284352	2.52321	0.367338	0.531549	3.12338	1.64311	0.0863626	0.999962	up	no
ENSMUSG00000053977	Cd8a	110819;110820;110821	ENSMUST00000066747;ENSMUST00000205054;ENSMUST00000172321	GO:0002250(adaptive immune response);GO:0002376(immune system process);GO:0002456(T cell mediated immunity);GO:0005515(protein binding);GO:0005886(plasma membrane);GO:0007166(cell surface receptor signaling pathway);GO:0009897(external side of plasma membrane);GO:0009986(cell surface);GO:0016020(membrane);GO:0016021(integral component of membrane);GO:0019901(protein kinase binding);GO:0023024(MHC…	04514(Cell adhesion molecules (CAMs));04612(Antigen processing and presentation);04640(Hematopoietic cell lineage);04660(T cell receptor signaling pathway);05340(Primary immunodeficiency);05340(Primary immunodeficiency)	K06458	NA	CD8 antigen, alpha chain [Source:MGI Symbol;Acc:MGI:88346]	protein_coding;retained_intron	R_MMU_198933(Immunoregulatory_interactions_between_a_Lymphoid_and_a_non_Lymphoid_cell);R_MMU_168256(Immune_System);R_MMU_1280218(Adaptive_Immune_System)	1.36449	3.91661	0.836029	14.7739	0.338317	-1.56355	0.0864311	0.999962	down	no
ENSMUSG00000116287	Gm3924	51031	ENSMUST00000230803	NA	NA	NA	NA	predicted gene 3924 [Source:MGI Symbol;Acc:MGI:3782098]	lincRNA	NA	0	0	0.168419	0.259487	0.000467392	-11.0631	0.0866928	0.999962	down	no
ENSMUSG00000106992	Gm43167	101995	ENSMUST00000202001	NA	NA	NA	NA	predicted gene 43167 [Source:MGI Symbol;Acc:MGI:5663304]	TEC	NA	0	0	0.072445	0.100226	0.00115827	-9.75381	0.0866928	0.999962	down	no
ENSMUSG00000031906	Smpd3	133198	ENSMUST00000067512	GO:0000137(Golgi cis cisterna);GO:0000139(Golgi membrane);GO:0001501(skeletal system development);GO:0001503(ossification);GO:0001932(regulation of protein phosphorylation);GO:0001958(endochondral ossification);GO:0002063(chondrocyte development);GO:0002244(hematopoietic progenitor cell differentiation);GO:0002685(regulation of leukocyte migration);GO:0003433(chondrocyte development involved in e…	00600(Sphingolipid metabolism)	K12352	EC:3.1.4.12	sphingomyelin phosphodiesterase 3, neutral [Source:MGI Symbol;Acc:MGI:1927578]	protein_coding	R_MMU_73887(Death_Receptor_Signalling);R_MMU_75893(TNF_signaling);R_MMU_556833(Metabolism_of_lipids);R_MMU_1430728(Metabolism);R_MMU_1660662(Glycosphingolipid_metabolism);R_MMU_162582(Signal_Transduction);R_MMU_5626978(TNFR1_mediated_ceramide_production);R_MMU_428157(Sphingolipid_metabolism)	0.0910188	0.0551235	0.350185	0.151685	0.291196	-1.77994	0.0869869	0.999962	down	no
ENSMUSG00000091021	Gm17300	96348	ENSMUST00000172202	NA	NA	NA	NA	predicted gene, 17300 [Source:MGI Symbol;Acc:MGI:4936934]	lincRNA	NA	0.631713	1.1716	1.33454	3.11342	0.405425	-1.30249	0.0870179	0.999962	down	no
ENSMUSG00000095442	Ighv1-4	36447	ENSMUST00000103493	GO:0003823(antigen binding);GO:0006910(phagocytosis, recognition);GO:0006911(phagocytosis, engulfment);GO:0006958(complement activation, classical pathway);GO:0009897(external side of plasma membrane);GO:0034987(immunoglobulin receptor binding);GO:0042571(immunoglobulin complex, circulating);GO:0042742(defense response to bacterium);GO:0045087(innate immune response);GO:0050853(B cell receptor si…	NA	NA	NA	immunoglobulin heavy variable 1-4 [Source:MGI Symbol;Acc:MGI:4439618]	IG_V_gene	R_MMU_2871809(FCERI_mediated_Ca+2_mobilization);R_MMU_977606(Regulation_of_Complement_cascade);R_MMU_5653656(Vesicle_mediated_transport);R_MMU_2029481(FCGR_activation);R_MMU_2029480(Fcgamma_receptor_(FCGR)_dependent_phagocytosis);R_MMU_983705(Signaling_by_the_B_Cell_Receptor_(BCR));R_MMU_109582(Hemostasis);R_MMU_173623(Classical_antibody_mediated_complement_activation);R_MMU_166663(Initial_trigge…	0.154225	0.688729	0	0	4214.77	12.0412	0.0871836	0.999962	up	no
ENSMUSG00000015243	Abca1	92704;92705	ENSMUST00000030010;ENSMUST00000149127	GO:0000166(nucleotide binding);GO:0002790(peptide secretion);GO:0005102(signaling receptor binding);GO:0005319(lipid transporter activity);GO:0005515(protein binding);GO:0005524(ATP binding);GO:0005548(phospholipid transporter activity);GO:0005768(endosome);GO:0005794(Golgi apparatus);GO:0005886(plasma membrane);GO:0005887(integral component of plasma membrane);GO:0006497(protein lipidation);GO:0…	02010(ABC transporters);04975(Fat digestion and absorption);04979(Cholesterol metabolism);04979(Cholesterol metabolism)	K05641	NA	ATP-binding cassette, sub-family A (ABC1), member 1 [Source:MGI Symbol;Acc:MGI:99607]	protein_coding;processed_transcript	R_MMU_8963898(Plasma_lipoprotein_assembly);R_MMU_8963896(HDL_assembly);R_MMU_9006931(Signaling_by_Nuclear_Receptors);R_MMU_382551(Transport_of_small_molecules);R_MMU_174824(Plasma_lipoprotein_assembly,_remodeling,_and_clearance);R_MMU_162582(Signal_Transduction);R_MMU_9029569(NR1H3_&_NR1H2_regulate_gene_expression_linked_to_cholesterol_transport_and_efflux);R_MMU_9024446(NR1H2_and_NR1H3_mediated_…	36.4905	29.409	21.0604	9.92082	2.12708	1.08888	0.0871951	0.999962	up	no
ENSMUSG00000085129	5031425F14Rik	82898	ENSMUST00000127920	NA	NA	NA	NA	RIKEN cDNA 5031425F14 gene [Source:MGI Symbol;Acc:MGI:2442533]	lincRNA	NA	0.136819	0.228902	0.574101	0.585741	0.31532	-1.66511	0.0874472	0.999962	down	no
ENSMUSG00000038253	Hoxa5	109816	ENSMUST00000048794	GO:0000978(RNA polymerase II cis-regulatory region sequence-specific DNA binding);GO:0000981(DNA-binding transcription factor activity, RNA polymerase II-specific);GO:0001228(DNA-binding transcription activator activity, RNA polymerase II-specific);GO:0001501(skeletal system development);GO:0002009(morphogenesis of an epithelium);GO:0003016(respiratory system process);GO:0003677(DNA binding);GO:0…	NA	K09305	NA	homeobox A5 [Source:MGI Symbol;Acc:MGI:96177]	protein_coding	NA	0.113871	0.05543	0.298488	0.503669	0.211057	-2.24429	0.087586	0.999962	down	no
ENSMUSG00000076563	Igkv5-48	110686	ENSMUST00000103364	GO:0002250(adaptive immune response);GO:0002376(immune system process);GO:0002377(immunoglobulin production);GO:0005615(extracellular space);GO:0006955(immune response);GO:0019814(immunoglobulin complex)	NA	NA	NA	immunoglobulin kappa variable 5-48 [Source:MGI Symbol;Acc:MGI:3642817]	IG_V_gene	NA	0.218619	1.89925	0.145867	0	14.5192	3.85989	0.0880407	0.999962	up	no
ENSMUSG00000028238	Atp6v0d2	91358;91359	ENSMUST00000029900;ENSMUST00000128605	GO:0005765(lysosomal membrane);GO:0005768(endosome);GO:0005769(early endosome);GO:0006811(ion transport);GO:0007034(vacuolar transport);GO:0007035(vacuolar acidification);GO:0008553(proton-exporting ATPase activity, phosphorylative mechanism);GO:0015078(proton transmembrane transporter activity);GO:0016020(membrane);GO:0016324(apical plasma membrane);GO:0016471(vacuolar proton-transporting V-type…	00190(Oxidative phosphorylation);04142(Lysosome);04145(Phagosome);04721(Synaptic vesicle cycle);04966(Collecting duct acid secretion);05152(Tuberculosis);05165(Human papillomavirus infection);05203(Viral carcinogenesis);05323(Rheumatoid arthritis);05323(Rheumatoid arthritis)	K02146	NA	ATPase, H+ transporting, lysosomal V0 subunit D2 [Source:MGI Symbol;Acc:MGI:1924415]	protein_coding	R_MMU_1222556(ROS_and_RNS_production_in_phagocytes);R_MMU_2262752(Cellular_responses_to_stress);R_MMU_74752(Signaling_by_Insulin_receptor);R_MMU_9711097(Cellular_response_to_starvation);R_MMU_8953897(Cellular_responses_to_external_stimuli);R_MMU_9639288(Amino_acids_regulate_mTORC1);R_MMU_382551(Transport_of_small_molecules);R_MMU_917977(Transferrin_endocytosis_and_recycling);R_MMU_168256(Immune_S…	4.24387	5.23302	12.594	6.58621	0.494098	-1.01713	0.0881099	0.999962	down	no
ENSMUSG00000111748	Gm34885	136039	ENSMUST00000217440	NA	NA	NA	NA	predicted gene, 34885 [Source:MGI Symbol;Acc:MGI:5594044]	antisense	NA	0.074608	0	0	0	373.04	8.54319	0.0882561	0.999962	up	no
ENSMUSG00000111148	Gm2774	142565	ENSMUST00000213650	NA	NA	NA	NA	predicted gene 2774 [Source:MGI Symbol;Acc:MGI:3780943]	processed_pseudogene	NA	0.264909	0	0	0	1324.55	10.3713	0.0882561	0.999962	up	no
ENSMUSG00000111013	Gm32468	20732	ENSMUST00000214199	NA	NA	NA	NA	predicted gene, 32468 [Source:MGI Symbol;Acc:MGI:5591627]	lincRNA	NA	0.284036	0	0	0	1420.18	10.4719	0.0882561	0.999962	up	no
ENSMUSG00000116029	Gm41414	53710	ENSMUST00000229837	NA	NA	NA	NA	predicted gene, 41414 [Source:MGI Symbol;Acc:MGI:5624299]	lincRNA	NA	0.433549	0	0	0	2167.74	11.082	0.0882561	0.999962	up	no
ENSMUSG00000081787	Gm13991	79553	ENSMUST00000120190	NA	NA	NA	NA	predicted gene 13991 [Source:MGI Symbol;Acc:MGI:3651689]	processed_pseudogene	NA	10.328	4.35396	2.54846	3.64657	2.36995	1.24486	0.0883011	0.999962	up	no
ENSMUSG00000058145	Adamts17	121729	ENSMUST00000107478	GO:0003676(nucleic acid binding);GO:0004222(metalloendopeptidase activity);GO:0005576(extracellular region);GO:0006508(proteolysis);GO:0008233(peptidase activity);GO:0008237(metallopeptidase activity);GO:0016787(hydrolase activity);GO:0030198(extracellular matrix organization);GO:0031012(extracellular matrix);GO:0046872(metal ion binding);GO:0062023(collagen-containing extracellular matrix)	NA	K08631	EC:3.4.24.-	a disintegrin-like and metallopeptidase (reprolysin type) with thrombospondin type 1 motif, 17 [Source:MGI Symbol;Acc:MGI:3588195]	protein_coding	R_MMU_5173105(O_linked_glycosylation);R_MMU_597592(Post_translational_protein_modification);R_MMU_392499(Metabolism_of_proteins);R_MMU_5173214(O_glycosylation_of_TSR_domain_containing_proteins)	0.0267573	0.00640443	0	0	165.809	7.37338	0.0885202	0.999962	up	no
ENSMUSG00000036961	Wnt8b	72061	ENSMUST00000041163	GO:0005102(signaling receptor binding);GO:0005576(extracellular region);GO:0007275(multicellular organism development);GO:0016055(Wnt signaling pathway);GO:0048018(receptor ligand activity);GO:0060070(canonical Wnt signaling pathway)	04150(mTOR signaling pathway);04310(Wnt signaling pathway);04390(Hippo signaling pathway);04550(Signaling pathways regulating pluripotency of stem cells);04916(Melanogenesis);04934(Cushing syndrome);05165(Human papillomavirus infection);05200(Pathways in cancer);05205(Proteoglycans in cancer);05217(Basal cell carcinoma);05224(Breast cancer);05225(Hepatocellular carcinoma);05226(Gastric cancer)	K00714	NA	wingless-type MMTV integration site family, member 8B [Source:MGI Symbol;Acc:MGI:109485]	protein_coding	R_MMU_201681(TCF_dependent_signaling_in_response_to_WNT);R_MMU_195721(Signaling_by_WNT);R_MMU_4641262(Disassembly_of_the_destruction_complex_and_recruitment_of_AXIN_to_the_membrane);R_MMU_3238698(WNT_ligand_biogenesis_and_trafficking);R_MMU_162582(Signal_Transduction)	0.0581635	0.015503	0	0	368.332	8.52486	0.0885202	0.999962	up	no
ENSMUSG00000040026	Saa3	120805;120807;120806	ENSMUST00000006956;ENSMUST00000210913;ENSMUST00000211660	GO:0005576(extracellular region);GO:0005615(extracellular space);GO:0006953(acute-phase response);GO:0007252(I-kappaB phosphorylation);GO:0009617(response to bacterium);GO:0034364(high-density lipoprotein particle);GO:0035634(response to stilbenoid);GO:0035662(Toll-like receptor 4 binding);GO:0042056(chemoattractant activity);GO:0050918(positive chemotaxis);GO:0060326(cell chemotaxis);GO:0071347(…	NA	K17310	NA	serum amyloid A 3 [Source:MGI Symbol;Acc:MGI:98223]	protein_coding;processed_transcript	NA	14.7158	41.392	8.00018	16.7077	2.27084	1.18323	0.0885822	0.999962	up	no
ENSMUSG00000028575	Eqtn	93760;93759	ENSMUST00000030309;ENSMUST00000107097	GO:0001675(acrosome assembly);GO:0002079(inner acrosomal membrane);GO:0002080(acrosomal membrane);GO:0002081(outer acrosomal membrane);GO:0005515(protein binding);GO:0005634(nucleus);GO:0005737(cytoplasm);GO:0005769(early endosome);GO:0005886(plasma membrane);GO:0006897(endocytosis);GO:0007342(fusion of sperm to egg plasma membrane involved in single fertilization);GO:0016020(membrane);GO:0016021…	NA	K19920	NA	equatorin, sperm acrosome associated [Source:MGI Symbol;Acc:MGI:1915003]	protein_coding	NA	0.0672054	0.276403	0.645401	0.672413	0.260741	-1.93931	0.0888818	0.999962	down	no
ENSMUSG00000072596	Ear2	44596	ENSMUST00000074839	GO:0003676(nucleic acid binding);GO:0004518(nuclease activity);GO:0004519(endonuclease activity);GO:0004540(ribonuclease activity);GO:0005575(cellular_component);GO:0006935(chemotaxis);GO:0016787(hydrolase activity);GO:0090305(nucleic acid phosphodiester bond hydrolysis);GO:0090501(RNA phosphodiester bond hydrolysis)	NA	NA	NA	eosinophil-associated, ribonuclease A family, member 2 [Source:MGI Symbol;Acc:MGI:108020]	protein_coding	R_MMU_168256(Immune_System);R_MMU_6798695(Neutrophil_degranulation);R_MMU_168249(Innate_Immune_System)	21.7842	38.2353	53.0346	61.1262	0.525746	-0.927562	0.0892045	0.999962	down	no
ENSMUSG00000116021	Gm49474	52831	ENSMUST00000230449	NA	NA	NA	NA	predicted gene, 49474 [Source:MGI Symbol;Acc:MGI:6155141]	TEC	NA	0.060985	0.124053	0.039419	0.945211	0.187926	-2.41176	0.0893264	0.999962	down	no
ENSMUSG00000076862	Trav19	45738	ENSMUST00000103674	NA	NA	NA	NA	T cell receptor alpha variable 19 [Source:MGI Symbol;Acc:MGI:3649383]	TR_V_gene	R_MMU_202430(Translocation_of_ZAP_70_to_Immunological_synapse);R_MMU_202427(Phosphorylation_of_CD3_and_TCR_zeta_chains);R_MMU_202433(Generation_of_second_messenger_molecules);R_MMU_389948(PD_1_signaling);R_MMU_198933(Immunoregulatory_interactions_between_a_Lymphoid_and_a_non_Lymphoid_cell);R_MMU_168256(Immune_System);R_MMU_202424(Downstream_TCR_signaling);R_MMU_202403(TCR_signaling);R_MMU_1280218…	0	0	0	0.766645	0.000260877	-11.9043	0.0893869	0.999962	down	no
ENSMUSG00000064370	mt-Cytb	35	ENSMUST00000082421	GO:0001666(response to hypoxia);GO:0005739(mitochondrion);GO:0005743(mitochondrial inner membrane);GO:0006122(mitochondrial electron transport, ubiquinol to cytochrome c);GO:0007584(response to nutrient);GO:0008121(ubiquinol-cytochrome-c reductase activity);GO:0009055(electron transfer activity);GO:0009408(response to heat);GO:0009636(response to toxic substance);GO:0009725(response to hormone);G…	00190(Oxidative phosphorylation);04260(Cardiac muscle contraction);04714(Thermogenesis);04932(Non-alcoholic fatty liver disease (NAFLD));05010(Alzheimer disease);05012(Parkinson disease);05016(Huntington disease)	K00412	NA	mitochondrially encoded cytochrome b [Source:MGI Symbol;Acc:MGI:102501]	protein_coding	R_MMU_1430728(Metabolism);R_MMU_611105(Respiratory_electron_transport);R_MMU_163200(Respiratory_electron_transport,_ATP_synthesis_by_chemiosmotic_coupling,_and_heat_production_by_uncoupling_proteins.);R_MMU_1428517(The_citric_acid_(TCA)_cycle_and_respiratory_electron_transport)	2688.56	3317.26	2797.09	10500.6	0.451643	-1.14675	0.0893978	0.999962	down	no
ENSMUSG00000000157	Itgb2l	57840;57842;57841;57838	ENSMUST00000113773;ENSMUST00000233827;ENSMUST00000131777;ENSMUST00000000161	GO:0001540(amyloid-beta binding);GO:0005178(integrin binding);GO:0005886(plasma membrane);GO:0005925(focal adhesion);GO:0006954(inflammatory response);GO:0007155(cell adhesion);GO:0007160(cell-matrix adhesion);GO:0007229(integrin-mediated signaling pathway);GO:0008305(integrin complex);GO:0016020(membrane);GO:0016021(integral component of membrane);GO:0016477(cell migration);GO:0030141(secretory …	04015(Rap1 signaling pathway);04145(Phagosome);04390(Hippo signaling pathway);04514(Cell adhesion molecules (CAMs));04610(Complement and coagulation cascades);04650(Natural killer cell mediated cytotoxicity);04670(Leukocyte transendothelial migration);04810(Regulation of actin cytoskeleton);05133(Pertussis);05134(Legionellosis);05140(Leishmaniasis);05144(Malaria);05146(Amoebiasis);05150(Staphyloc…	K06464	NA	integrin beta 2-like [Source:MGI Symbol;Acc:MGI:1277979]	protein_coding;retained_intron	NA	4.64281	0.591319	1.26139	0.706966	2.65913	1.41096	0.0899744	0.999962	up	no
ENSMUSG00000025014	Dntt	71812	ENSMUST00000051806	GO:0000790(nuclear chromatin);GO:0000791(euchromatin);GO:0003677(DNA binding);GO:0003887(DNA-directed DNA polymerase activity);GO:0003912(DNA nucleotidylexotransferase activity);GO:0005634(nucleus);GO:0005654(nucleoplasm);GO:0005737(cytoplasm);GO:0005829(cytosol);GO:0006259(DNA metabolic process);GO:0006303(double-strand break repair via nonhomologous end joining);GO:0006304(DNA modification);GO:…	03450(Non-homologous end-joining);04640(Hematopoietic cell lineage)	NA	NA	deoxynucleotidyltransferase, terminal [Source:MGI Symbol;Acc:MGI:98659]	protein_coding	NA	0.0939505	0.451764	0.0485476	0.0402897	6.14285	2.61891	0.0900659	0.999962	up	no
ENSMUSG00000027996	Sfrp2	86315	ENSMUST00000029625	GO:0001569(branching involved in blood vessel morphogenesis);GO:0001756(somitogenesis);GO:0001843(neural tube closure);GO:0002063(chondrocyte development);GO:0003151(outflow tract morphogenesis);GO:0003214(cardiac left ventricle morphogenesis);GO:0005515(protein binding);GO:0005576(extracellular region);GO:0005615(extracellular space);GO:0006915(apoptotic process);GO:0007275(multicellular organis…	04310(Wnt signaling pathway)	K02176	NA	secreted frizzled-related protein 2 [Source:MGI Symbol;Acc:MGI:108078]	protein_coding	NA	0	0.0626261	0.212984	0.243136	0.137302	-2.86458	0.0903201	0.999962	down	no
ENSMUSG00000051378	Kif18b	29548;29549	ENSMUST00000021311;ENSMUST00000132502	GO:0000070(mitotic sister chromatid segregation);GO:0000166(nucleotide binding);GO:0000235(astral microtubule);GO:0000278(mitotic cell cycle);GO:0003774(motor activity);GO:0003777(microtubule motor activity);GO:0005524(ATP binding);GO:0005634(nucleus);GO:0005654(nucleoplasm);GO:0005737(cytoplasm);GO:0005829(cytosol);GO:0005856(cytoskeleton);GO:0005871(kinesin complex);GO:0005874(microtubule);GO:0…	NA	NA	NA	kinesin family member 18B [Source:MGI Symbol;Acc:MGI:2446979]	protein_coding;processed_transcript	R_MMU_5653656(Vesicle_mediated_transport);R_MMU_109582(Hemostasis);R_MMU_6811434(COPI_dependent_Golgi_to_ER_retrograde_traffic);R_MMU_983231(Factors_involved_in_megakaryocyte_development_and_platelet_production);R_MMU_983189(Kinesins);R_MMU_168256(Immune_System);R_MMU_8856688(Golgi_to_ER_retrograde_transport);R_MMU_2132295(MHC_class_II_antigen_presentation);R_MMU_199991(Membrane_Trafficking);R_MM…	0.360361	1.97673	0.267844	0.519946	2.96664	1.56883	0.0906318	0.999962	up	no
ENSMUSG00000019944	Rhobtb1	18565;18563;18562;18570;18572;18568;18566;18569	ENSMUST00000020101;ENSMUST00000164034;ENSMUST00000167286;ENSMUST00000067908;ENSMUST00000172261;ENSMUST00000163497;ENSMUST00000164876;ENSMUST00000164212	GO:0000166(nucleotide binding);GO:0003924(GTPase activity);GO:0005515(protein binding);GO:0005525(GTP binding);GO:0005737(cytoplasm);GO:0005856(cytoskeleton);GO:0005886(plasma membrane);GO:0005938(cell cortex);GO:0007015(actin filament organization);GO:0007264(small GTPase mediated signal transduction);GO:0008360(regulation of cell shape);GO:0019901(protein kinase binding);GO:0030036(actin cytosk…	04120(Ubiquitin mediated proteolysis);04120(Ubiquitin mediated proteolysis)	K07868	NA	Rho-related BTB domain containing 1 [Source:MGI Symbol;Acc:MGI:1916538]	protein_coding;retained_intron	R_MMU_9706574(RHOBTB_GTPase_Cycle);R_MMU_9012999(RHO_GTPase_cycle);R_MMU_9716542(Signaling_by_Rho_GTPases,_Miro_GTPases_and_RHOBTB3);R_MMU_194315(Signaling_by_Rho_GTPases);R_MMU_162582(Signal_Transduction);R_MMU_9013422(RHOBTB1_GTPase_cycle)	1.00879	0.928703	0.41488	0.477443	2.1713	1.11856	0.0906506	0.999962	up	no
ENSMUSG00000027832	Ptx3	85911;85912	ENSMUST00000029421;ENSMUST00000182521	GO:0001550(ovarian cumulus expansion);GO:0001849(complement component C1q complex binding);GO:0001872((1->3)-beta-D-glucan binding);GO:0001878(response to yeast);GO:0005515(protein binding);GO:0005576(extracellular region);GO:0005615(extracellular space);GO:0008228(opsonization);GO:0030198(extracellular matrix organization);GO:0031012(extracellular matrix);GO:0042802(identical protein binding);GO…	NA	NA	NA	pentraxin related gene [Source:MGI Symbol;Acc:MGI:104641]	protein_coding;retained_intron	R_MMU_168256(Immune_System);R_MMU_6798695(Neutrophil_degranulation);R_MMU_168249(Innate_Immune_System)	0.526791	0.0172568	0.0799193	0.0104532	6.02007	2.58978	0.0911421	0.999962	up	no
ENSMUSG00000026622	Nek2	15811;15812;15813	ENSMUST00000027931;ENSMUST00000126446;ENSMUST00000150839	GO:0000070(mitotic sister chromatid segregation);GO:0000166(nucleotide binding);GO:0000775(chromosome, centromeric region);GO:0000776(kinetochore);GO:0000777(condensed chromosome kinetochore);GO:0000794(condensed nuclear chromosome);GO:0000922(spindle pole);GO:0001824(blastocyst development);GO:0004672(protein kinase activity);GO:0004674(protein serine/threonine kinase activity);GO:0005515(protei…	NA	K20872	EC:2.7.11.1	NIMA (never in mitosis gene a)-related expressed kinase 2 [Source:MGI Symbol;Acc:MGI:109359]	protein_coding;retained_intron	R_MMU_380287(Centrosome_maturation);R_MMU_380259(Loss_of_Nlp_from_mitotic_centrosomes);R_MMU_2565942(Regulation_of_PLK1_Activity_at_G2/M_Transition);R_MMU_176814(Activation_of_APC/C_and_APC/C:Cdc20_mediated_degradation_of_mitotic_proteins);R_MMU_179409(APC_Cdc20_mediated_degradation_of_Nek2A);R_MMU_1640170(Cell_Cycle);R_MMU_5617833(Cilium_Assembly);R_MMU_380270(Recruitment_of_mitotic_centrosome_p…	0.30883	2.34247	0.272849	0.600501	3.03578	1.60207	0.0916319	0.999962	up	no
ENSMUSG00000086836	Gm13748	9855	ENSMUST00000149820	NA	NA	NA	NA	predicted gene 13748 [Source:MGI Symbol;Acc:MGI:3702115]	antisense	NA	2.38344	5.0941	0.879423	1.42288	3.24785	1.69948	0.091734	0.999962	up	no
ENSMUSG00000022941	Ripply3	57660	ENSMUST00000023660	GO:0000122(negative regulation of transcription by RNA polymerase II);GO:0005515(protein binding);GO:0005634(nucleus);GO:0007275(multicellular organism development);GO:0007507(heart development);GO:0008285(negative regulation of cell population proliferation);GO:0009880(embryonic pattern specification);GO:0060037(pharyngeal system development)	NA	NA	NA	ripply transcriptional repressor 3 [Source:MGI Symbol;Acc:MGI:2181192]	protein_coding	NA	0	0.066583	0.076249	0.539381	0.108154	-3.20884	0.0917355	0.999962	down	no
ENSMUSG00000041552	Ptchd1	4716;4714	ENSMUST00000141356;ENSMUST00000038665	GO:0005515(protein binding);GO:0005886(plasma membrane);GO:0007224(smoothened signaling pathway);GO:0007268(chemical synaptic transmission);GO:0007614(short-term memory);GO:0007616(long-term memory);GO:0016020(membrane);GO:0016021(integral component of membrane);GO:0021794(thalamus development);GO:0035176(social behavior);GO:0045202(synapse);GO:0050890(cognition);GO:0098976(excitatory chemical sy…	NA	NA	NA	patched domain containing 1 [Source:MGI Symbol;Acc:MGI:2685233]	processed_transcript;protein_coding	NA	0.120849	0.152648	0.355906	0.486577	0.324632	-1.62312	0.0918475	0.999962	down	no
ENSMUSG00000050271	Prag1	129662;129664;129663	ENSMUST00000110492;ENSMUST00000150295;ENSMUST00000145386	GO:0004672(protein kinase activity);GO:0005515(protein binding);GO:0005524(ATP binding);GO:0005634(nucleus);GO:0005737(cytoplasm);GO:0005925(focal adhesion);GO:0006468(protein phosphorylation);GO:0008360(regulation of cell shape);GO:0008593(regulation of Notch signaling pathway);GO:0010977(negative regulation of neuron projection development);GO:0016477(cell migration);GO:0030054(cell junction);G…	NA	K17537	EC:2.7.10.2	PEAK1 related kinase activating pseudokinase 1 [Source:MGI Symbol;Acc:MGI:1196223]	protein_coding;retained_intron	NA	0.616561	0.991805	0.453445	0.239081	2.32246	1.21565	0.0920916	0.999962	up	no
ENSMUSG00000029380	Cxcl1	102588;102589	ENSMUST00000031327;ENSMUST00000201245	GO:0002237(response to molecule of bacterial origin);GO:0002526(acute inflammatory response);GO:0005125(cytokine activity);GO:0005576(extracellular region);GO:0005615(extracellular space);GO:0006935(chemotaxis);GO:0006952(defense response);GO:0006954(inflammatory response);GO:0006955(immune response);GO:0007165(signal transduction);GO:0007204(positive regulation of cytosolic calcium ion concentra…	04060(Cytokine-cytokine receptor interaction);04062(Chemokine signaling pathway);04621(NOD-like receptor signaling pathway);04657(IL-17 signaling pathway);04668(TNF signaling pathway);05132(Salmonella infection);05134(Legionellosis);05167(Kaposi sarcoma-associated herpesvirus infection);05167(Kaposi sarcoma-associated herpesvirus infection)	K05505	NA	chemokine (C-X-C motif) ligand 1 [Source:MGI Symbol;Acc:MGI:108068]	protein_coding;retained_intron	R_MMU_373076(Class_A/1_(Rhodopsin_like_receptors));R_MMU_380108(Chemokine_receptors_bind_chemokines);R_MMU_375276(Peptide_ligand_binding_receptors);R_MMU_500792(GPCR_ligand_binding);R_MMU_168256(Immune_System);R_MMU_372790(Signaling_by_GPCR);R_MMU_388396(GPCR_downstream_signalling);R_MMU_6798695(Neutrophil_degranulation);R_MMU_168249(Innate_Immune_System);R_MMU_162582(Signal_Transduction);R_MMU_4…	150.109	102.925	85.6315	13.3682	2.55591	1.35384	0.0921037	0.999962	up	no
ENSMUSG00000110663	Gm39157	129577	ENSMUST00000212322	NA	NA	NA	NA	predicted gene, 39157 [Source:MGI Symbol;Acc:MGI:5622042]	lincRNA	NA	0	0	0.039373	0.183406	0.000897751	-10.1214	0.0922675	0.999962	down	no
ENSMUSG00000078864	Gm14322	83513;83512;83511	ENSMUST00000108942;ENSMUST00000119838;ENSMUST00000148388	GO:0003676(nucleic acid binding);GO:0003700(DNA-binding transcription factor activity);GO:0005634(nucleus);GO:0006355(regulation of transcription, DNA-templated);GO:0043565(sequence-specific DNA binding);GO:0046872(metal ion binding);GO:0046872(metal ion binding)	05168(Herpes simplex virus 1 infection);05168(Herpes simplex virus 1 infection)	K09228	NA	predicted gene 14322 [Source:MGI Symbol;Acc:MGI:3652185]	protein_coding;processed_transcript	R_MMU_73857(RNA_Polymerase_II_Transcription);R_MMU_212436(Generic_Transcription_Pathway);R_MMU_74160(Gene_expression_(Transcription))	0.0834692	0	0.30229	0.435331	0.11316	-3.14356	0.0925278	0.999962	down	no
ENSMUSG00000049410	Zfp683	96562	ENSMUST00000105884	GO:0001779(natural killer cell differentiation);GO:0002250(adaptive immune response);GO:0002376(immune system process);GO:0003676(nucleic acid binding);GO:0003677(DNA binding);GO:0005575(cellular_component);GO:0005634(nucleus);GO:0010468(regulation of gene expression);GO:0032823(regulation of natural killer cell differentiation);GO:0032826(regulation of natural killer cell differentiation involve…	NA	NA	NA	zinc finger protein 683 [Source:MGI Symbol;Acc:MGI:3650254]	protein_coding	NA	0.282859	0.448294	0.265814	2.24179	0.291574	-1.77807	0.0927889	0.999962	down	no
ENSMUSG00000085604	Dhx58os	29050	ENSMUST00000137154	NA	NA	NA	NA	DEAH (Asp-Glu-Ala-His) box polypeptide 58, opposite strand [Source:MGI Symbol;Acc:MGI:3705104]	antisense	NA	0.390059	0.129751	0	0.055753	9.32344	3.22086	0.0930721	0.999962	up	no
ENSMUSG00000029680	Hyal4	108238	ENSMUST00000031691	GO:0003824(catalytic activity);GO:0004415(hyalurononglucosaminidase activity);GO:0005975(carbohydrate metabolic process);GO:0008152(metabolic process);GO:0009986(cell surface);GO:0016020(membrane);GO:0016021(integral component of membrane);GO:0016787(hydrolase activity);GO:0016798(hydrolase activity, acting on glycosyl bonds);GO:0030207(chondroitin sulfate catabolic process)	00531(Glycosaminoglycan degradation)	K01197	EC:3.2.1.35	hyaluronoglucosaminidase 4 [Source:MGI Symbol;Acc:MGI:1924292]	protein_coding	NA	0.061716	0.079918	0	0.007017	20.1844	4.33517	0.0931287	0.999962	up	no
ENSMUSG00000047182	Irs3	106376;106375	ENSMUST00000057314;ENSMUST00000196511	GO:0005158(insulin receptor binding);GO:0005829(cytosol);GO:0005886(plasma membrane);GO:0008286(insulin receptor signaling pathway);GO:0043231(intracellular membrane-bounded organelle);GO:0043548(phosphatidylinositol 3-kinase binding);GO:0043548(phosphatidylinositol 3-kinase binding)	04022(cGMP-PKG signaling pathway);04068(FoxO signaling pathway);04140(Autophagy - animal);04152(AMPK signaling pathway);04211(Longevity regulating pathway);04213(Longevity regulating pathway - multiple species);04910(Insulin signaling pathway);04920(Adipocytokine signaling pathway);04923(Regulation of lipolysis in adipocytes);04930(Type II diabetes mellitus);04930(Type II diabetes mellitus)	K17445	NA	insulin receptor substrate 3 [Source:MGI Symbol;Acc:MGI:1194882]	protein_coding	NA	0.0268276	0.0778977	0.220179	0.285364	0.207154	-2.27123	0.0934452	0.999962	down	no
ENSMUSG00000112239	Gm17823	17893	ENSMUST00000217830	NA	NA	NA	NA	predicted gene, 17823 [Source:MGI Symbol;Acc:MGI:5010008]	processed_pseudogene	NA	0.188435	0.209694	0.312807	1.39189	0.233549	-2.09821	0.0935333	0.999962	down	no
ENSMUSG00000044860	Gm1123	140055	ENSMUST00000076730	GO:0003674(molecular_function)	NA	NA	NA	predicted gene 1123 [Source:MGI Symbol;Acc:MGI:2685969]	protein_coding	NA	0.200663	0.205563	0	0.036099	11.2531	3.49225	0.0936126	0.999962	up	no
ENSMUSG00000022665	Ccdc80	56201;56200;56197;56198;56199;56196	ENSMUST00000061050;ENSMUST00000134924;ENSMUST00000138048;ENSMUST00000155800;ENSMUST00000099498;ENSMUST00000139509	GO:0001968(fibronectin binding);GO:0005539(glycosaminoglycan binding);GO:0005576(extracellular region);GO:0005604(basement membrane);GO:0005614(interstitial matrix);GO:0008201(heparin binding);GO:0009617(response to bacterium);GO:0010811(positive regulation of cell-substrate adhesion);GO:0030198(extracellular matrix organization);GO:0031012(extracellular matrix);GO:0031012(extracellular matrix)	NA	NA	NA	coiled-coil domain containing 80 [Source:MGI Symbol;Acc:MGI:1915146]	protein_coding;processed_transcript	NA	3.19328	3.59407	6.33581	6.66256	0.52217	-0.937409	0.0940075	0.999962	down	no
ENSMUSG00000097714	Gm20109	60387	ENSMUST00000180802	NA	NA	NA	NA	predicted gene, 20109 [Source:MGI Symbol;Acc:MGI:5012294]	lincRNA	NA	0	0	0.056491	0.348993	0.000493238	-10.9854	0.0946621	0.999962	down	no
ENSMUSG00000002799	Jag2	36205;36211;36213;36212;36208;36206;36210;36207;36209	ENSMUST00000075827;ENSMUST00000221647;ENSMUST00000221320;ENSMUST00000220771;ENSMUST00000220855;ENSMUST00000223304;ENSMUST00000221696;ENSMUST00000221454;ENSMUST00000223140	GO:0001501(skeletal system development);GO:0001701(in utero embryonic development);GO:0001709(cell fate determination);GO:0003016(respiratory system process);GO:0005112(Notch binding);GO:0005509(calcium ion binding);GO:0005515(protein binding);GO:0005886(plasma membrane);GO:0005887(integral component of plasma membrane);GO:0007154(cell communication);GO:0007219(Notch signaling pathway);GO:0007275…	01522(Endocrine resistance);04330(Notch signaling pathway);04658(Th1 and Th2 cell differentiation);05200(Pathways in cancer);05224(Breast cancer);05224(Breast cancer)	K21635	NA	jagged 2 [Source:MGI Symbol;Acc:MGI:1098270]	protein_coding;retained_intron;processed_transcript	R_MMU_9012852(Signaling_by_NOTCH3);R_MMU_157118(Signaling_by_NOTCH);R_MMU_162582(Signal_Transduction);R_MMU_9013507(NOTCH3_Activation_and_Transmission_of_Signal_to_the_Nucleus);R_MMU_1980143(Signaling_by_NOTCH1);R_MMU_2122948(Activated_NOTCH1_Transmits_Signal_to_the_Nucleus)	0.131237	1.19299	0.231901	0.182687	3.19408	1.6754	0.0948803	0.999962	up	no
ENSMUSG00000101751	Gm2427	10921	ENSMUST00000189121	NA	NA	NA	NA	predicted gene 2427 [Source:MGI Symbol;Acc:MGI:3780593]	unprocessed_pseudogene	NA	1.7392	6.77902	2.03786	0.896978	2.90245	1.53727	0.094974	0.999962	up	no
ENSMUSG00000029576	Radil	106816;106814	ENSMUST00000139824;ENSMUST00000063635	GO:0005515(protein binding);GO:0005874(microtubule);GO:0007155(cell adhesion);GO:0007165(signal transduction);GO:0007275(multicellular organism development);GO:0032991(protein-containing complex);GO:0034446(substrate adhesion-dependent cell spreading);GO:0034446(substrate adhesion-dependent cell spreading)	NA	NA	NA	Ras association and DIL domains [Source:MGI Symbol;Acc:MGI:2443088]	retained_intron;protein_coding	NA	0.0214603	0.0328509	0	0	271.556	8.08511	0.0950934	0.999962	up	no
ENSMUSG00000087366	Junos	93779;93784;93775;93777;93782;93780;93783;93776	ENSMUST00000143242;ENSMUST00000128094;ENSMUST00000142292;ENSMUST00000124166;ENSMUST00000130684;ENSMUST00000133772;ENSMUST00000125438;ENSMUST00000125917	NA	NA	NA	NA	jun proto-oncogene, opposite strand [Source:MGI Symbol;Acc:MGI:2652837]	antisense	NA	1.0531	1.17891	2.67144	1.89111	0.489203	-1.0315	0.0952859	0.999962	down	no
ENSMUSG00000026473	Glul	13556;13557;13559;13560	ENSMUST00000086199;ENSMUST00000140685;ENSMUST00000153134;ENSMUST00000154576	GO:0000166(nucleotide binding);GO:0000287(magnesium ion binding);GO:0001525(angiogenesis);GO:0003824(catalytic activity);GO:0004356(glutamate-ammonia ligase activity);GO:0005515(protein binding);GO:0005524(ATP binding);GO:0005737(cytoplasm);GO:0005739(mitochondrion);GO:0005783(endoplasmic reticulum);GO:0005791(rough endoplasmic reticulum);GO:0005829(cytosol);GO:0005886(plasma membrane);GO:0006536…	00220(Arginine biosynthesis);00250(Alanine, aspartate and glutamate metabolism);00630(Glyoxylate and dicarboxylate metabolism);00910(Nitrogen metabolism);04217(Necroptosis);04724(Glutamatergic synapse);04727(GABAergic synapse);04727(GABAergic synapse)	K01915	EC:6.3.1.2	glutamate-ammonia ligase (glutamine synthetase) [Source:MGI Symbol;Acc:MGI:95739]	protein_coding;processed_transcript;retained_intron	R_MMU_112315(Transmission_across_Chemical_Synapses);R_MMU_1430728(Metabolism);R_MMU_210455(Astrocytic_Glutamate_Glutamine_Uptake_And_Metabolism);R_MMU_112316(Neuronal_System);R_MMU_8964539(Glutamate_and_glutamine_metabolism);R_MMU_71291(Metabolism_of_amino_acids_and_derivatives);R_MMU_112313(Neurotransmitter_uptake_and_metabolism_In_glial_cells)	34.5827	126.221	29.0501	41.5293	2.27834	1.18798	0.0952961	0.999962	up	no
ENSMUSG00000021803	Cdhr1	44336	ENSMUST00000022337	GO:0005509(calcium ion binding);GO:0005515(protein binding);GO:0005886(plasma membrane);GO:0005887(integral component of plasma membrane);GO:0007155(cell adhesion);GO:0007156(homophilic cell adhesion via plasma membrane adhesion molecules);GO:0008594(photoreceptor cell morphogenesis);GO:0009987(cellular process);GO:0016020(membrane);GO:0016021(integral component of membrane);GO:0035845(photorecep…	NA	K16501	NA	cadherin-related family member 1 [Source:MGI Symbol;Acc:MGI:2157782]	protein_coding	NA	0	0	0.035239	0.022086	0.00348888	-8.16302	0.0955696	0.999962	down	no
ENSMUSG00000082976	Gm15056	128884;128883	ENSMUST00000122025;ENSMUST00000167686	NA	NA	NA	NA	predicted gene 15056 [Source:MGI Symbol;Acc:MGI:3705859]	protein_coding	NA	0.0941486	0	0.278826	0.935311	0.0775436	-3.68885	0.0957179	0.999962	down	no
ENSMUSG00000073412	Lst1	62008	ENSMUST00000097336	GO:0000902(cell morphogenesis);GO:0006955(immune response);GO:0016020(membrane)	NA	NA	NA	leukocyte specific transcript 1 [Source:MGI Symbol;Acc:MGI:1096324]	protein_coding	NA	86.5291	77.01	112.755	218.316	0.49397	-1.0175	0.0963362	0.999962	down	no
ENSMUSG00000107111	Gm40304	101224	ENSMUST00000202154	NA	NA	NA	NA	predicted gene, 40304 [Source:MGI Symbol;Acc:MGI:5623189]	antisense	NA	0	0	0.467637	0.452833	0.00021728	-12.1682	0.0966292	0.999962	down	no
ENSMUSG00000066319	Rtp3	141674;141675	ENSMUST00000199891;ENSMUST00000084922	GO:0001580(detection of chemical stimulus involved in sensory perception of bitter taste);GO:0005737(cytoplasm);GO:0006612(protein targeting to membrane);GO:0016020(membrane);GO:0016021(integral component of membrane);GO:0031849(olfactory receptor binding);GO:0051205(protein insertion into membrane);GO:0051205(protein insertion into membrane)	NA	NA	NA	receptor transporter protein 3 [Source:MGI Symbol;Acc:MGI:2446841]	protein_coding	R_MMU_9709957(Sensory_Perception);R_MMU_381753(Olfactory_Signaling_Pathway)	0	0	0.0383146	0.040789	0.00252833	-8.6276	0.0966292	0.999962	down	no
ENSMUSG00000064341	mt-Nd1	6	ENSMUST00000082392	GO:0005739(mitochondrion);GO:0005743(mitochondrial inner membrane);GO:0005747(mitochondrial respiratory chain complex I);GO:0008137(NADH dehydrogenase (ubiquinone) activity);GO:0009060(aerobic respiration);GO:0014070(response to organic cyclic compound);GO:0016020(membrane);GO:0016021(integral component of membrane);GO:0016491(oxidoreductase activity);GO:0030425(dendrite);GO:0031966(mitochondrial…	00190(Oxidative phosphorylation);04714(Thermogenesis);04723(Retrograde endocannabinoid signaling);05012(Parkinson disease)	K03878	EC:7.1.1.2	mitochondrially encoded NADH dehydrogenase 1 [Source:MGI Symbol;Acc:MGI:101787]	protein_coding	R_MMU_1430728(Metabolism);R_MMU_6799198(Complex_I_biogenesis);R_MMU_611105(Respiratory_electron_transport);R_MMU_163200(Respiratory_electron_transport,_ATP_synthesis_by_chemiosmotic_coupling,_and_heat_production_by_uncoupling_proteins.);R_MMU_1428517(The_citric_acid_(TCA)_cycle_and_respiratory_electron_transport)	1934.02	3134.7	2087.84	9133.15	0.451717	-1.14651	0.0969899	0.999962	down	no
ENSMUSG00000035498	Cdcp1	142495;142494;142496	ENSMUST00000039229;ENSMUST00000148158;ENSMUST00000140915	GO:0005575(cellular_component);GO:0005886(plasma membrane);GO:0008150(biological_process);GO:0016020(membrane);GO:0016021(integral component of membrane);GO:0016021(integral component of membrane)	NA	K06732	NA	CUB domain containing protein 1 [Source:MGI Symbol;Acc:MGI:2442010]	protein_coding;retained_intron	NA	0.485076	0.259895	0.127632	0.169104	2.51055	1.32801	0.0970556	0.999962	up	no
ENSMUSG00000107277	Gm10461	100156	ENSMUST00000202073	NA	NA	NA	NA	predicted gene 10461 [Source:MGI Symbol;Acc:MGI:3642164]	TEC	NA	0.009305	0.002671	0.101582	0.019504	0.0989049	-3.33781	0.0971452	0.999962	down	no
ENSMUSG00000040065	Pfpl	70550	ENSMUST00000168148	GO:0003674(molecular_function);GO:0005575(cellular_component);GO:0016020(membrane);GO:0016021(integral component of membrane);GO:0030659(cytoplasmic vesicle membrane);GO:0031410(cytoplasmic vesicle);GO:0042742(defense response to bacterium)	NA	NA	NA	pore forming protein-like [Source:MGI Symbol;Acc:MGI:1860266]	protein_coding	NA	0.076169	0	0	0	380.845	8.57306	0.0974172	0.999962	up	no
ENSMUSG00000085329	2810404F17Rik	57765	ENSMUST00000156615	NA	NA	NA	NA	RIKEN cDNA 2810404F17 gene [Source:MGI Symbol;Acc:MGI:1917218]	lincRNA	NA	0.171619	0	0	0	858.095	9.74499	0.0974172	0.999962	up	no
ENSMUSG00000097919	Gm27021	133814	ENSMUST00000181333	GO:0072546(ER membrane protein complex)	NA	NA	NA	predicted gene, 27021 [Source:MGI Symbol;Acc:MGI:5504136]	protein_coding	NA	0	0	0	0.428484	0.000466762	-11.065	0.0974503	0.999962	down	no
ENSMUSG00000103216	Gm37248	63397	ENSMUST00000193576	NA	NA	NA	NA	predicted gene, 37248 [Source:MGI Symbol;Acc:MGI:5610476]	TEC	NA	0	0	0	0.104638	0.00191135	-9.03119	0.0974503	0.999962	down	no
ENSMUSG00000031594	Fgl1	129805;129806	ENSMUST00000034003;ENSMUST00000134510	GO:0005576(extracellular region);GO:0072574(hepatocyte proliferation);GO:0072574(hepatocyte proliferation)	NA	NA	NA	fibrinogen-like protein 1 [Source:MGI Symbol;Acc:MGI:102795]	protein_coding;retained_intron	NA	0	0	0	0.0731342	0.0027347	-8.5144	0.0974503	0.999962	down	no
ENSMUSG00000031919	Tmed6	133248	ENSMUST00000034393	GO:0003674(molecular_function);GO:0005783(endoplasmic reticulum);GO:0005789(endoplasmic reticulum membrane);GO:0005793(endoplasmic reticulum-Golgi intermediate compartment);GO:0005794(Golgi apparatus);GO:0006886(intracellular protein transport);GO:0006888(endoplasmic reticulum to Golgi vesicle-mediated transport);GO:0007030(Golgi organization);GO:0016020(membrane);GO:0016021(integral component of…	NA	K20351	NA	transmembrane p24 trafficking protein 6 [Source:MGI Symbol;Acc:MGI:1913519]	protein_coding	NA	0.421523	0.482854	0.464612	2.76686	0.279866	-1.83719	0.0975842	0.999962	down	no
ENSMUSG00000060044	Tmem26	18555;18556;18554	ENSMUST00000080995;ENSMUST00000218918;ENSMUST00000219392	GO:0003674(molecular_function);GO:0005575(cellular_component);GO:0008150(biological_process);GO:0016020(membrane);GO:0016021(integral component of membrane);GO:0016021(integral component of membrane)	NA	NA	NA	transmembrane protein 26 [Source:MGI Symbol;Acc:MGI:2143537]	protein_coding;nonsense_mediated_decay	NA	1.00716	0.727103	3.24944	0.866593	0.421344	-1.24693	0.0977511	0.999962	down	no
ENSMUSG00000108389	Gm45206	122292	ENSMUST00000206885	NA	NA	NA	NA	predicted gene 45206 [Source:MGI Symbol;Acc:MGI:5753782]	TEC	NA	0.003235	0	0.198289	0	0.0163146	-5.9377	0.097762	0.999962	down	no
ENSMUSG00000076671	Ighv13-2	36432;36433	ENSMUST00000183954;ENSMUST00000125484	GO:0003823(antigen binding);GO:0006910(phagocytosis, recognition);GO:0006911(phagocytosis, engulfment);GO:0006958(complement activation, classical pathway);GO:0009897(external side of plasma membrane);GO:0034987(immunoglobulin receptor binding);GO:0042571(immunoglobulin complex, circulating);GO:0042742(defense response to bacterium);GO:0045087(innate immune response);GO:0050853(B cell receptor si…	NA	NA	NA	immunoglobulin heavy variable 13-2 [Source:MGI Symbol;Acc:MGI:3705861]	IG_V_gene	NA	0	0	0.0788464	0.69248	0.000259294	-11.9131	0.0980496	0.999962	down	no
ENSMUSG00000109137	Gm34908	126712	ENSMUST00000207222	NA	NA	NA	NA	predicted gene, 34908 [Source:MGI Symbol;Acc:MGI:5594067]	lincRNA	NA	0.166408	0	0.913971	0.666387	0.105298	-3.24745	0.0981036	0.999962	down	no
ENSMUSG00000038252	Ncapd2	114006;114015;114013;114016;114011;114010;114012;114005;114007;114014;114008;114017	ENSMUST00000043848;ENSMUST00000188762;ENSMUST00000186561;ENSMUST00000186210;ENSMUST00000189706;ENSMUST00000186667;ENSMUST00000191080;ENSMUST00000188119;ENSMUST00000188665;ENSMUST00000188306;ENSMUST00000188410;ENSMUST00000189959	GO:0000228(nuclear chromosome);GO:0000278(mitotic cell cycle);GO:0000793(condensed chromosome);GO:0000796(condensin complex);GO:0005634(nucleus);GO:0005654(nucleoplasm);GO:0005694(chromosome);GO:0005737(cytoplasm);GO:0005829(cytosol);GO:0007049(cell cycle);GO:0007076(mitotic chromosome condensation);GO:0030261(chromosome condensation);GO:0042393(histone binding);GO:0051301(cell division);GO:00513…	NA	K06677	NA	non-SMC condensin I complex, subunit D2 [Source:MGI Symbol;Acc:MGI:1915548]	protein_coding;nonsense_mediated_decay;retained_intron	R_MMU_1640170(Cell_Cycle);R_MMU_69278(Cell_Cycle,_Mitotic);R_MMU_2514853(Condensation_of_Prometaphase_Chromosomes);R_MMU_68886(M_Phase);R_MMU_68877(Mitotic_Prometaphase)	1.23738	7.59095	1.15497	2.23912	2.60109	1.37911	0.0989853	0.999962	up	no
ENSMUSG00000111229	Gm39323	136657	ENSMUST00000215913	NA	NA	NA	NA	predicted gene, 39323 [Source:MGI Symbol;Acc:MGI:5622208]	lincRNA	NA	0.013919	0.098877	0.078828	0.462353	0.208426	-2.2624	0.0990654	0.999962	down	no
ENSMUSG00000020904	Cfap52	25730;25729	ENSMUST00000021287;ENSMUST00000142929	GO:0003674(molecular_function);GO:0005515(protein binding);GO:0005737(cytoplasm);GO:0005929(cilium);GO:0031514(motile cilium);GO:0042995(cell projection);GO:0060271(cilium assembly);GO:0060271(cilium assembly)	NA	NA	NA	cilia and flagella associated protein 52 [Source:MGI Symbol;Acc:MGI:1919110]	protein_coding;processed_transcript	NA	0.0535362	0.043726	0	0	486.311	8.92574	0.0991389	0.999962	up	no
ENSMUSG00000108522	Gm44664	125604	ENSMUST00000206841	NA	NA	NA	NA	predicted gene 44664 [Source:MGI Symbol;Acc:MGI:5753240]	TEC	NA	0.162062	0.030198	0.004481	0	42.9056	5.42309	0.0992158	0.999962	up	no
ENSMUSG00000040084	Bub1b	79625;79626;79627;79628	ENSMUST00000038341;ENSMUST00000127356;ENSMUST00000130512;ENSMUST00000126013	GO:0000166(nucleotide binding);GO:0000775(chromosome, centromeric region);GO:0000776(kinetochore);GO:0000777(condensed chromosome kinetochore);GO:0000778(condensed nuclear chromosome kinetochore);GO:0000940(condensed chromosome outer kinetochore);GO:0004672(protein kinase activity);GO:0004674(protein serine/threonine kinase activity);GO:0005515(protein binding);GO:0005524(ATP binding);GO:0005634(…	04110(Cell cycle);05166(Human T-cell leukemia virus 1 infection);05166(Human T-cell leukemia virus 1 infection)	K06637	EC:2.7.11.1	BUB1B, mitotic checkpoint serine/threonine kinase [Source:MGI Symbol;Acc:MGI:1333889]	protein_coding;retained_intron	R_MMU_69620(Cell_Cycle_Checkpoints);R_MMU_176814(Activation_of_APC/C_and_APC/C:Cdc20_mediated_degradation_of_mitotic_proteins);R_MMU_9648025(EML4_and_NUDC_in_mitotic_spindle_formation);R_MMU_2467813(Separation_of_Sister_Chromatids);R_MMU_141405(Inhibition_of_the_proteolytic_activity_of_APC/C_required_for_the_onset_of_anaphase_by_mitotic_spindle_checkpoint_components);R_MMU_179409(APC_Cdc20_mediat…	1.53319	8.69494	1.17552	2.75775	2.60041	1.37874	0.0993756	0.999962	up	no
ENSMUSG00000054753	AU018091	115507;115506	ENSMUST00000171749;ENSMUST00000205185	GO:0000064(L-ornithine transmembrane transporter activity);GO:0005886(plasma membrane);GO:0006865(amino acid transport);GO:0015171(amino acid transmembrane transporter activity);GO:0015181(arginine transmembrane transporter activity);GO:0015189(L-lysine transmembrane transporter activity);GO:0016020(membrane);GO:0016021(integral component of membrane);GO:0022857(transmembrane transporter activity…	NA	K13865	NA	expressed sequence AU018091 [Source:MGI Symbol;Acc:MGI:2142124]	protein_coding;processed_transcript	NA	0.113028	0.024345	0	0.0109484	12.5473	3.6493	0.0995638	0.999962	up	no
ENSMUSG00000096908	Trav7-3	45685	ENSMUST00000177622	NA	NA	NA	NA	T cell receptor alpha variable 7-3 [Source:MGI Symbol;Acc:MGI:3649556]	TR_V_gene	NA	0	0.050668	0	1.4419	0.0351398	-4.83075	0.0998696	0.999962	down	no
ENSMUSG00000039196	Orm1	93144	ENSMUST00000030044	GO:0002682(regulation of immune system process);GO:0005576(extracellular region);GO:0005615(extracellular space);GO:0006953(acute-phase response)	NA	K17308	NA	orosomucoid 1 [Source:MGI Symbol;Acc:MGI:97443]	protein_coding	R_MMU_109582(Hemostasis);R_MMU_76002(Platelet_activation,_signaling_and_aggregation);R_MMU_168256(Immune_System);R_MMU_114608(Platelet_degranulation);R_MMU_6798695(Neutrophil_degranulation);R_MMU_168249(Innate_Immune_System);R_MMU_76005(Response_to_elevated_platelet_cytosolic_Ca2+)	3.29026	0.92838	1.03652	0.077031	3.78846	1.92161	0.100047	0.999962	up	no
ENSMUSG00000026321	Tnfrsf11a	11873;11875;11874	ENSMUST00000027559;ENSMUST00000187658;ENSMUST00000187812	GO:0001503(ossification);GO:0002250(adaptive immune response);GO:0004888(transmembrane signaling receptor activity);GO:0005031(tumor necrosis factor-activated receptor activity);GO:0005515(protein binding);GO:0005829(cytosol);GO:0005886(plasma membrane);GO:0007275(multicellular organism development);GO:0009314(response to radiation);GO:0009897(external side of plasma membrane);GO:0009986(cell sur…	04060(Cytokine-cytokine receptor interaction);04064(NF-kappa B signaling pathway);04380(Osteoclast differentiation);04917(Prolactin signaling pathway);05323(Rheumatoid arthritis);05323(Rheumatoid arthritis)	K05147	NA	tumor necrosis factor receptor superfamily, member 11a, NFKB activator [Source:MGI Symbol;Acc:MGI:1314891]	protein_coding;retained_intron	R_MMU_5668541(TNFR2_non_canonical_NF_kB_pathway);R_MMU_168256(Immune_System);R_MMU_1280215(Cytokine_Signaling_in_Immune_system);R_MMU_5676594(TNF_receptor_superfamily_(TNFSF)_members_mediating_non_canonical_NF_kB_pathway)	1.60727	6.40749	1.76546	1.62408	2.36456	1.24157	0.100237	0.999962	up	no
ENSMUSG00000085873	Ttc39aos1	94559;94558	ENSMUST00000150239;ENSMUST00000154561	NA	NA	NA	NA	Ttc39a opposite strand RNA 1 [Source:MGI Symbol;Acc:MGI:3651956]	antisense	NA	0.210229	0.0548349	0	0	1325.32	10.3721	0.100625	0.999962	up	no
ENSMUSG00000099879	Gm29123	140617	ENSMUST00000185808	NA	NA	NA	NA	predicted gene 29123 [Source:MGI Symbol;Acc:MGI:5579829]	antisense	NA	0.011908	0.063803	0	0	378.555	8.56436	0.100936	0.999962	up	no
ENSMUSG00000025453	Nnt	42295;42293;42297;42296;42292	ENSMUST00000109204;ENSMUST00000099149;ENSMUST00000144599;ENSMUST00000133627;ENSMUST00000069902	GO:0016020(membrane);GO:0016021(integral component of membrane);GO:0016491(oxidoreductase activity);GO:0055114(oxidation-reduction process);GO:0055114(oxidation-reduction process)	00760(Nicotinate and nicotinamide metabolism);00760(Nicotinate and nicotinamide metabolism)	K00323	7.1.1.1;EC:1.6.1.2	nicotinamide nucleotide transhydrogenase [Source:MGI Symbol;Acc:MGI:109279]	protein_coding;retained_intron	R_MMU_1430728(Metabolism);R_MMU_71403(Citric_acid_cycle_(TCA_cycle));R_MMU_71406(Pyruvate_metabolism_and_Citric_Acid_(TCA)_cycle);R_MMU_1428517(The_citric_acid_(TCA)_cycle_and_respiratory_electron_transport)	5.24456	5.15192	1.77547	3.46966	1.98212	0.987046	0.10118	0.999962	up	no
ENSMUSG00000021699	Pde4d	41982;41993;41974;41988;41989;41970;41984;41992;41980;41978;41986;41991;41985;41977;41994	ENSMUST00000119507;ENSMUST00000117420;ENSMUST00000122041;ENSMUST00000119672;ENSMUST00000120664;ENSMUST00000133929;ENSMUST00000135275;ENSMUST00000117879;ENSMUST00000153234;ENSMUST00000138938;ENSMUST00000134973;ENSMUST00000151429;ENSMUST00000074103;ENSMUST00000129374;ENSMUST00000155459	GO:0002027(regulation of heart rate);GO:0004114(3',5'-cyclic-nucleotide phosphodiesterase activity);GO:0004115(3',5'-cyclic-AMP phosphodiesterase activity);GO:0005515(protein binding);GO:0005737(cytoplasm);GO:0005813(centrosome);GO:0005815(microtubule organizing center);GO:0005829(cytosol);GO:0005856(cytoskeleton);GO:0005886(plasma membrane);GO:0005891(voltage-gated calcium channel complex);GO:00…	00230(Purine metabolism);04024(cAMP signaling pathway);04928(Parathyroid hormone synthesis, secretion and action);05032(Morphine addiction);05032(Morphine addiction)	K13293	EC:3.1.4.53	phosphodiesterase 4D, cAMP specific [Source:MGI Symbol;Acc:MGI:99555]	protein_coding;nonsense_mediated_decay;processed_transcript;retained_intron	R_MMU_418555(G_alpha_(s)_signalling_events);R_MMU_372790(Signaling_by_GPCR);R_MMU_388396(GPCR_downstream_signalling);R_MMU_180024(DARPP_32_events);R_MMU_162582(Signal_Transduction);R_MMU_418594(G_alpha_(i)_signalling_events);R_MMU_111885(Opioid_Signalling)	2.81128	1.17121	1.24167	0.549094	2.22391	1.1531	0.101261	0.999962	up	no
ENSMUSG00000074179	Gm10639	139177;139179;139178	ENSMUST00000119823;ENSMUST00000126625;ENSMUST00000121273	GO:0004364(glutathione transferase activity);GO:0005515(protein binding);GO:0006749(glutathione metabolic process);GO:0006805(xenobiotic metabolic process);GO:0016740(transferase activity);GO:0016740(transferase activity)	NA	NA	NA	predicted gene 10639 [Source:MGI Symbol;Acc:MGI:3704339]	protein_coding;retained_intron	NA	0	0.246991	0.240153	1.17982	0.173941	-2.52333	0.101494	0.999962	down	no
ENSMUSG00000029661	Col1a2	107673;107677;107672;107678;107680;107679;107675	ENSMUST00000031668;ENSMUST00000148864;ENSMUST00000141483;ENSMUST00000155687;ENSMUST00000203346;ENSMUST00000124686;ENSMUST00000132029	GO:0001501(skeletal system development);GO:0001568(blood vessel development);GO:0002020(protease binding);GO:0005201(extracellular matrix structural constituent);GO:0005515(protein binding);GO:0005576(extracellular region);GO:0005581(collagen trimer);GO:0005584(collagen type I trimer);GO:0005615(extracellular space);GO:0005783(endoplasmic reticulum);GO:0007179(transforming growth factor beta rece…	04151(PI3K-Akt signaling pathway);04510(Focal adhesion);04512(ECM-receptor interaction);04611(Platelet activation);04926(Relaxin signaling pathway);04933(AGE-RAGE signaling pathway in diabetic complications);04974(Protein digestion and absorption);05146(Amoebiasis);05165(Human papillomavirus infection);05205(Proteoglycans in cancer);05205(Proteoglycans in cancer)	K06236	NA	collagen, type I, alpha 2 [Source:MGI Symbol;Acc:MGI:88468]	protein_coding;retained_intron	R_MMU_1650814(Collagen_biosynthesis_and_modifying_enzymes);R_MMU_3000171(Non_integrin_membrane_ECM_interactions);R_MMU_114604(GPVI_mediated_activation_cascade);R_MMU_76009(Platelet_Aggregation_(Plug_Formation));R_MMU_1442490(Collagen_degradation);R_MMU_8875878(MET_promotes_cell_motility);R_MMU_430116(GP1b_IX_V_activation_signalling);R_MMU_109582(Hemostasis);R_MMU_2022090(Assembly_of_collagen_fibr…	0.266482	0.416891	0.730879	0.623182	0.504684	-0.986548	0.101982	0.999962	down	no
ENSMUSG00000111079	Gm47112	142319	ENSMUST00000217491	NA	NA	NA	NA	predicted gene, 47112 [Source:MGI Symbol;Acc:MGI:6095853]	antisense	NA	0.253958	0.034667	0	0.016011	18.0267	4.17206	0.102151	0.999962	up	no
ENSMUSG00000084133	Gm12856	95243	ENSMUST00000119471	NA	NA	NA	NA	predicted gene 12856 [Source:MGI Symbol;Acc:MGI:3649664]	processed_pseudogene	NA	0.128534	0.292648	0	0.027142	15.5177	3.95584	0.102524	0.999962	up	no
ENSMUSG00000060284	Sp7	53207	ENSMUST00000078508	GO:0000976(transcription regulatory region sequence-specific DNA binding);GO:0000978(RNA polymerase II cis-regulatory region sequence-specific DNA binding);GO:0000981(DNA-binding transcription factor activity, RNA polymerase II-specific);GO:0001228(DNA-binding transcription activator activity, RNA polymerase II-specific);GO:0001649(osteoblast differentiation);GO:0003676(nucleic acid binding);GO:0…	NA	K09197	NA	Sp7 transcription factor 7 [Source:MGI Symbol;Acc:MGI:2153568]	protein_coding	NA	0	0	0.0874953	0	0.00228584	-8.77306	0.102673	0.999962	down	no
ENSMUSG00000024900	Cpt1a	68651;68650;68648;68649;68652;68655;68654;68653	ENSMUST00000237562;ENSMUST00000235968;ENSMUST00000237938;ENSMUST00000025835;ENSMUST00000238015;ENSMUST00000238027;ENSMUST00000237444;ENSMUST00000237457	GO:0001676(long-chain fatty acid metabolic process);GO:0004095(carnitine O-palmitoyltransferase activity);GO:0005515(protein binding);GO:0005739(mitochondrion);GO:0005741(mitochondrial outer membrane);GO:0005743(mitochondrial inner membrane);GO:0006006(glucose metabolic process);GO:0006629(lipid metabolic process);GO:0006631(fatty acid metabolic process);GO:0006635(fatty acid beta-oxidation);GO:0…	00071(Fatty acid degradation);03320(PPAR signaling pathway);04152(AMPK signaling pathway);04714(Thermogenesis);04920(Adipocytokine signaling pathway);04922(Glucagon signaling pathway);04931(Insulin resistance);04931(Insulin resistance)	K08765	EC:2.3.1.21	carnitine palmitoyltransferase 1a, liver [Source:MGI Symbol;Acc:MGI:1098296]	protein_coding;retained_intron	R_MMU_200425(Carnitine_metabolism);R_MMU_556833(Metabolism_of_lipids);R_MMU_1430728(Metabolism);R_MMU_8978868(Fatty_acid_metabolism);R_MMU_9006931(Signaling_by_Nuclear_Receptors);R_MMU_162582(Signal_Transduction);R_MMU_5362517(Signaling_by_Retinoic_Acid)	8.86353	17.5897	7.02622	6.03472	2.02537	1.01819	0.102698	0.999962	up	no
ENSMUSG00000114355	Gm40916	38478	ENSMUST00000225532	NA	NA	NA	NA	predicted gene, 40916 [Source:MGI Symbol;Acc:MGI:5623801]	lincRNA	NA	0.418804	0.402481	1.2897	1.11071	0.342145	-1.54732	0.10287	0.999962	down	no
ENSMUSG00000088226	Gm22596	82711	ENSMUST00000157601	NA	NA	NA	NA	predicted gene, 22596 [Source:MGI Symbol;Acc:MGI:5452373]	misc_RNA	NA	2.7169	0.321378	0.402164	0.089963	6.17376	2.62615	0.102939	0.999962	up	no
ENSMUSG00000020826	Nos2	27295;27293;27294	ENSMUST00000214397;ENSMUST00000018610;ENSMUST00000208783	GO:0001666(response to hypoxia);GO:0003779(actin binding);GO:0003958(NADPH-hemoprotein reductase activity);GO:0004517(nitric-oxide synthase activity);GO:0005515(protein binding);GO:0005516(calmodulin binding);GO:0005615(extracellular space);GO:0005634(nucleus);GO:0005737(cytoplasm);GO:0005777(peroxisome);GO:0005829(cytosol);GO:0005886(plasma membrane);GO:0006527(arginine catabolic process);GO:000…	00220(Arginine biosynthesis);00330(Arginine and proline metabolism);04020(Calcium signaling pathway);04066(HIF-1 signaling pathway);04146(Peroxisome);04371(Apelin signaling pathway);04926(Relaxin signaling pathway);05132(Salmonella infection);05133(Pertussis);05140(Leishmaniasis);05142(Chagas disease (American trypanosomiasis));05145(Toxoplasmosis);05146(Amoebiasis);05152(Tuberculosis);05200(Path…	K13241	EC:1.14.13.39	nitric oxide synthase 2, inducible [Source:MGI Symbol;Acc:MGI:97361]	protein_coding;processed_transcript	R_MMU_9033241(Peroxisomal_protein_import);R_MMU_418346(Platelet_homeostasis);R_MMU_9609507(Protein_localization);R_MMU_109582(Hemostasis);R_MMU_1222556(ROS_and_RNS_production_in_phagocytes);R_MMU_168256(Immune_System);R_MMU_392154(Nitric_oxide_stimulates_guanylate_cyclase);R_MMU_168249(Innate_Immune_System)	13.92	5.68555	5.38599	4.06384	2.07469	1.0529	0.103141	0.999962	up	no
ENSMUSG00000040249	Lrp1	22107;22099;22109;22101;22106;22100;22102;22103;22104;22105	ENSMUST00000121829;ENSMUST00000049149;ENSMUST00000118455;ENSMUST00000140269;ENSMUST00000125480;ENSMUST00000135188;ENSMUST00000145947;ENSMUST00000129727;ENSMUST00000129877;ENSMUST00000133620	GO:0002020(protease binding);GO:0005509(calcium ion binding);GO:0005515(protein binding);GO:0005768(endosome);GO:0005769(early endosome);GO:0006897(endocytosis);GO:0006898(receptor-mediated endocytosis);GO:0006909(phagocytosis);GO:0007204(positive regulation of cytosolic calcium ion concentration);GO:0007205(protein kinase C-activating G protein-coupled receptor signaling pathway);GO:0007568(agin…	04979(Cholesterol metabolism);05010(Alzheimer disease);05144(Malaria);05144(Malaria)	K04550	NA	low density lipoprotein receptor-related protein 1 [Source:MGI Symbol;Acc:MGI:96828]	protein_coding;retained_intron;nonsense_mediated_decay	R_MMU_5653656(Vesicle_mediated_transport);R_MMU_196854(Metabolism_of_vitamins_and_cofactors);R_MMU_1430728(Metabolism);R_MMU_2173782(Binding_and_Uptake_of_Ligands_by_Scavenger_Receptors);R_MMU_6806667(Metabolism_of_fat_soluble_vitamins);R_MMU_2168880(Scavenging_of_heme_from_plasma);R_MMU_9709957(Sensory_Perception);R_MMU_2187338(Visual_phototransduction);R_MMU_975634(Retinoid_metabolism_and_trans…	11.5114	55.8997	19.1637	6.7862	2.59775	1.37726	0.103216	0.999962	up	no
ENSMUSG00000110654	Gm45746	134452	ENSMUST00000212623	NA	NA	NA	NA	predicted gene 45746 [Source:MGI Symbol;Acc:MGI:5804861]	TEC	NA	0	0	0.023853	0.083406	0.00186465	-9.06688	0.103265	0.999962	down	no
ENSMUSG00000064345	mt-Nd2	10	ENSMUST00000082396	GO:0005739(mitochondrion);GO:0005743(mitochondrial inner membrane);GO:0005747(mitochondrial respiratory chain complex I);GO:0006120(mitochondrial electron transport, NADH to ubiquinone);GO:0008137(NADH dehydrogenase (ubiquinone) activity);GO:0014069(postsynaptic density);GO:0016020(membrane);GO:0016021(integral component of membrane);GO:0016491(oxidoreductase activity);GO:0019901(protein kinase b…	00190(Oxidative phosphorylation);04714(Thermogenesis);04723(Retrograde endocannabinoid signaling);05012(Parkinson disease)	K03879	EC:7.1.1.2	mitochondrially encoded NADH dehydrogenase 2 [Source:MGI Symbol;Acc:MGI:102500]	protein_coding	R_MMU_1430728(Metabolism);R_MMU_6799198(Complex_I_biogenesis);R_MMU_611105(Respiratory_electron_transport);R_MMU_163200(Respiratory_electron_transport,_ATP_synthesis_by_chemiosmotic_coupling,_and_heat_production_by_uncoupling_proteins.);R_MMU_1428517(The_citric_acid_(TCA)_cycle_and_respiratory_electron_transport)	1398.69	1491.93	1277.68	5032.87	0.458061	-1.12639	0.103446	0.999962	down	no
ENSMUSG00000106106	CT010467	62651	ENSMUST00000198477	NA	NA	NA	NA	18s RNA, related sequence 5	rRNA	NA	404.326	4734.62	352.98	1395.39	2.93928	1.55546	0.103476	0.999962	up	no
ENSMUSG00000086765	Gm11827	91146;91147	ENSMUST00000151138;ENSMUST00000142297	NA	NA	NA	NA	predicted gene 11827 [Source:MGI Symbol;Acc:MGI:3649801]	lincRNA	NA	2.70616	10.9369	3.06619	2.44634	2.47493	1.30739	0.103629	0.999962	up	no
ENSMUSG00000047747	Rnf150	131605;131606;131607	ENSMUST00000078525;ENSMUST00000211020;ENSMUST00000211714	GO:0005737(cytoplasm);GO:0006511(ubiquitin-dependent protein catabolic process);GO:0016020(membrane);GO:0016021(integral component of membrane);GO:0016567(protein ubiquitination);GO:0046872(metal ion binding);GO:0061630(ubiquitin protein ligase activity);GO:0061630(ubiquitin protein ligase activity)	NA	NA	NA	ring finger protein 150 [Source:MGI Symbol;Acc:MGI:2443860]	protein_coding;processed_transcript	NA	0.300551	2.11202	0.49656	0.417725	2.63876	1.39986	0.103897	0.999962	up	no
ENSMUSG00000076490	Trbc1	109176;109175	ENSMUST00000192856;ENSMUST00000103291	GO:0003823(antigen binding);GO:0006910(phagocytosis, recognition);GO:0006911(phagocytosis, engulfment);GO:0006958(complement activation, classical pathway);GO:0009897(external side of plasma membrane);GO:0016020(membrane);GO:0016021(integral component of membrane);GO:0034987(immunoglobulin receptor binding);GO:0042571(immunoglobulin complex, circulating);GO:0042742(defense response to bacterium);…	NA	NA	NA	T cell receptor beta, constant region 1 [Source:MGI Symbol;Acc:MGI:4439726]	TR_C_gene	R_MMU_202430(Translocation_of_ZAP_70_to_Immunological_synapse);R_MMU_202427(Phosphorylation_of_CD3_and_TCR_zeta_chains);R_MMU_202433(Generation_of_second_messenger_molecules);R_MMU_389948(PD_1_signaling);R_MMU_198933(Immunoregulatory_interactions_between_a_Lymphoid_and_a_non_Lymphoid_cell);R_MMU_168256(Immune_System);R_MMU_202424(Downstream_TCR_signaling);R_MMU_202403(TCR_signaling);R_MMU_1280218…	2.48193	15.8521	1.77686	55.2057	0.321748	-1.636	0.104029	0.999962	down	no
ENSMUSG00000030344	Akap3	114113	ENSMUST00000095440	GO:0001669(acrosomal vesicle);GO:0001835(blastocyst hatching);GO:0005515(protein binding);GO:0005737(cytoplasm);GO:0007178(transmembrane receptor protein serine/threonine kinase signaling pathway);GO:0008104(protein localization);GO:0031410(cytoplasmic vesicle);GO:0031514(motile cilium);GO:0035686(sperm fibrous sheath);GO:0051018(protein kinase A binding);GO:0097225(sperm midpiece);GO:0097228(spe…	NA	K16520	NA	A kinase (PRKA) anchor protein 3 [Source:MGI Symbol;Acc:MGI:1341149]	protein_coding	NA	0.018753	0.215759	0.018512	0	12.6681	3.66313	0.104351	0.999962	up	no
ENSMUSG00000039126	Prune2	70804;70800;70808;70809;70806;70803	ENSMUST00000223920;ENSMUST00000087689;ENSMUST00000225838;ENSMUST00000224117;ENSMUST00000224602;ENSMUST00000226052	GO:0004309(exopolyphosphatase activity);GO:0005737(cytoplasm);GO:0006798(polyphosphate catabolic process);GO:0006915(apoptotic process);GO:0016462(pyrophosphatase activity);GO:0016462(pyrophosphatase activity)	NA	K18449	NA	prune homolog 2 [Source:MGI Symbol;Acc:MGI:1925004]	protein_coding;retained_intron;processed_transcript	NA	0.436973	1.87009	0.607077	0.322701	2.48131	1.3111	0.104524	0.999962	up	no
ENSMUSG00000039004	Bmp6	38539	ENSMUST00000171970	GO:0000122(negative regulation of transcription by RNA polymerase II);GO:0001503(ossification);GO:0001649(osteoblast differentiation);GO:0001654(eye development);GO:0001822(kidney development);GO:0001938(positive regulation of endothelial cell proliferation);GO:0001958(endochondral ossification);GO:0003323(type B pancreatic cell development);GO:0005125(cytokine activity);GO:0005515(protein bindin…	04060(Cytokine-cytokine receptor interaction);04350(TGF-beta signaling pathway);04390(Hippo signaling pathway);04913(Ovarian steroidogenesis)	K16620	NA	bone morphogenetic protein 6 [Source:MGI Symbol;Acc:MGI:88182]	protein_coding	NA	0.711644	1.03493	0.306396	0.443423	2.32932	1.21991	0.104539	0.999962	up	no
ENSMUSG00000083902	Gm15975	101266	ENSMUST00000122385	NA	NA	NA	NA	predicted gene 15975 [Source:MGI Symbol;Acc:MGI:3801944]	processed_pseudogene	NA	0.982951	0.515033	0.251883	0.196756	3.33895	1.7394	0.104919	0.999962	up	no
ENSMUSG00000029121	Crmp1	100660;100658;100664;100657;100661;100666;100665;100663	ENSMUST00000031004;ENSMUST00000114158;ENSMUST00000201453;ENSMUST00000202434;ENSMUST00000201315;ENSMUST00000200834;ENSMUST00000201765;ENSMUST00000202377	GO:0000226(microtubule cytoskeleton organization);GO:0005634(nucleus);GO:0005737(cytoplasm);GO:0005813(centrosome);GO:0005815(microtubule organizing center);GO:0005819(spindle);GO:0005829(cytosol);GO:0005856(cytoskeleton);GO:0007399(nervous system development);GO:0007411(axon guidance);GO:0010975(regulation of neuron projection development);GO:0010977(negative regulation of neuron projection deve…	NA	NA	NA	collapsin response mediator protein 1 [Source:MGI Symbol;Acc:MGI:107793]	protein_coding;retained_intron	R_MMU_399956(CRMPs_in_Sema3A_signaling);R_MMU_422475(Axon_guidance);R_MMU_373755(Semaphorin_interactions);R_MMU_9675108(Nervous_system_development);R_MMU_1266738(Developmental_Biology)	0.11958	0.282157	0.134981	0.992862	0.356199	-1.48925	0.105106	0.999962	down	no
ENSMUSG00000026605	Cenpf	15680;15684;15683;15686	ENSMUST00000171929;ENSMUST00000165663;ENSMUST00000194624;ENSMUST00000194165	GO:0000278(mitotic cell cycle);GO:0000775(chromosome, centromeric region);GO:0000922(spindle pole);GO:0000940(condensed chromosome outer kinetochore);GO:0001822(kidney development);GO:0005634(nucleus);GO:0005635(nuclear envelope);GO:0005654(nucleoplasm);GO:0005737(cytoplasm);GO:0005813(centrosome);GO:0005819(spindle);GO:0005930(axoneme);GO:0007059(chromosome segregation);GO:0008017(microtubule bi…	NA	K11499	NA	centromere protein F [Source:MGI Symbol;Acc:MGI:1313302]	protein_coding;nonsense_mediated_decay;retained_intron	R_MMU_69620(Cell_Cycle_Checkpoints);R_MMU_9648025(EML4_and_NUDC_in_mitotic_spindle_formation);R_MMU_2467813(Separation_of_Sister_Chromatids);R_MMU_1640170(Cell_Cycle);R_MMU_141444(Amplification__of_signal_from_unattached__kinetochores_via_a_MAD2__inhibitory_signal);R_MMU_5663220(RHO_GTPases_Activate_Formins);R_MMU_69278(Cell_Cycle,_Mitotic);R_MMU_2500257(Resolution_of_Sister_Chromatid_Cohesion);R…	0.118742	0.567997	0.0652944	0.183277	2.76274	1.4661	0.105148	0.999962	up	no
ENSMUSG00000030742	Lat	125769;125774;125770;125772;125771;125775	ENSMUST00000206793;ENSMUST00000205642;ENSMUST00000032997;ENSMUST00000205398;ENSMUST00000205426;ENSMUST00000206731	GO:0001772(immunological synapse);GO:0002250(adaptive immune response);GO:0002260(lymphocyte homeostasis);GO:0002376(immune system process);GO:0005515(protein binding);GO:0005794(Golgi apparatus);GO:0005886(plasma membrane);GO:0005887(integral component of plasma membrane);GO:0005911(cell-cell junction);GO:0006954(inflammatory response);GO:0006955(immune response);GO:0006968(cellular defense resp…	04014(Ras signaling pathway);04015(Rap1 signaling pathway);04064(NF-kappa B signaling pathway);04650(Natural killer cell mediated cytotoxicity);04658(Th1 and Th2 cell differentiation);04659(Th17 cell differentiation);04660(T cell receptor signaling pathway);04664(Fc epsilon RI signaling pathway);04666(Fc gamma R-mediated phagocytosis);04666(Fc gamma R-mediated phagocytosis)	K07362	NA	linker for activation of T cells [Source:MGI Symbol;Acc:MGI:1342293]	protein_coding;retained_intron	R_MMU_2871809(FCERI_mediated_Ca+2_mobilization);R_MMU_2424491(DAP12_signaling);R_MMU_114604(GPVI_mediated_activation_cascade);R_MMU_5683057(MAPK_family_signaling_cascades);R_MMU_5673001(RAF/MAP_kinase_cascade);R_MMU_109582(Hemostasis);R_MMU_202433(Generation_of_second_messenger_molecules);R_MMU_76002(Platelet_activation,_signaling_and_aggregation);R_MMU_2871796(FCERI_mediated_MAPK_activation);R_M…	1.23348	3.86986	0.784803	13.5269	0.356584	-1.48768	0.105388	0.999962	down	no
ENSMUSG00000062310	Glrp1	11280	ENSMUST00000067625	GO:0000122(negative regulation of transcription by RNA polymerase II);GO:0003674(molecular_function);GO:0005634(nucleus)	NA	NA	NA	glutamine repeat protein 1 [Source:MGI Symbol;Acc:MGI:108038]	protein_coding	NA	0.145757	0.160273	0	0.028251	10.8325	3.4373	0.105421	0.999962	up	no
ENSMUSG00000064352	mt-Ts1	17	ENSMUST00000082403	NA	NA	NA	NA	mitochondrially encoded tRNA serine 1 [Source:MGI Symbol;Acc:MGI:102475]	Mt_tRNA	NA	334.149	754.702	389.861	2074.27	0.44188	-1.17827	0.105423	0.999962	down	no
ENSMUSG00000069804	Gm10277	27102	ENSMUST00000092883	GO:0003674(molecular_function);GO:0005575(cellular_component);GO:0008150(biological_process)	NA	NA	NA	predicted gene 10277 [Source:MGI Symbol;Acc:MGI:3641921]	protein_coding	NA	0.052136	0	0.301028	0.110971	0.126544	-2.98229	0.105433	0.999962	down	no
ENSMUSG00000097145	9230114K14Rik	101149;101151;101148;101150	ENSMUST00000180601;ENSMUST00000198720;ENSMUST00000199547;ENSMUST00000199805	NA	NA	NA	NA	RIKEN cDNA 9230114K14 gene [Source:MGI Symbol;Acc:MGI:3041212]	retained_intron;lincRNA	NA	0.172054	0.22179	0.00558323	0.0633175	5.71611	2.51503	0.105558	0.999962	up	no
ENSMUSG00000106093	Gm42722	88628	ENSMUST00000198855	NA	NA	NA	NA	predicted gene 42722 [Source:MGI Symbol;Acc:MGI:5662859]	antisense	NA	0.100469	0.155884	0	0	1281.77	10.3239	0.105575	0.999962	up	no
ENSMUSG00000111292	Gm48627	135485	ENSMUST00000216615	NA	NA	NA	NA	predicted gene, 48627 [Source:MGI Symbol;Acc:MGI:6098227]	TEC	NA	0.074371	0.114667	0	0	945.19	9.88446	0.105575	0.999962	up	no
ENSMUSG00000042213	Zfand4	113141;113143;113149;113146;113142;113145;113148;113147;113144;113140	ENSMUST00000222819;ENSMUST00000036503;ENSMUST00000221824;ENSMUST00000221239;ENSMUST00000220845;ENSMUST00000222494;ENSMUST00000221069;ENSMUST00000222144;ENSMUST00000223495;ENSMUST00000112900	GO:0003674(molecular_function);GO:0005515(protein binding);GO:0005575(cellular_component);GO:0008150(biological_process);GO:0008270(zinc ion binding);GO:0046872(metal ion binding);GO:0046872(metal ion binding)	NA	K12163	NA	zinc finger, AN1-type domain 4 [Source:MGI Symbol;Acc:MGI:1914742]	nonsense_mediated_decay;protein_coding;retained_intron;processed_transcript	NA	4.82121	2.51401	2.18755	1.2743	2.11888	1.0833	0.105582	0.999962	up	no
ENSMUSG00000046593	Tmem215	91774	ENSMUST00000049655	GO:0003674(molecular_function);GO:0005575(cellular_component);GO:0008150(biological_process);GO:0016020(membrane);GO:0016021(integral component of membrane)	NA	NA	NA	transmembrane protein 215 [Source:MGI Symbol;Acc:MGI:2444167]	protein_coding	NA	0.0125138	0.0210574	0.14292	0.0421807	0.181367	-2.46302	0.10582	0.999962	down	no
ENSMUSG00000056836	Gm6851	119602	ENSMUST00000154478	NA	NA	NA	NA	predicted pseudogene 6851 [Source:MGI Symbol;Acc:MGI:3643618]	processed_pseudogene	NA	5.82066	2.59911	1.40504	1.66773	2.74012	1.45424	0.106333	0.999962	up	no
ENSMUSG00000026237	Nmur1	11047;11046;11048	ENSMUST00000027440;ENSMUST00000212541;ENSMUST00000212058	GO:0001607(neuromedin U receptor activity);GO:0004930(G protein-coupled receptor activity);GO:0005886(plasma membrane);GO:0005887(integral component of plasma membrane);GO:0006816(calcium ion transport);GO:0006821(chloride transport);GO:0006939(smooth muscle contraction);GO:0007165(signal transduction);GO:0007186(G protein-coupled receptor signaling pathway);GO:0007200(phospholipase C-activating …	04080(Neuroactive ligand-receptor interaction);04080(Neuroactive ligand-receptor interaction)	K05052	NA	neuromedin U receptor 1 [Source:MGI Symbol;Acc:MGI:1341898]	protein_coding	R_MMU_373076(Class_A/1_(Rhodopsin_like_receptors));R_MMU_375276(Peptide_ligand_binding_receptors);R_MMU_500792(GPCR_ligand_binding);R_MMU_416476(G_alpha_(q)_signalling_events);R_MMU_372790(Signaling_by_GPCR);R_MMU_388396(GPCR_downstream_signalling);R_MMU_162582(Signal_Transduction);R_MMU_418594(G_alpha_(i)_signalling_events)	0	0	0	0.186573	0.00107197	-9.86552	0.106357	0.999962	down	no
ENSMUSG00000114401	Gm38604	40911	ENSMUST00000224734	NA	NA	NA	NA	predicted gene, 38604 [Source:MGI Symbol;Acc:MGI:5621489]	antisense	NA	0	0	0	0.25976	0.000769941	-10.343	0.106357	0.999962	down	no
ENSMUSG00000079471	Mymx	62879;62880;62882	ENSMUST00000178858;ENSMUST00000169137;ENSMUST00000208801	GO:0000139(Golgi membrane);GO:0005515(protein binding);GO:0005789(endoplasmic reticulum membrane);GO:0005886(plasma membrane);GO:0005887(integral component of plasma membrane);GO:0007517(muscle organ development);GO:0007520(myoblast fusion);GO:0014905(myoblast fusion involved in skeletal muscle regeneration);GO:0016020(membrane);GO:0016021(integral component of membrane);GO:0043403(skeletal muscl…	NA	NA	NA	myomixer, myoblast fusion factor [Source:MGI Symbol;Acc:MGI:3649059]	protein_coding	NA	0	0	0	0.310407	0.000644315	-10.5999	0.106357	0.999962	down	no
ENSMUSG00000104856	Rnu3b3	27876	ENSMUST00000198628	NA	NA	NA	NA	U3B small nuclear RNA 3 [Source:MGI Symbol;Acc:MGI:97987]	snoRNA	NA	0.370761	0.22344	2.72588	1.21484	0.150785	-2.72943	0.106619	0.999962	down	no
ENSMUSG00000023000	Dhh	52624;52626	ENSMUST00000023737;ENSMUST00000229775	GO:0001649(osteoblast differentiation);GO:0001708(cell fate specification);GO:0005113(patched binding);GO:0005509(calcium ion binding);GO:0005515(protein binding);GO:0005576(extracellular region);GO:0005615(extracellular space);GO:0005886(plasma membrane);GO:0006508(proteolysis);GO:0007224(smoothened signaling pathway);GO:0007267(cell-cell signaling);GO:0007275(multicellular organism development)…	04340(Hedgehog signaling pathway);04340(Hedgehog signaling pathway)	K11990	NA	desert hedgehog [Source:MGI Symbol;Acc:MGI:94891]	protein_coding	R_MMU_5362798(Release_of_Hh_Np_from_the_secreting_cell);R_MMU_5358351(Signaling_by_Hedgehog);R_MMU_5632681(Ligand_receptor_interactions);R_MMU_5358346(Hedgehog_ligand_biogenesis);R_MMU_5635838(Activation_of_SMO);R_MMU_162582(Signal_Transduction);R_MMU_5632684(Hedgehog_'on'_state)	0.00962654	0	0.0809014	0.0620394	0.0673464	-3.89226	0.107075	0.999962	down	no
ENSMUSG00000033458	Fan1	121594;121596;121595;121597	ENSMUST00000163289;ENSMUST00000206329;ENSMUST00000206778;ENSMUST00000206730	GO:0000724(double-strand break repair via homologous recombination);GO:0003676(nucleic acid binding);GO:0004518(nuclease activity);GO:0004519(endonuclease activity);GO:0004527(exonuclease activity);GO:0004528(phosphodiesterase I activity);GO:0005634(nucleus);GO:0005654(nucleoplasm);GO:0005829(cytosol);GO:0006281(DNA repair);GO:0006289(nucleotide-excision repair);GO:0006974(cellular response to DN…	03460(Fanconi anemia pathway);03460(Fanconi anemia pathway)	K15363	3.1.4.1;EC:3.1.21.-	FANCD2/FANCI-associated nuclease 1 [Source:MGI Symbol;Acc:MGI:3045266]	protein_coding;retained_intron	R_MMU_6783310(Fanconi_Anemia_Pathway);R_MMU_73894(DNA_Repair)	0.442122	0.52801	0.242263	0.16253	2.39661	1.26099	0.107106	0.999962	up	no
ENSMUSG00000016918	Sulf1	7770;7777;7776	ENSMUST00000177608;ENSMUST00000186674;ENSMUST00000186405	GO:0001502(cartilage condensation);GO:0001822(kidney development);GO:0001937(negative regulation of endothelial cell proliferation);GO:0002063(chondrocyte development);GO:0003094(glomerular filtration);GO:0003824(catalytic activity);GO:0004065(arylsulfatase activity);GO:0005509(calcium ion binding);GO:0005539(glycosaminoglycan binding);GO:0005615(extracellular space);GO:0005783(endoplasmic reticu…	NA	K14607	EC:3.1.6.-	sulfatase 1 [Source:MGI Symbol;Acc:MGI:2138563]	protein_coding;retained_intron	NA	0.00951521	0	0.0443007	0.0377392	0.115983	-3.10802	0.107143	0.999962	down	no
ENSMUSG00000047821	Trim16	25566;25563;25564;25567;25565	ENSMUST00000108703;ENSMUST00000055006;ENSMUST00000072639;ENSMUST00000128623;ENSMUST00000147942	GO:0003677(DNA binding);GO:0005515(protein binding);GO:0005737(cytoplasm);GO:0005829(cytosol);GO:0005886(plasma membrane);GO:0008270(zinc ion binding);GO:0016605(PML body);GO:0016740(transferase activity);GO:0019966(interleukin-1 binding);GO:0032089(NACHT domain binding);GO:0032731(positive regulation of interleukin-1 beta production);GO:0043966(histone H3 acetylation);GO:0043967(histone H4 acety…	NA	K12006	NA	tripartite motif-containing 16 [Source:MGI Symbol;Acc:MGI:2137356]	protein_coding;processed_transcript	NA	1.05404	0.864324	2.14037	1.78923	0.488183	-1.03451	0.10722	0.999962	down	no
ENSMUSG00000021806	Nid2	43119;43122;43120	ENSMUST00000022340;ENSMUST00000224057;ENSMUST00000225791	GO:0005201(extracellular matrix structural constituent);GO:0005509(calcium ion binding);GO:0005515(protein binding);GO:0005576(extracellular region);GO:0005604(basement membrane);GO:0005886(plasma membrane);GO:0007155(cell adhesion);GO:0007160(cell-matrix adhesion);GO:0009986(cell surface);GO:0031012(extracellular matrix);GO:0062023(collagen-containing extracellular matrix);GO:0062023(collagen-co…	NA	K06826	NA	nidogen 2 [Source:MGI Symbol;Acc:MGI:1298229]	protein_coding;retained_intron	R_MMU_3000157(Laminin_interactions);R_MMU_1474244(Extracellular_matrix_organization)	0.257537	1.56591	0.311095	0.338519	2.80698	1.48902	0.107281	0.999962	up	no
ENSMUSG00000024669	Cd5	70311;70313;70314;70312	ENSMUST00000238167;ENSMUST00000235856;ENSMUST00000237397;ENSMUST00000025571	GO:0005044(scavenger receptor activity);GO:0005515(protein binding);GO:0005886(plasma membrane);GO:0006897(endocytosis);GO:0009897(external side of plasma membrane);GO:0016020(membrane);GO:0016021(integral component of membrane);GO:0031295(T cell costimulation);GO:0044214(spanning component of plasma membrane);GO:0097190(apoptotic signaling pathway);GO:0097190(apoptotic signaling pathway)	04640(Hematopoietic cell lineage);04640(Hematopoietic cell lineage)	K06455	NA	CD5 antigen [Source:MGI Symbol;Acc:MGI:88340]	protein_coding;retained_intron	NA	0.416084	1.62693	0.473217	4.95796	0.376165	-1.41056	0.107468	0.999962	down	no
ENSMUSG00000039742	Fam71f1	108352;108351	ENSMUST00000090487;ENSMUST00000168771	GO:0003674(molecular_function);GO:0008150(biological_process);GO:0008150(biological_process)	NA	NA	NA	family with sequence similarity 71, member F1 [Source:MGI Symbol;Acc:MGI:3032524]	protein_coding;processed_transcript	NA	0.166809	0	0	0	834.047	9.70399	0.107688	0.999962	up	no
ENSMUSG00000033080	Vsx1	81466	ENSMUST00000046095	GO:0000976(transcription regulatory region sequence-specific DNA binding);GO:0000981(DNA-binding transcription factor activity, RNA polymerase II-specific);GO:0003677(DNA binding);GO:0003682(chromatin binding);GO:0005634(nucleus);GO:0006355(regulation of transcription, DNA-templated);GO:0006357(regulation of transcription by RNA polymerase II);GO:0007275(multicellular organism development);GO:000…	NA	K09335	NA	visual system homeobox 1 [Source:MGI Symbol;Acc:MGI:1890816]	protein_coding	NA	0.073294	0	0	0	366.47	8.51755	0.107688	0.999962	up	no
ENSMUSG00000086746	Gm15222	44813;44812	ENSMUST00000228667;ENSMUST00000127359	NA	NA	NA	NA	predicted gene 15222 [Source:MGI Symbol;Acc:MGI:3705297]	antisense	NA	0.157515	0	0	0	787.576	9.62128	0.107688	0.999962	up	no
ENSMUSG00000023206	Il15ra	73453;73456;73459;73464;73448;73460;73451;73449;73450;73461;73454;73455;73447;73463;73457;73462;73452;73458	ENSMUST00000148748;ENSMUST00000124448;ENSMUST00000114833;ENSMUST00000139774;ENSMUST00000091456;ENSMUST00000114831;ENSMUST00000130245;ENSMUST00000135341;ENSMUST00000128156;ENSMUST00000114832;ENSMUST00000126394;ENSMUST00000138856;ENSMUST00000138349;ENSMUST00000123600;ENSMUST00000078834;ENSMUST00000133975;ENSMUST00000191662;ENSMUST00000114834	GO:0005576(extracellular region);GO:0005615(extracellular space);GO:0005634(nucleus);GO:0005886(plasma membrane);GO:0007259(receptor signaling pathway via JAK-STAT);GO:0009986(cell surface);GO:0010977(negative regulation of neuron projection development);GO:0016020(membrane);GO:0016021(integral component of membrane);GO:0019901(protein kinase binding);GO:0031410(cytoplasmic vesicle);GO:0031965(nu…	04060(Cytokine-cytokine receptor interaction);04630(Jak-STAT signaling pathway);04672(Intestinal immune network for IgA production);05166(Human T-cell leukemia virus 1 infection);05200(Pathways in cancer);05200(Pathways in cancer)	K05074	NA	interleukin 15 receptor, alpha chain [Source:MGI Symbol;Acc:MGI:104644]	protein_coding;retained_intron;processed_transcript	R_MMU_449147(Signaling_by_Interleukins);R_MMU_451927(Interleukin_2_family_signaling);R_MMU_8983432(Interleukin_15_signaling);R_MMU_168256(Immune_System);R_MMU_1280215(Cytokine_Signaling_in_Immune_system)	2.54346	5.16298	1.32105	2.34728	2.1008	1.07094	0.107861	0.999962	up	no
ENSMUSG00000103175	Gm37169	75373	ENSMUST00000195599	NA	NA	NA	NA	predicted gene, 37169 [Source:MGI Symbol;Acc:MGI:5610397]	TEC	NA	0	0	0.036688	0.01913	0.00358307	-8.12459	0.107902	0.999962	down	no
ENSMUSG00000002055	Spag5	27222;27220;27221;27227;27223;27224;27225;27226	ENSMUST00000146068;ENSMUST00000045026;ENSMUST00000133579;ENSMUST00000125477;ENSMUST00000141026;ENSMUST00000150016;ENSMUST00000149711;ENSMUST00000128359	GO:0000070(mitotic sister chromatid segregation);GO:0000775(chromosome, centromeric region);GO:0000776(kinetochore);GO:0000777(condensed chromosome kinetochore);GO:0000922(spindle pole);GO:0005694(chromosome);GO:0005737(cytoplasm);GO:0005815(microtubule organizing center);GO:0005819(spindle);GO:0005856(cytoskeleton);GO:0005874(microtubule);GO:0005876(spindle microtubule);GO:0007049(cell cycle);GO…	NA	K21764	NA	sperm associated antigen 5 [Source:MGI Symbol;Acc:MGI:1927470]	retained_intron;protein_coding;processed_transcript	NA	0.45669	3.22191	0.408927	0.938958	2.72916	1.44846	0.10791	0.999962	up	no
ENSMUSG00000117432	Gm49967	64688	ENSMUST00000234723	NA	NA	NA	NA	predicted gene, 49967 [Source:MGI Symbol;Acc:MGI:6275233]	lincRNA	NA	0	0	0.349063	0.236079	0.000341797	-11.5146	0.108261	0.999962	down	no
ENSMUSG00000086006	Gm13293	73406	ENSMUST00000131188	NA	NA	NA	NA	predicted gene 13293 [Source:MGI Symbol;Acc:MGI:3649469]	lincRNA	NA	0	0	0.089447	0.058271	0.00135393	-9.52863	0.108261	0.999962	down	no
ENSMUSG00000117333	Gm16386	58977	ENSMUST00000233975	NA	NA	NA	NA	predicted gene 16386 [Source:MGI Symbol;Acc:MGI:3646848]	processed_pseudogene	NA	0	0	0.080479	0.071108	0.00131937	-9.56593	0.108868	0.999962	down	no
ENSMUSG00000072949	Acot1	34319;34321;34322;34320	ENSMUST00000168120;ENSMUST00000222591;ENSMUST00000220901;ENSMUST00000222862	GO:0001676(long-chain fatty acid metabolic process);GO:0005737(cytoplasm);GO:0005739(mitochondrion);GO:0005829(cytosol);GO:0006629(lipid metabolic process);GO:0006631(fatty acid metabolic process);GO:0006637(acyl-CoA metabolic process);GO:0010667(negative regulation of cardiac muscle cell apoptotic process);GO:0016290(palmitoyl-CoA hydrolase activity);GO:0016787(hydrolase activity);GO:0016790(thi…	00062(Fatty acid elongation);01040(Biosynthesis of unsaturated fatty acids);01040(Biosynthesis of unsaturated fatty acids)	NA	NA	acyl-CoA thioesterase 1 [Source:MGI Symbol;Acc:MGI:1349396]	protein_coding;retained_intron;processed_transcript	R_MMU_9033241(Peroxisomal_protein_import);R_MMU_9609507(Protein_localization);R_MMU_556833(Metabolism_of_lipids);R_MMU_1430728(Metabolism);R_MMU_8978868(Fatty_acid_metabolism);R_MMU_77289(Mitochondrial_Fatty_Acid_Beta_Oxidation)	1.77479	1.97364	0.825244	1.0002	2.05344	1.03804	0.109124	0.999962	up	no
ENSMUSG00000106856	Gm43761	75737	ENSMUST00000202132	NA	NA	NA	NA	predicted gene 43761 [Source:MGI Symbol;Acc:MGI:5663898]	TEC	NA	0.680491	0.108846	0	0.100897	7.8232	2.96776	0.109282	0.999962	up	no
ENSMUSG00000090386	Mir99ahg	56935;56943;56954;56959;56936;56944;56969;56941;56939;56942;56940;56951;56968	ENSMUST00000183333;ENSMUST00000182748;ENSMUST00000068704;ENSMUST00000194553;ENSMUST00000182656;ENSMUST00000182820;ENSMUST00000182091;ENSMUST00000182601;ENSMUST00000183099;ENSMUST00000170849;ENSMUST00000182548;ENSMUST00000193530;ENSMUST00000183166	NA	NA	NA	NA	Mir99a and Mirlet7c-1 host gene (non-protein coding) [Source:MGI Symbol;Acc:MGI:1919929]	retained_intron;lincRNA;TEC	NA	0.0242307	0.0495549	0.057487	0.159308	0.340348	-1.55492	0.109444	0.999962	down	no
ENSMUSG00000050232	Cxcr3	3056	ENSMUST00000056614	GO:0001525(angiogenesis);GO:0001937(negative regulation of endothelial cell proliferation);GO:0002685(regulation of leukocyte migration);GO:0004930(G protein-coupled receptor activity);GO:0004950(chemokine receptor activity);GO:0005886(plasma membrane);GO:0006935(chemotaxis);GO:0006954(inflammatory response);GO:0006955(immune response);GO:0007165(signal transduction);GO:0007166(cell surface recep…	04060(Cytokine-cytokine receptor interaction);04062(Chemokine signaling pathway)	K04188	NA	chemokine (C-X-C motif) receptor 3 [Source:MGI Symbol;Acc:MGI:1277207]	protein_coding	R_MMU_373076(Class_A/1_(Rhodopsin_like_receptors));R_MMU_380108(Chemokine_receptors_bind_chemokines);R_MMU_375276(Peptide_ligand_binding_receptors);R_MMU_500792(GPCR_ligand_binding);R_MMU_372790(Signaling_by_GPCR);R_MMU_388396(GPCR_downstream_signalling);R_MMU_162582(Signal_Transduction);R_MMU_418594(G_alpha_(i)_signalling_events)	2.04242	4.07001	1.95484	12.775	0.414971	-1.26892	0.109715	0.999962	down	no
ENSMUSG00000083563	Gm13340	73859	ENSMUST00000117219	NA	NA	NA	NA	predicted gene 13340 [Source:MGI Symbol;Acc:MGI:3650227]	unprocessed_pseudogene	NA	3.46398	8.06626	3.37163	24.3871	0.415373	-1.26752	0.109781	0.999962	down	no
ENSMUSG00000116634	Gm7531	58691	ENSMUST00000231820	NA	NA	NA	NA	predicted gene 7531 [Source:MGI Symbol;Acc:MGI:3644433]	processed_pseudogene	NA	0.496498	0.066341	0	0.024271	23.1898	4.53542	0.109931	0.999962	up	no
ENSMUSG00000106219	5830416I19Rik	101372	ENSMUST00000198687	NA	NA	NA	NA	RIKEN cDNA 5830416I19 gene [Source:MGI Symbol;Acc:MGI:1922007]	lincRNA	NA	0.32879	0.173125	1.19914	0.299646	0.33488	-1.57828	0.109986	0.999962	down	no
ENSMUSG00000115837	9130002K18Rik	49086	ENSMUST00000228829	NA	NA	NA	NA	RIKEN cDNA 9130002K18 gene [Source:MGI Symbol;Acc:MGI:1921804]	TEC	NA	0.052462	0.143654	0.194027	0.459599	0.300043	-1.73676	0.110231	0.999962	down	no
ENSMUSG00000076476	Trbv20	109133	ENSMUST00000103277	GO:0005886(plasma membrane);GO:0007166(cell surface receptor signaling pathway)	NA	NA	NA	T cell receptor beta, variable 20 [Source:MGI Symbol;Acc:MGI:98589]	TR_V_gene	NA	0.32199	1.23829	0.260478	6.64194	0.226049	-2.14529	0.110727	0.999962	down	no
ENSMUSG00000082855	Gm14537	665	ENSMUST00000117464	NA	NA	NA	NA	predicted gene 14537 [Source:MGI Symbol;Acc:MGI:3648060]	processed_pseudogene	NA	0	0	0.354903	0.048114	0.000496257	-10.9766	0.110951	0.999962	down	no
ENSMUSG00000076508	Igkv17-127	110541	ENSMUST00000200586	GO:0002377(immunoglobulin production);GO:0005615(extracellular space);GO:0006955(immune response)	NA	NA	NA	immunoglobulin kappa variable 17-127 [Source:MGI Symbol;Acc:MGI:3646891]	IG_V_gene	NA	0.312149	2.66796	0	0.35962	8.28681	3.05082	0.111451	0.999962	up	no
ENSMUSG00000021062	Rab15	33905;33912;33907;33906;33908;33909;33910;33911	ENSMUST00000021459;ENSMUST00000134124;ENSMUST00000122419;ENSMUST00000143863;ENSMUST00000121716;ENSMUST00000118604;ENSMUST00000154765;ENSMUST00000141622	GO:0003924(GTPase activity);GO:0005525(GTP binding);GO:0005737(cytoplasm);GO:0005929(cilium);GO:0010008(endosome membrane);GO:0032482(Rab protein signal transduction);GO:0048471(perinuclear region of cytoplasm);GO:1903307(positive regulation of regulated secretory pathway);GO:1903307(positive regulation of regulated secretory pathway)	NA	K07908	NA	RAB15, member RAS oncogene family [Source:MGI Symbol;Acc:MGI:1916865]	protein_coding;retained_intron	R_MMU_8873719(RAB_geranylgeranylation);R_MMU_597592(Post_translational_protein_modification);R_MMU_392499(Metabolism_of_proteins)	5.04859	4.49426	13.0717	5.98069	0.500875	-0.997476	0.11146	0.999962	down	no
ENSMUSG00000024989	Cep55	71646;71643;71642	ENSMUST00000169673;ENSMUST00000236044;ENSMUST00000235601	GO:0000281(mitotic cytokinesis);GO:0005515(protein binding);GO:0005737(cytoplasm);GO:0005813(centrosome);GO:0005814(centriole);GO:0005815(microtubule organizing center);GO:0005856(cytoskeleton);GO:0005886(plasma membrane);GO:0007049(cell cycle);GO:0014066(regulation of phosphatidylinositol 3-kinase signaling);GO:0030496(midbody);GO:0032154(cleavage furrow);GO:0034451(centriolar satellite);GO:0042…	NA	K16456	NA	centrosomal protein 55 [Source:MGI Symbol;Acc:MGI:1921357]	protein_coding;retained_intron	NA	0.578699	2.87512	0.320472	0.934595	2.7519	1.46043	0.11149	0.999962	up	no
ENSMUSG00000034614	Pik3ip1	22692;22686;22684;22690;22688;22691;22693;22687;22689;22685	ENSMUST00000139139;ENSMUST00000136536;ENSMUST00000045153;ENSMUST00000138907;ENSMUST00000093399;ENSMUST00000136474;ENSMUST00000130747;ENSMUST00000153733;ENSMUST00000142961;ENSMUST00000149253	GO:0004252(serine-type endopeptidase activity);GO:0005886(plasma membrane);GO:0006508(proteolysis);GO:0014067(negative regulation of phosphatidylinositol 3-kinase signaling);GO:0016020(membrane);GO:0016021(integral component of membrane);GO:0036313(phosphatidylinositol 3-kinase catalytic subunit binding);GO:0043553(negative regulation of phosphatidylinositol 3-kinase activity);GO:0043553(negative…	NA	NA	NA	phosphoinositide-3-kinase interacting protein 1 [Source:MGI Symbol;Acc:MGI:1917016]	processed_transcript;protein_coding;retained_intron	NA	1.05793	7.66768	0.927794	2.35661	2.65668	1.40962	0.112057	0.999962	up	no
ENSMUSG00000025044	Msr1	129730;129731;129727;129728;129729	ENSMUST00000210681;ENSMUST00000210589;ENSMUST00000026021;ENSMUST00000170091;ENSMUST00000210525	GO:0001540(amyloid-beta binding);GO:0005044(scavenger receptor activity);GO:0005581(collagen trimer);GO:0005829(cytosol);GO:0005886(plasma membrane);GO:0006897(endocytosis);GO:0006898(receptor-mediated endocytosis);GO:0006911(phagocytosis, engulfment);GO:0009897(external side of plasma membrane);GO:0010629(negative regulation of gene expression);GO:0010744(positive regulation of macrophage derive…	04145(Phagosome);04145(Phagosome)	K06558	NA	macrophage scavenger receptor 1 [Source:MGI Symbol;Acc:MGI:98257]	processed_transcript;retained_intron;protein_coding	R_MMU_5653656(Vesicle_mediated_transport);R_MMU_3000480(Scavenging_by_Class_A_Receptors);R_MMU_2173782(Binding_and_Uptake_of_Ligands_by_Scavenger_Receptors)	5.71079	38.9012	8.27091	9.67523	2.48588	1.31376	0.112073	0.999962	up	no
ENSMUSG00000042604	Kcna4	79202	ENSMUST00000037012	GO:0005216(ion channel activity);GO:0005244(voltage-gated ion channel activity);GO:0005249(voltage-gated potassium channel activity);GO:0005251(delayed rectifier potassium channel activity);GO:0005267(potassium channel activity);GO:0005515(protein binding);GO:0005783(endoplasmic reticulum);GO:0005886(plasma membrane);GO:0005887(integral component of plasma membrane);GO:0006811(ion transport);GO:0…	04927(Cortisol synthesis and secretion);04934(Cushing syndrome)	K04877	NA	potassium voltage-gated channel, shaker-related subfamily, member 4 [Source:MGI Symbol;Acc:MGI:96661]	protein_coding	R_MMU_112316(Neuronal_System);R_MMU_1296072(Voltage_gated_Potassium_channels);R_MMU_1296071(Potassium_Channels)	0	0	0.0168032	0.0310741	0.00417734	-7.9032	0.112085	0.999962	down	no
ENSMUSG00000039683	Sdk1	106793;106794	ENSMUST00000085774;ENSMUST00000129831	GO:0003674(molecular_function);GO:0005515(protein binding);GO:0005886(plasma membrane);GO:0007155(cell adhesion);GO:0007156(homophilic cell adhesion via plasma membrane adhesion molecules);GO:0007416(synapse assembly);GO:0010842(retina layer formation);GO:0016020(membrane);GO:0016021(integral component of membrane);GO:0030054(cell junction);GO:0042802(identical protein binding);GO:0045202(synapse…	NA	K16353	NA	sidekick cell adhesion molecule 1 [Source:MGI Symbol;Acc:MGI:2444413]	protein_coding;retained_intron	R_MMU_421270(Cell_cell_junction_organization);R_MMU_446728(Cell_junction_organization);R_MMU_373756(SDK_interactions);R_MMU_1500931(Cell_Cell_communication)	0.0382857	0.106192	0.0105117	0.0245089	4.12552	2.04458	0.112174	0.999962	up	no
ENSMUSG00000095771	Igkv14-111	110572	ENSMUST00000103320	GO:0002377(immunoglobulin production);GO:0005615(extracellular space);GO:0006955(immune response)	NA	NA	NA	immunoglobulin kappa variable 14-111 [Source:MGI Symbol;Acc:MGI:4439863]	IG_V_gene	NA	0.147644	2.40548	0.595718	9.29486	0.258137	-1.95379	0.112329	0.999962	down	no
ENSMUSG00000114618	Gm41183	46907	ENSMUST00000225213	NA	NA	NA	NA	predicted gene, 41183 [Source:MGI Symbol;Acc:MGI:5624068]	lincRNA	NA	0	0	0.123663	0	0.0016173	-9.2722	0.112781	0.999962	down	no
ENSMUSG00000090200	1700025N21Rik	20216	ENSMUST00000160997	NA	NA	NA	NA	RIKEN cDNA 1700025N21 gene [Source:MGI Symbol;Acc:MGI:1916665]	antisense	NA	1.10301	0.641507	0.4536	5.69251	0.283841	-1.81685	0.112904	0.999962	down	no
ENSMUSG00000064317	Gm10146	19247	ENSMUST00000072739	NA	NA	NA	NA	predicted gene 10146 [Source:MGI Symbol;Acc:MGI:3704367]	processed_pseudogene	NA	2.94038	7.0807	8.11619	14.2671	0.447703	-1.15938	0.112971	0.999962	down	no
ENSMUSG00000044576	Garem2	99738	ENSMUST00000058045	GO:0003674(molecular_function);GO:0008150(biological_process)	NA	NA	NA	GRB2 associated regulator of MAPK1 subtype 2 [Source:MGI Symbol;Acc:MGI:2685290]	protein_coding	NA	0.030596	0.032362	0	0	314.79	8.29825	0.113659	0.999962	up	no
ENSMUSG00000027322	Siglec1	80803;80805;80804	ENSMUST00000028794;ENSMUST00000110226;ENSMUST00000110227	GO:0016021(integral component of membrane);GO:0016021(integral component of membrane)	04514(Cell adhesion molecules (CAMs));04514(Cell adhesion molecules (CAMs))	K06548	NA	sialic acid binding Ig-like lectin 1, sialoadhesin [Source:MGI Symbol;Acc:MGI:99668]	protein_coding	R_MMU_198933(Immunoregulatory_interactions_between_a_Lymphoid_and_a_non_Lymphoid_cell);R_MMU_168256(Immune_System);R_MMU_1280218(Adaptive_Immune_System)	4.02451	23.0729	6.8682	4.04603	2.48276	1.31194	0.11369	0.999962	up	no
ENSMUSG00000067389	Gm17080	62861	ENSMUST00000087588	NA	NA	NA	NA	predicted gene 17080 [Source:MGI Symbol;Acc:MGI:4937907]	antisense	NA	0	0	0.080898	0.20725	0.000694088	-10.4926	0.113699	0.999962	down	no
ENSMUSG00000020493	Prr11	27850	ENSMUST00000051395	GO:0003674(molecular_function);GO:0005634(nucleus);GO:0005737(cytoplasm);GO:0007050(cell cycle arrest);GO:0051726(regulation of cell cycle)	NA	NA	NA	proline rich 11 [Source:MGI Symbol;Acc:MGI:2444496]	protein_coding	NA	0.198238	2.8756	0.277709	0.691378	3.17189	1.66534	0.11412	0.999962	up	no
ENSMUSG00000089991	Gm16332	13176	ENSMUST00000134229	NA	NA	NA	NA	predicted gene 16332 [Source:MGI Symbol;Acc:MGI:3840155]	unprocessed_pseudogene	NA	0.491046	2.67693	0.572812	0.602522	2.69538	1.43049	0.114357	0.999962	up	no
ENSMUSG00000091260	Vmn2r19	113698	ENSMUST00000073948	GO:0004930(G protein-coupled receptor activity);GO:0005886(plasma membrane);GO:0005887(integral component of plasma membrane);GO:0007165(signal transduction);GO:0007186(G protein-coupled receptor signaling pathway);GO:0016020(membrane);GO:0016021(integral component of membrane);GO:0038023(signaling receptor activity)	NA	K04613	NA	vomeronasal 2, receptor 19 [Source:MGI Symbol;Acc:MGI:3647444]	protein_coding	NA	0.066975	0.017895	0	0	424.35	8.72911	0.114617	0.999962	up	no
ENSMUSG00000040205	Cuzd1	126638	ENSMUST00000046611	GO:0016020(membrane);GO:0016021(integral component of membrane)	NA	NA	NA	CUB and zona pellucida-like domains 1 [Source:MGI Symbol;Acc:MGI:1202881]	protein_coding	NA	0.078449	0.023398	0	0	509.235	8.99219	0.114617	0.999962	up	no
ENSMUSG00000030732	Chrdl2	123491;123492	ENSMUST00000207641;ENSMUST00000032977	GO:0005515(protein binding);GO:0005515(protein binding)	NA	K17280	NA	chordin-like 2 [Source:MGI Symbol;Acc:MGI:1916371]	retained_intron;protein_coding	NA	0.0487923	0.01228	0	0	305.362	8.25438	0.114617	0.999962	up	no
ENSMUSG00000025658	Cnksr2	4769;4768	ENSMUST00000112513;ENSMUST00000026750	GO:0005515(protein binding);GO:0005737(cytoplasm);GO:0005886(plasma membrane);GO:0009966(regulation of signal transduction);GO:0014069(postsynaptic density);GO:0016020(membrane);GO:0019901(protein kinase binding);GO:0035556(intracellular signal transduction);GO:0042802(identical protein binding);GO:0043005(neuron projection);GO:0043025(neuronal cell body);GO:0045211(postsynaptic membrane);GO:0098…	NA	K17536	NA	connector enhancer of kinase suppressor of Ras 2 [Source:MGI Symbol;Acc:MGI:2661175]	protein_coding	R_MMU_5683057(MAPK_family_signaling_cascades);R_MMU_5673001(RAF/MAP_kinase_cascade);R_MMU_5674135(MAP2K_and_MAPK_activation);R_MMU_162582(Signal_Transduction);R_MMU_5684996(MAPK1/MAPK3_signaling)	0.0191625	0.00577887	0	0	124.707	6.9624	0.114617	0.999962	up	no
ENSMUSG00000041708	Mpped1	51789;51787;51786	ENSMUST00000109470;ENSMUST00000163723;ENSMUST00000109469	GO:0003674(molecular_function);GO:0005575(cellular_component);GO:0008150(biological_process);GO:0016787(hydrolase activity);GO:0016787(hydrolase activity)	NA	NA	NA	metallophosphoesterase domain containing 1 [Source:MGI Symbol;Acc:MGI:106316]	protein_coding	NA	0.0412993	0.0125572	0	0	269.283	8.07298	0.114617	0.999962	up	no
ENSMUSG00000046490	Rnf222	25779	ENSMUST00000065213	GO:0016020(membrane);GO:0016021(integral component of membrane);GO:0046872(metal ion binding)	NA	NA	NA	ring finger protein 222 [Source:MGI Symbol;Acc:MGI:2443227]	protein_coding	NA	0.048914	0.014359	0	0	316.365	8.30545	0.114617	0.999962	up	no
ENSMUSG00000036186	Dipk1b	74535;74537;74536	ENSMUST00000074240;ENSMUST00000144449;ENSMUST00000153849	GO:0003674(molecular_function);GO:0005575(cellular_component);GO:0005783(endoplasmic reticulum);GO:0005789(endoplasmic reticulum membrane);GO:0008150(biological_process);GO:0016020(membrane);GO:0016021(integral component of membrane);GO:0016021(integral component of membrane)	NA	NA	NA	divergent protein kinase domain 1B [Source:MGI Symbol;Acc:MGI:1927576]	protein_coding;processed_transcript	NA	0.109441	0.0767889	0.315842	0.371605	0.270901	-1.88416	0.115193	0.999962	down	no
ENSMUSG00000038670	Mybpc2	120046	ENSMUST00000165208	GO:0003779(actin binding);GO:0005200(structural constituent of cytoskeleton);GO:0005515(protein binding);GO:0005856(cytoskeleton);GO:0006936(muscle contraction);GO:0007010(cytoskeleton organization);GO:0007155(cell adhesion);GO:0032982(myosin filament)	NA	K12558	NA	myosin binding protein C, fast-type [Source:MGI Symbol;Acc:MGI:1336170]	protein_coding	R_MMU_390522(Striated_Muscle_Contraction);R_MMU_397014(Muscle_contraction)	0.052441	0.180978	0.019462	0.014579	6.857	2.77758	0.115712	0.999962	up	no
ENSMUSG00000080152	H3f4	25077	ENSMUST00000122447	NA	05034(Alcoholism);05202(Transcriptional misregulation in cancer);05322(Systemic lupus erythematosus)	K11253	NA	H3.4 histone [Source:MGI Symbol;Acc:MGI:3651326]	unprocessed_pseudogene	NA	0	0	0.137742	0.448403	0.000341212	-11.517	0.115734	0.999962	down	no
ENSMUSG00000039546	Ajap1	98150	ENSMUST00000105646	GO:0001953(negative regulation of cell-matrix adhesion);GO:0005886(plasma membrane);GO:0005912(adherens junction);GO:0007155(cell adhesion);GO:0008013(beta-catenin binding);GO:0009898(cytoplasmic side of plasma membrane);GO:0009986(cell surface);GO:0016020(membrane);GO:0016021(integral component of membrane);GO:0016323(basolateral plasma membrane);GO:0016324(apical plasma membrane);GO:0030054(cel…	NA	K21387	NA	adherens junction associated protein 1 [Source:MGI Symbol;Acc:MGI:2685419]	protein_coding	NA	0	0	0.018253	0.061364	0.00251203	-8.63693	0.115734	0.999962	down	no
ENSMUSG00000104520	Gm37336	15224;15223	ENSMUST00000193705;ENSMUST00000192794	NA	NA	NA	NA	predicted gene, 37336 [Source:MGI Symbol;Acc:MGI:5610564]	lincRNA	NA	0	0	0	0.28392	0.000704425	-10.4713	0.116207	0.999962	down	no
ENSMUSG00000106069	Gm6135	89907	ENSMUST00000198726	NA	NA	NA	NA	prediticted gene 6135 [Source:MGI Symbol;Acc:MGI:3643755]	lincRNA	NA	0	0	0	0.793715	0.00025198	-11.9544	0.116207	0.999962	down	no
ENSMUSG00000063727	Tnfrsf11b	49564	ENSMUST00000079772	GO:0005515(protein binding);GO:0005576(extracellular region);GO:0005615(extracellular space);GO:0006915(apoptotic process);GO:0007165(signal transduction);GO:0007584(response to nutrient);GO:0010035(response to inorganic substance);GO:0030198(extracellular matrix organization);GO:0031012(extracellular matrix);GO:0032026(response to magnesium ion);GO:0042489(negative regulation of odontogenesis of…	04060(Cytokine-cytokine receptor interaction);04380(Osteoclast differentiation)	K05148	NA	tumor necrosis factor receptor superfamily, member 11b (osteoprotegerin) [Source:MGI Symbol;Acc:MGI:109587]	protein_coding	R_MMU_5668541(TNFR2_non_canonical_NF_kB_pathway);R_MMU_5669034(TNFs_bind_their_physiological_receptors);R_MMU_168256(Immune_System);R_MMU_1280215(Cytokine_Signaling_in_Immune_system)	0	0	0	0.108951	0.00183569	-9.08946	0.116207	0.999962	down	no
ENSMUSG00000058806	Col13a1	18249;18246;18251	ENSMUST00000105454;ENSMUST00000105451;ENSMUST00000153120	GO:0001501(skeletal system development);GO:0001503(ossification);GO:0001763(morphogenesis of a branching structure);GO:0001958(endochondral ossification);GO:0005201(extracellular matrix structural constituent);GO:0005581(collagen trimer);GO:0005615(extracellular space);GO:0005886(plasma membrane);GO:0005911(cell-cell junction);GO:0007155(cell adhesion);GO:0007160(cell-matrix adhesion);GO:0007275(…	04974(Protein digestion and absorption);04974(Protein digestion and absorption)	K16617	NA	collagen, type XIII, alpha 1 [Source:MGI Symbol;Acc:MGI:1277201]	protein_coding;processed_transcript;retained_intron	R_MMU_1650814(Collagen_biosynthesis_and_modifying_enzymes);R_MMU_1442490(Collagen_degradation);R_MMU_8948216(Collagen_chain_trimerization);R_MMU_1474244(Extracellular_matrix_organization);R_MMU_1474228(Degradation_of_the_extracellular_matrix);R_MMU_216083(Integrin_cell_surface_interactions);R_MMU_1474290(Collagen_formation)	0	0.154497	0	0.00937797	16.4745	4.04216	0.116318	0.999962	up	no
ENSMUSG00000080268	Brms1	69134;69138;69136;69135;69137	ENSMUST00000116567;ENSMUST00000237117;ENSMUST00000235918;ENSMUST00000236320;ENSMUST00000236707	GO:0000122(negative regulation of transcription by RNA polymerase II);GO:0004407(histone deacetylase activity);GO:0005515(protein binding);GO:0005634(nucleus);GO:0005737(cytoplasm);GO:0006915(apoptotic process);GO:0009987(cellular process);GO:0016575(histone deacetylation);GO:0032088(negative regulation of NF-kappaB transcription factor activity);GO:0042826(histone deacetylase binding);GO:0042981…	NA	K19196	NA	breast cancer metastasis-suppressor 1 [Source:MGI Symbol;Acc:MGI:2388804]	protein_coding;retained_intron;processed_transcript	R_MMU_3214815(HDACs_deacetylate_histones);R_MMU_3247509(Chromatin_modifying_enzymes);R_MMU_4839726(Chromatin_organization)	5.11776	8.99314	6.50266	23.0239	0.477905	-1.0652	0.116638	0.999962	down	no
ENSMUSG00000067870	Rpl31-ps8	52207	ENSMUST00000181935	NA	NA	NA	NA	ribosomal protein L31, pseudogene 8 [Source:MGI Symbol;Acc:MGI:3647726]	processed_pseudogene	NA	62.8998	73.1371	18.8721	48.8096	2.00995	1.00716	0.116684	0.999962	up	no
ENSMUSG00000096715	Igkv3-4	110764	ENSMUST00000103401	GO:0002377(immunoglobulin production);GO:0005615(extracellular space);GO:0006955(immune response)	NA	NA	NA	immunoglobulin kappa variable 3-4 [Source:MGI Symbol;Acc:MGI:1330855]	IG_V_gene	NA	0.436128	0.293786	0	5.13179	0.142234	-2.81366	0.116807	0.999962	down	no
ENSMUSG00000118315	Gm31019	66731	ENSMUST00000237648	NA	NA	NA	NA	predicted gene, 31019 [Source:MGI Symbol;Acc:MGI:5590178]	antisense	NA	0.160084	0.069406	0	0	1147.45	10.1642	0.116917	0.999962	up	no
ENSMUSG00000097891	Gm3650	66830	ENSMUST00000180600	NA	NA	NA	NA	predicted gene 3650 [Source:MGI Symbol;Acc:MGI:3781826]	unprocessed_pseudogene	NA	1.48264	1.09478	2.04451	4.49474	0.394145	-1.3432	0.117074	0.999962	down	no
ENSMUSG00000084986	Gm16224	96706	ENSMUST00000127711	NA	NA	NA	NA	predicted gene 16224 [Source:MGI Symbol;Acc:MGI:3801902]	antisense	NA	0.240964	0.330515	0	0	2857.39	11.4805	0.117332	0.999962	up	no
ENSMUSG00000108760	Gm31897	126147;126146	ENSMUST00000206231;ENSMUST00000205924	NA	NA	NA	NA	predicted gene, 31897 [Source:MGI Symbol;Acc:MGI:5591056]	lincRNA	NA	0.592801	0.0618368	0	0.0622585	10.5148	3.39435	0.117764	0.999962	up	no
ENSMUSG00000055368	Slc6a2	132323	ENSMUST00000072939	GO:0003779(actin binding);GO:0005326(neurotransmitter transmembrane transporter activity);GO:0005328(neurotransmitter:sodium symporter activity);GO:0005330(dopamine:sodium symporter activity);GO:0005334(norepinephrine:sodium symporter activity);GO:0005886(plasma membrane);GO:0005887(integral component of plasma membrane);GO:0006836(neurotransmitter transport);GO:0008504(monoamine transmembrane tr…	04721(Synaptic vesicle cycle)	K05035	NA	solute carrier family 6 (neurotransmitter transporter, noradrenalin), member 2 [Source:MGI Symbol;Acc:MGI:1270850]	protein_coding	R_MMU_442660(Na+/Cl__dependent_neurotransmitter_transporters);R_MMU_425407(SLC_mediated_transmembrane_transport);R_MMU_382551(Transport_of_small_molecules);R_MMU_425366(Transport_of_bile_salts_and_organic_acids,_metal_ions_and_amine_compounds)	1.30211	0	0.00927952	0	140.321	7.13259	0.117876	0.999962	up	no
ENSMUSG00000076543	Igkv4-74	110638	ENSMUST00000103344	GO:0002377(immunoglobulin production);GO:0005615(extracellular space);GO:0006955(immune response)	NA	NA	NA	immunoglobulin kappa variable 4-74 [Source:MGI Symbol;Acc:MGI:3779447]	IG_V_gene	NA	0	2.25014	0.140712	0	15.9911	3.9992	0.117974	0.999962	up	no
ENSMUSG00000064357	mt-Atp6	22	ENSMUST00000082408	GO:0005739(mitochondrion);GO:0005743(mitochondrial inner membrane);GO:0005753(mitochondrial proton-transporting ATP synthase complex);GO:0006754(ATP biosynthetic process);GO:0006811(ion transport);GO:0007568(aging);GO:0015078(proton transmembrane transporter activity);GO:0015986(ATP synthesis coupled proton transport);GO:0016020(membrane);GO:0016021(integral component of membrane);GO:0016787(hydr…	00190(Oxidative phosphorylation);04714(Thermogenesis);05010(Alzheimer disease);05012(Parkinson disease);05016(Huntington disease)	K02126	NA	mitochondrially encoded ATP synthase 6 [Source:MGI Symbol;Acc:MGI:99927]	protein_coding	R_MMU_1430728(Metabolism);R_MMU_163210(Formation_of_ATP_by_chemiosmotic_coupling);R_MMU_8949613(Cristae_formation);R_MMU_1852241(Organelle_biogenesis_and_maintenance);R_MMU_1592230(Mitochondrial_biogenesis);R_MMU_163200(Respiratory_electron_transport,_ATP_synthesis_by_chemiosmotic_coupling,_and_heat_production_by_uncoupling_proteins.);R_MMU_1428517(The_citric_acid_(TCA)_cycle_and_respiratory_elec…	1965.5	3616.63	2041.86	9949.58	0.46551	-1.10312	0.118079	0.999962	down	no
ENSMUSG00000104876	Trdc	45760	ENSMUST00000196323	GO:0003823(antigen binding);GO:0006910(phagocytosis, recognition);GO:0006911(phagocytosis, engulfment);GO:0006958(complement activation, classical pathway);GO:0009897(external side of plasma membrane);GO:0034987(immunoglobulin receptor binding);GO:0042571(immunoglobulin complex, circulating);GO:0042742(defense response to bacterium);GO:0045087(innate immune response);GO:0050853(B cell receptor si…	NA	NA	NA	T cell receptor delta, constant region [Source:MGI Symbol;Acc:MGI:98612]	TR_C_gene	NA	0.007752	0.380944	0.155261	1.19476	0.287919	-1.79626	0.118197	0.999962	down	no
ENSMUSG00000040715	Rsc1a1	97326	ENSMUST00000105782	GO:0005515(protein binding);GO:0005634(nucleus);GO:0005654(nucleoplasm);GO:0005794(Golgi apparatus);GO:0005886(plasma membrane);GO:0005903(brush border);GO:0006355(regulation of transcription, DNA-templated);GO:0010829(negative regulation of glucose transmembrane transport);GO:0016020(membrane);GO:0019871(sodium channel inhibitor activity);GO:0030054(cell junction);GO:0032243(negative regulation …	NA	NA	NA	regulatory solute carrier protein, family 1, member 1 [Source:MGI Symbol;Acc:MGI:3526447]	protein_coding	R_MMU_549132(Organic_cation/anion/zwitterion_transport);R_MMU_8963676(Intestinal_absorption);R_MMU_425407(SLC_mediated_transmembrane_transport);R_MMU_382551(Transport_of_small_molecules);R_MMU_425366(Transport_of_bile_salts_and_organic_acids,_metal_ions_and_amine_compounds);R_MMU_549127(Organic_cation_transport);R_MMU_8981373(Intestinal_hexose_absorption);R_MMU_8963743(Digestion_and_absorption)	0.441968	0.189017	1.64759	0.35293	0.31541	-1.6647	0.118329	0.999962	down	no
ENSMUSG00000056290	Ms4a4b	70406;70408;70403;70407;70405;70409;70404	ENSMUST00000035258;ENSMUST00000144135;ENSMUST00000136366;ENSMUST00000152242;ENSMUST00000142135;ENSMUST00000123758;ENSMUST00000145160	GO:0005887(integral component of plasma membrane);GO:0016020(membrane);GO:0016021(integral component of membrane);GO:0016021(integral component of membrane)	NA	K22190	NA	membrane-spanning 4-domains, subfamily A, member 4B [Source:MGI Symbol;Acc:MGI:1913083]	protein_coding;nonsense_mediated_decay;retained_intron	NA	0.450673	2.0895	0.260714	6.97006	0.3513	-1.50923	0.118337	0.999962	down	no
ENSMUSG00000085095	Gm15635	123449;123450	ENSMUST00000131160;ENSMUST00000208024	NA	NA	NA	NA	predicted gene 15635 [Source:MGI Symbol;Acc:MGI:3783079]	antisense	NA	0.107929	0.275998	0.0534809	0	7.17877	2.84374	0.118526	0.999962	up	no
ENSMUSG00000027875	Hmgcs2	88117	ENSMUST00000090746	GO:0003824(catalytic activity);GO:0004421(hydroxymethylglutaryl-CoA synthase activity);GO:0005739(mitochondrion);GO:0005743(mitochondrial inner membrane);GO:0005759(mitochondrial matrix);GO:0006084(acetyl-CoA metabolic process);GO:0006629(lipid metabolic process);GO:0006694(steroid biosynthetic process);GO:0006695(cholesterol biosynthetic process);GO:0008202(steroid metabolic process);GO:0008203(…	00072(Synthesis and degradation of ketone bodies);00280(Valine, leucine and isoleucine degradation);00650(Butanoate metabolism);00900(Terpenoid backbone biosynthesis);03320(PPAR signaling pathway)	K01641	EC:2.3.3.10	3-hydroxy-3-methylglutaryl-Coenzyme A synthase 2 [Source:MGI Symbol;Acc:MGI:101939]	protein_coding	R_MMU_556833(Metabolism_of_lipids);R_MMU_77111(Synthesis_of_Ketone_Bodies);R_MMU_1430728(Metabolism);R_MMU_74182(Ketone_body_metabolism)	0.595556	1.35926	0.383721	0.427869	2.40863	1.26821	0.119078	0.999962	up	no
ENSMUSG00000069170	Adgrv1	40974;40973;40976;40972;40987	ENSMUST00000224088;ENSMUST00000095585;ENSMUST00000156631;ENSMUST00000128120;ENSMUST00000132045	GO:0001917(photoreceptor inner segment);GO:0001965(G-protein alpha-subunit binding);GO:0002141(stereocilia ankle link);GO:0002142(stereocilia ankle link complex);GO:0004888(transmembrane signaling receptor activity);GO:0004930(G protein-coupled receptor activity);GO:0005509(calcium ion binding);GO:0005515(protein binding);GO:0005576(extracellular region);GO:0005737(cytoplasm);GO:0005886(plasma me…	NA	K18263	NA	adhesion G protein-coupled receptor V1 [Source:MGI Symbol;Acc:MGI:1274784]	protein_coding;processed_transcript;retained_intron	NA	0.0325587	0.0420205	0.00849842	0.0134794	3.39339	1.76273	0.119089	0.999962	up	no
ENSMUSG00000104835	Gm5547	88594;88595;88593	ENSMUST00000198306;ENSMUST00000196002;ENSMUST00000200182	NA	NA	NA	NA	predicted gene 5547 [Source:MGI Symbol;Acc:MGI:3648206]	lincRNA	NA	1.74164	2.06419	2.45229	6.31195	0.434245	-1.20342	0.119113	0.999962	down	no
ENSMUSG00000105117	Gm42760	102932	ENSMUST00000199814	NA	NA	NA	NA	predicted gene 42760 [Source:MGI Symbol;Acc:MGI:5662897]	processed_pseudogene	NA	0.856819	0	0	0	4284.1	12.0648	0.119221	0.999962	up	no
ENSMUSG00000086267	Gm12496	92714	ENSMUST00000154377	NA	NA	NA	NA	predicted gene 12496 [Source:MGI Symbol;Acc:MGI:3650573]	lincRNA	NA	0.390236	0	0	0	1951.18	10.9301	0.119221	0.999962	up	no
ENSMUSG00000022802	Lmln	55608;55612;55610	ENSMUST00000023497;ENSMUST00000140504;ENSMUST00000153549	GO:0004222(metalloendopeptidase activity);GO:0005737(cytoplasm);GO:0005811(lipid droplet);GO:0005829(cytosol);GO:0005925(focal adhesion);GO:0006508(proteolysis);GO:0007049(cell cycle);GO:0007155(cell adhesion);GO:0008233(peptidase activity);GO:0008237(metallopeptidase activity);GO:0016020(membrane);GO:0016787(hydrolase activity);GO:0046872(metal ion binding);GO:0051301(cell division);GO:0051301(c…	NA	K13539	EC:3.4.24.-	leishmanolysin-like (metallopeptidase M8 family) [Source:MGI Symbol;Acc:MGI:2444736]	protein_coding;retained_intron	NA	0.294522	1.06398	0.295148	0.251282	2.48614	1.31391	0.119646	0.999962	up	no
ENSMUSG00000030431	Tmem238	115851;115852	ENSMUST00000168578;ENSMUST00000206315	GO:0003674(molecular_function);GO:0005575(cellular_component);GO:0008150(biological_process);GO:0016020(membrane);GO:0016021(integral component of membrane);GO:0016021(integral component of membrane)	NA	NA	NA	transmembrane protein 238 [Source:MGI Symbol;Acc:MGI:1922935]	protein_coding;nonsense_mediated_decay	NA	0.808868	0.761956	1.02097	2.85189	0.405598	-1.30188	0.119873	0.999962	down	no
ENSMUSG00000026955	Sapcd2	74206;74212;74209;74210	ENSMUST00000028329;ENSMUST00000129214;ENSMUST00000155310;ENSMUST00000137171	GO:0000132(establishment of mitotic spindle orientation);GO:0003674(molecular_function);GO:0005634(nucleus);GO:0005654(nucleoplasm);GO:0005730(nucleolus);GO:0005737(cytoplasm);GO:0005829(cytosol);GO:0005886(plasma membrane);GO:0005923(bicellular tight junction);GO:0005938(cell cortex);GO:0007049(cell cycle);GO:0008284(positive regulation of cell population proliferation);GO:0016020(membrane);GO:0…	NA	NA	NA	suppressor APC domain containing 2 [Source:MGI Symbol;Acc:MGI:1919330]	protein_coding;processed_transcript	NA	0.0981925	0.461434	0.0244926	0.107694	4.2336	2.08188	0.119941	0.999962	up	no
ENSMUSG00000021876	Rnase4	45285;45288	ENSMUST00000022428;ENSMUST00000169895	GO:0003676(nucleic acid binding);GO:0004518(nuclease activity);GO:0004519(endonuclease activity);GO:0004540(ribonuclease activity);GO:0005576(extracellular region);GO:0005615(extracellular space);GO:0016787(hydrolase activity);GO:0090501(RNA phosphodiester bond hydrolysis);GO:0090501(RNA phosphodiester bond hydrolysis)	NA	K16632	EC:3.1.27.-	ribonuclease, RNase A family 4 [Source:MGI Symbol;Acc:MGI:1926217]	protein_coding	NA	11.061	125.048	19.6348	31.1738	2.67886	1.42162	0.120042	0.999962	up	no
ENSMUSG00000000409	Lck	96031;96034;96033;96037;96036;96032;96035	ENSMUST00000167288;ENSMUST00000132030;ENSMUST00000102596;ENSMUST00000139957;ENSMUST00000123640;ENSMUST00000067240;ENSMUST00000127943	GO:0000166(nucleotide binding);GO:0000242(pericentriolar material);GO:0001772(immunological synapse);GO:0001784(phosphotyrosine residue binding);GO:0003823(antigen binding);GO:0004672(protein kinase activity);GO:0004713(protein tyrosine kinase activity);GO:0004715(non-membrane spanning protein tyrosine kinase activity);GO:0004722(protein serine/threonine phosphatase activity);GO:0005102(signaling…	04064(NF-kappa B signaling pathway);04380(Osteoclast differentiation);04650(Natural killer cell mediated cytotoxicity);04658(Th1 and Th2 cell differentiation);04659(Th17 cell differentiation);04660(T cell receptor signaling pathway);05166(Human T-cell leukemia virus 1 infection);05340(Primary immunodeficiency);05340(Primary immunodeficiency)	K05856	EC:2.7.10.2	lymphocyte protein tyrosine kinase [Source:MGI Symbol;Acc:MGI:96756]	protein_coding;retained_intron	R_MMU_2424491(DAP12_signaling);R_MMU_114604(GPVI_mediated_activation_cascade);R_MMU_202430(Translocation_of_ZAP_70_to_Immunological_synapse);R_MMU_9012999(RHO_GTPase_cycle);R_MMU_9706374(FLT3_signaling_through_SRC_family_kinases);R_MMU_6811558(PI5P,_PP2A_and_IER3_Regulate_PI3K/AKT_Signaling);R_MMU_449147(Signaling_by_Interleukins);R_MMU_202427(Phosphorylation_of_CD3_and_TCR_zeta_chains);R_MMU_109…	1.91611	7.51993	1.10761	24.8047	0.364152	-1.45739	0.120252	0.999962	down	no
ENSMUSG00000023902	Zscan10	59037;59042	ENSMUST00000095595;ENSMUST00000123866	GO:0003676(nucleic acid binding);GO:0003677(DNA binding);GO:0003700(DNA-binding transcription factor activity);GO:0005515(protein binding);GO:0005634(nucleus);GO:0006355(regulation of transcription, DNA-templated);GO:0043565(sequence-specific DNA binding);GO:0045892(negative regulation of transcription, DNA-templated);GO:0046872(metal ion binding);GO:0048863(stem cell differentiation);GO:0048863(…	NA	K09230	NA	zinc finger and SCAN domain containing 10 [Source:MGI Symbol;Acc:MGI:3040700]	protein_coding	NA	0.110158	0.160181	0.0241281	0.0158574	6.76093	2.75722	0.120502	0.999962	up	no
ENSMUSG00000024505	Dtwd2	67034;67032;67031;67033	ENSMUST00000237137;ENSMUST00000139852;ENSMUST00000163590;ENSMUST00000025383	GO:0005634(nucleus);GO:0005737(cytoplasm);GO:0006400(tRNA modification);GO:0008033(tRNA processing);GO:0016432(tRNA-uridine aminocarboxypropyltransferase activity);GO:0016740(transferase activity);GO:0016740(transferase activity)	NA	NA	NA	DTW domain containing 2 [Source:MGI Symbol;Acc:MGI:1916107]	nonsense_mediated_decay;processed_transcript;protein_coding	NA	0.168826	0.577046	0.102708	0.128625	3.22423	1.68895	0.120665	0.999962	up	no
ENSMUSG00000040495	Chrm4	78609	ENSMUST00000045537	GO:0004930(G protein-coupled receptor activity);GO:0004993(G protein-coupled serotonin receptor activity);GO:0005085(guanyl-nucleotide exchange factor activity);GO:0005737(cytoplasm);GO:0005886(plasma membrane);GO:0005887(integral component of plasma membrane);GO:0007165(signal transduction);GO:0007186(G protein-coupled receptor signaling pathway);GO:0007187(G protein-coupled receptor signaling p…	04080(Neuroactive ligand-receptor interaction);04725(Cholinergic synapse);04810(Regulation of actin cytoskeleton)	K04132	NA	cholinergic receptor, muscarinic 4 [Source:MGI Symbol;Acc:MGI:88399]	protein_coding	R_MMU_373076(Class_A/1_(Rhodopsin_like_receptors));R_MMU_375280(Amine_ligand_binding_receptors);R_MMU_500792(GPCR_ligand_binding);R_MMU_390648(Muscarinic_acetylcholine_receptors);R_MMU_372790(Signaling_by_GPCR);R_MMU_388396(GPCR_downstream_signalling);R_MMU_162582(Signal_Transduction);R_MMU_418594(G_alpha_(i)_signalling_events)	0.040506	0	0.286719	0.129615	0.0972921	-3.36153	0.120721	0.999962	down	no
ENSMUSG00000061533	Cep128	34873;34889;34874;34887;34875;34885;34891;34890;34879	ENSMUST00000143415;ENSMUST00000127866;ENSMUST00000141429;ENSMUST00000145094;ENSMUST00000126048;ENSMUST00000140674;ENSMUST00000138935;ENSMUST00000129111;ENSMUST00000133329	GO:0000922(spindle pole);GO:0003674(molecular_function);GO:0005737(cytoplasm);GO:0005814(centriole);GO:0005856(cytoskeleton);GO:0008104(protein localization);GO:0120103(centriolar subdistal appendage);GO:0120103(centriolar subdistal appendage)	NA	K16460	NA	centrosomal protein 128 [Source:MGI Symbol;Acc:MGI:1922466]	nonsense_mediated_decay;retained_intron;protein_coding;processed_transcript	NA	0.304357	0.764612	0.224897	0.265588	2.17941	1.12394	0.121016	0.999962	up	no
ENSMUSG00000000365	Rnf17	46360;46365	ENSMUST00000095793;ENSMUST00000223646	GO:0005634(nucleus);GO:0005737(cytoplasm);GO:0007275(multicellular organism development);GO:0007283(spermatogenesis);GO:0007286(spermatid development);GO:0030154(cell differentiation);GO:0042802(identical protein binding);GO:0046872(metal ion binding);GO:0046872(metal ion binding)	NA	K18405	NA	ring finger protein 17 [Source:MGI Symbol;Acc:MGI:1353419]	protein_coding;processed_transcript	NA	0.00953778	0.015598	0.0454487	0.0871434	0.189572	-2.39918	0.121017	0.999962	down	no
ENSMUSG00000038037	Socs1	53843;53842	ENSMUST00000038099;ENSMUST00000229866	GO:0001932(regulation of protein phosphorylation);GO:0005159(insulin-like growth factor receptor binding);GO:0005515(protein binding);GO:0005634(nucleus);GO:0005654(nucleoplasm);GO:0005737(cytoplasm);GO:0005829(cytosol);GO:0005942(phosphatidylinositol 3-kinase complex);GO:0007259(receptor signaling pathway via JAK-STAT);GO:0009968(negative regulation of signal transduction);GO:0010533(regulation …	04120(Ubiquitin mediated proteolysis);04380(Osteoclast differentiation);04630(Jak-STAT signaling pathway);04910(Insulin signaling pathway);04917(Prolactin signaling pathway);04930(Type II diabetes mellitus);05145(Toxoplasmosis);05206(MicroRNAs in cancer);05206(MicroRNAs in cancer)	K04694	NA	suppressor of cytokine signaling 1 [Source:MGI Symbol;Acc:MGI:1354910]	protein_coding	R_MMU_877300(Interferon_gamma_signaling);R_MMU_6785807(Interleukin_4_and_Interleukin_13_signaling);R_MMU_449147(Signaling_by_Interleukins);R_MMU_9674555(Signaling_by_CSF3_(G_CSF));R_MMU_168256(Immune_System);R_MMU_9705462(Inactivation_of_CSF3_(G_CSF)_signaling);R_MMU_1280215(Cytokine_Signaling_in_Immune_system);R_MMU_913531(Interferon_Signaling);R_MMU_983168(Antigen_processing:_Ubiquitination_&_P…	4.89258	3.15509	5.53491	11.085	0.484217	-1.04627	0.12121	0.999962	down	no
ENSMUSG00000046110	Serinc4	80085;80098;80096;80095;80094	ENSMUST00000140752;ENSMUST00000126678;ENSMUST00000127435;ENSMUST00000056312;ENSMUST00000110613	GO:0006629(lipid metabolic process);GO:0008654(phospholipid biosynthetic process);GO:0016020(membrane);GO:0016021(integral component of membrane);GO:0016021(integral component of membrane)	NA	NA	NA	serine incorporator 4 [Source:MGI Symbol;Acc:MGI:2441842]	nonsense_mediated_decay;retained_intron;protein_coding	R_MMU_1430728(Metabolism);R_MMU_71291(Metabolism_of_amino_acids_and_derivatives);R_MMU_977347(Serine_biosynthesis)	0.0101314	0.054824	0.122887	0.149581	0.238396	-2.06857	0.121257	0.999962	down	no
[truncated: 30,494 more rows]
