# Supplementary material for: TRIM26 alleviates fatal immunopathology by regulating inflammatory neutrophil infiltration during Candida infection
Source: PLoS Pathog. 2024 Jan 2;20(1):e1011902. doi: 10.1371/journal.ppat.1011902 (PMC10786383; doi:10.1371/journal.ppat.1011902)
Supplement: S3 Table — (XLSX) [file ppat.1011902.s009.xlsx]

## Sheet: Sheet1
gene_id	gene_name	EntrezID	transcript_id	GO	KEGG	KO_ENTRY	EC	Description	trans_type	Reactome	FPKM.KO_6h_1	FPKM.KO_6h_2	FPKM.KO_6h_3	FPKM.KO_6h_4	FPKM.WT_6h_1	FPKM.WT_6h_2	FPKM.WT_6h_3	FPKM.WT_6h_4	fc	log2(fc)	pval	qval	regulation	significant
ENSMUSG00000093989	Rnasek	52898	ENSMUST00000040428;ENSMUST00000141880;ENSMUST00000125752	GO:0004518(nuclease activity);GO:0004519(endonuclease activity);GO:0004521(endoribonuclease activity);GO:0005575(cellular_component);GO:0016020(membrane);GO:0016021(integral component of membrane);GO:0016787(hydrolase activity);GO:0090305(nucleic acid phosphodiester bond hydrolysis);GO:0090502(RNA phosphodiester bond hydrolysis, endonucleolytic);GO:0090502(RNA phosphodiester bond hydrolysis, endo…	NA	NA	NA	ribonuclease, RNase K [Source:MGI Symbol;Acc:MGI:106369]	protein_coding;nonsense_mediated_decay	NA	85.6022	54.5643	77.7176	56.452	23.1443	15.4201	15.7277	19.2257	3.73156	1.89978	5.08241e-23	1.32061e-18	up	yes
ENSMUSG00000024457	Trim26	22670	ENSMUST00000130367;ENSMUST00000134325;ENSMUST00000179968;ENSMUST00000124136;ENSMUST00000053434;ENSMUST00000130801;ENSMUST00000124307;ENSMUST00000144182;ENSMUST00000123715;ENSMUST00000156872	GO:0002376(immune system process);GO:0005515(protein binding);GO:0005634(nucleus);GO:0005737(cytoplasm);GO:0008270(zinc ion binding);GO:0010468(regulation of gene expression);GO:0016567(protein ubiquitination);GO:0016740(transferase activity);GO:0045087(innate immune response);GO:0046597(negative regulation of viral entry into host cell);GO:0046872(metal ion binding);GO:0051091(positive regulatio…	NA	K12008	NA	tripartite motif-containing 26 [Source:MGI Symbol;Acc:MGI:1337056]	protein_coding;retained_intron;processed_transcript	NA	4.48975	3.79875	4.60118	3.87226	9.20039	9.87987	10.0875	11.071	0.416562	-1.2634	8.84049e-19	1.14856e-14	down	yes
ENSMUSG00000089739	Gm20431		ENSMUST00000125544	GO:0000209(protein polyubiquitination);GO:0005634(nucleus);GO:0006301(postreplication repair);GO:0006631(fatty acid metabolic process);GO:0016020(membrane);GO:0016021(integral component of membrane);GO:0061631(ubiquitin conjugating enzyme activity);GO:0070534(protein K63-linked ubiquitination)	NA	NA	NA	predicted gene 20431 [Source:MGI Symbol;Acc:MGI:5141896]	protein_coding	NA	0	0	0	0	0	2.79938	11.7003	0	2.75868e-05	-15.1457	3.74366e-14	3.24251e-10	down	yes
ENSMUSG00000093752	Gm20716	105980075	ENSMUST00000138667	GO:0004169(dolichyl-phosphate-mannose-protein mannosyltransferase activity);GO:0004582(dolichyl-phosphate beta-D-mannosyltransferase activity);GO:0005537(mannose binding);GO:0005783(endoplasmic reticulum);GO:0005789(endoplasmic reticulum membrane);GO:0006486(protein glycosylation);GO:0006506(GPI anchor biosynthetic process);GO:0016020(membrane);GO:0016740(transferase activity);GO:0016757(transfer…	NA	NA	NA	predicted gene 20716 [Source:MGI Symbol;Acc:MGI:5313163]	nonsense_mediated_decay	R_MMU_446193(Biosynthesis_of_the_N_glycan_precursor_(dolichol_lipid_linked_oligosaccharide,_LLO)_and_transfer_to_a_nascent_protein);R_MMU_597592(Post_translational_protein_modification);R_MMU_392499(Metabolism_of_proteins);R_MMU_446219(Synthesis_of_substrates_in_N_glycan_biosythesis);R_MMU_446203(Asparagine_N_linked_glycosylation);R_MMU_162699(Synthesis_of_dolichyl_phosphate_mannose);R_MMU_163125…	0	0	0	0	0	0	8.31665	0	4.80963e-05	-14.3437	7.22591e-14	4.69395e-10	down	yes
ENSMUSG00000023982	Guca1a	14913	ENSMUST00000059348	GO:0001750(photoreceptor outer segment);GO:0001917(photoreceptor inner segment);GO:0005509(calcium ion binding);GO:0007601(visual perception);GO:0007602(phototransduction);GO:0008048(calcium sensitive guanylate cyclase activator activity);GO:0010753(positive regulation of cGMP-mediated signaling);GO:0016020(membrane);GO:0030249(guanylate cyclase regulator activity);GO:0031282(regulation of guanyl…	04744(Phototransduction)	K08328	NA	guanylate cyclase activator 1a (retina) [Source:MGI Symbol;Acc:MGI:102770]	protein_coding	R_MMU_2514856(The_phototransduction_cascade);R_MMU_9709957(Sensory_Perception);R_MMU_2187338(Visual_phototransduction);R_MMU_2514859(Inactivation,_recovery_and_regulation_of_the_phototransduction_cascade)	3.47744	0	0	0	0	0	0	0	8693.61	13.0857	9.73187e-11	5.05746e-07	up	yes
ENSMUSG00000107705	Gm45062		ENSMUST00000162564	NA	NA	NA	NA	predicted gene 45062 [Source:MGI Symbol;Acc:MGI:5753638]	nonsense_mediated_decay	NA	0.936412	0	0	0	0	0	0	0	2341.03	11.1929	1.53286e-10	6.6383e-07	up	yes
ENSMUSG00000114432	Gm49391		ENSMUST00000225167;ENSMUST00000225802;ENSMUST00000225859	GO:0004197(cysteine-type endopeptidase activity);GO:0005615(extracellular space);GO:0005764(lysosome);GO:0051603(proteolysis involved in cellular protein catabolic process);GO:0051603(proteolysis involved in cellular protein catabolic process)	NA	NA	NA	predicted gene, 49391 [Source:MGI Symbol;Acc:MGI:6121619]	protein_coding;nonsense_mediated_decay	NA	0	1.13294	0	0	0	0	0	0	2832.36	11.4678	6.27941e-10	2.33092e-06	up	yes
ENSMUSG00000064340	mt-Tl1		ENSMUST00000082391	NA	NA	NA	NA	mitochondrially encoded tRNA leucine 1 [Source:MGI Symbol;Acc:MGI:102482]	Mt_tRNA	NA	252.864	175.066	417.774	187.211	74.6958	81.0107	76.7629	115.996	2.96418	1.56763	9.21585e-09	2.99331e-05	up	yes
ENSMUSG00000052749	Trim30b	244183	ENSMUST00000145982;ENSMUST00000106831;ENSMUST00000155961;ENSMUST00000171830;ENSMUST00000164410;ENSMUST00000209729	GO:0000209(protein polyubiquitination);GO:0004842(ubiquitin-protein transferase activity);GO:0005654(nucleoplasm);GO:0005737(cytoplasm);GO:0005829(cytosol);GO:0006914(autophagy);GO:0008270(zinc ion binding);GO:0010468(regulation of gene expression);GO:0010508(positive regulation of autophagy);GO:0016567(protein ubiquitination);GO:0019901(protein kinase binding);GO:0032880(regulation of protein lo…	NA	NA	NA	tripartite motif-containing 30B [Source:MGI Symbol;Acc:MGI:4821256]	retained_intron;protein_coding	NA	0.86754	0.909697	0.85542	0.854617	1.48369	1.61235	1.55115	1.78723	0.541971	-0.883711	1.44486e-08	4.17147e-05	down	no
ENSMUSG00000022346	Myc	17869	ENSMUST00000167731;ENSMUST00000159338;ENSMUST00000022971;ENSMUST00000161976;ENSMUST00000159327;ENSMUST00000191178;ENSMUST00000160009	GO:0000122(negative regulation of transcription by RNA polymerase II);GO:0000165(MAPK cascade);GO:0000320(re-entry into mitotic cell cycle);GO:0000790(nuclear chromatin);GO:0000978(RNA polymerase II cis-regulatory region sequence-specific DNA binding);GO:0000981(DNA-binding transcription factor activity, RNA polymerase II-specific);GO:0000987(cis-regulatory region sequence-specific DNA binding);G…	04010(MAPK signaling pathway);04012(ErbB signaling pathway);04110(Cell cycle);04151(PI3K-Akt signaling pathway);04218(Cellular senescence);04310(Wnt signaling pathway);04350(TGF-beta signaling pathway);04390(Hippo signaling pathway);04550(Signaling pathways regulating pluripotency of stem cells);04630(Jak-STAT signaling pathway);04919(Thyroid hormone signaling pathway);05160(Hepatitis C);05161(He…	K04377	NA	myelocytomatosis oncogene [Source:MGI Symbol;Acc:MGI:97250]	protein_coding	R_MMU_5689880(Ub_specific_processing_proteases);R_MMU_73857(RNA_Polymerase_II_Transcription);R_MMU_9018519(Estrogen_dependent_gene_expression);R_MMU_212436(Generic_Transcription_Pathway);R_MMU_8864260(Transcriptional_regulation_by_the_AP_2_(TFAP2)_family_of_transcription_factors);R_MMU_9006931(Signaling_by_Nuclear_Receptors);R_MMU_8866911(TFAP2_(AP_2)_family_regulates_transcription_of_cell_cycle_…	3.0452	2.76826	2.45799	2.09897	1.71765	1.52708	1.43046	1.26847	1.74479	0.803051	2.10816e-08	4.89049e-05	up	no
ENSMUSG00000030149	Klrk1	27007	ENSMUST00000095412;ENSMUST00000168919;ENSMUST00000204694;ENSMUST00000137660;ENSMUST00000152256;ENSMUST00000032252	GO:0002223(stimulatory C-type lectin receptor signaling pathway);GO:0002250(adaptive immune response);GO:0002376(immune system process);GO:0002860(positive regulation of natural killer cell mediated cytotoxicity directed against tumor cell target);GO:0005515(protein binding);GO:0005886(plasma membrane);GO:0009897(external side of plasma membrane);GO:0009986(cell surface);GO:0016020(membrane);GO:0…	04650(Natural killer cell mediated cytotoxicity);05144(Malaria);05144(Malaria)	NA	NA	killer cell lectin-like receptor subfamily K, member 1 [Source:MGI Symbol;Acc:MGI:1196250]	protein_coding;retained_intron	R_MMU_2424491(DAP12_signaling);R_MMU_168256(Immune_System);R_MMU_168249(Innate_Immune_System);R_MMU_2172127(DAP12_interactions)	0.166949	0.26812	0.177694	0.129719	0.611953	0.480483	0.54026	0.416062	0.362406	-1.46432	2.23619e-08	4.89049e-05	down	yes
ENSMUSG00000027219	Slc28a2	269346	ENSMUST00000028652;ENSMUST00000110525;ENSMUST00000153848;ENSMUST00000110524;ENSMUST00000139850	GO:0001895(retina homeostasis);GO:0005326(neurotransmitter transmembrane transporter activity);GO:0005337(nucleoside transmembrane transporter activity);GO:0005345(purine nucleobase transmembrane transporter activity);GO:0005415(nucleoside:sodium symporter activity);GO:0005887(integral component of plasma membrane);GO:0006836(neurotransmitter transport);GO:0015211(purine nucleoside transmembrane …	NA	K11536	NA	solute carrier family 28 (sodium-coupled nucleoside transporter), member 2 [Source:MGI Symbol;Acc:MGI:1913105]	protein_coding;processed_transcript	R_MMU_83936(Transport_of_nucleosides_and_free_purine_and_pyrimidine_bases_across_the_plasma_membrane);R_MMU_425407(SLC_mediated_transmembrane_transport);R_MMU_382551(Transport_of_small_molecules);R_MMU_425397(Transport_of_vitamins,_nucleosides,_and_related_molecules)	16.5178	17.3801	13.5372	15.2894	27.8579	24.5373	25.6052	27.8844	0.592383	-0.755398	2.25854e-08	4.89049e-05	down	no
ENSMUSG00000090015	Gm15446	100642166	ENSMUST00000112544;ENSMUST00000146564;ENSMUST00000170826	GO:0003674(molecular_function);GO:0003676(nucleic acid binding);GO:0005575(cellular_component);GO:0006355(regulation of transcription, DNA-templated);GO:0008150(biological_process);GO:0046872(metal ion binding);GO:0046872(metal ion binding)	NA	NA	NA	predicted gene 15446 [Source:MGI Symbol;Acc:MGI:3709333]	protein_coding;retained_intron	NA	0.713646	1.11788	0.880635	1.10487	0.317415	0.394068	0.416775	0.157981	2.96759	1.56929	4.27381e-08	8.54235e-05	up	yes
ENSMUSG00000049409	Prokr1	58182	ENSMUST00000204682;ENSMUST00000050887;ENSMUST00000203636	GO:0004930(G protein-coupled receptor activity);GO:0004983(neuropeptide Y receptor activity);GO:0005886(plasma membrane);GO:0005887(integral component of plasma membrane);GO:0007165(signal transduction);GO:0007186(G protein-coupled receptor signaling pathway);GO:0007218(neuropeptide signaling pathway);GO:0007623(circadian rhythm);GO:0016020(membrane);GO:0016021(integral component of membrane);GO:…	NA	K08379	NA	prokineticin receptor 1 [Source:MGI Symbol;Acc:MGI:1929676]	protein_coding	R_MMU_373076(Class_A/1_(Rhodopsin_like_receptors));R_MMU_375276(Peptide_ligand_binding_receptors);R_MMU_500792(GPCR_ligand_binding);R_MMU_416476(G_alpha_(q)_signalling_events);R_MMU_372790(Signaling_by_GPCR);R_MMU_388396(GPCR_downstream_signalling);R_MMU_162582(Signal_Transduction)	1.5062	1.3816	1.3944	1.15832	0.688036	0.619528	0.822791	0.825475	1.84061	0.880184	4.80545e-08	8.91891e-05	up	no
ENSMUSG00000117465	Gm49980		ENSMUST00000234467	NA	NA	NA	NA	predicted gene, 49980 [Source:MGI Symbol;Acc:MGI:6275257]	lincRNA	NA	4.95728	4.75886	6.5054	6.1191	2.8152	2.27816	2.54292	3.05843	2.08894	1.06277	6.44334e-08	0.000111616	up	yes
ENSMUSG00000026390	Marco	17167	ENSMUST00000027639;ENSMUST00000186432	GO:0001540(amyloid-beta binding);GO:0001664(G protein-coupled receptor binding);GO:0001934(positive regulation of protein phosphorylation);GO:0002376(immune system process);GO:0005044(scavenger receptor activity);GO:0005581(collagen trimer);GO:0005737(cytoplasm);GO:0005886(plasma membrane);GO:0006897(endocytosis);GO:0006898(receptor-mediated endocytosis);GO:0006911(phagocytosis, engulfment);GO:00…	04145(Phagosome);04145(Phagosome)	K13884	NA	macrophage receptor with collagenous structure [Source:MGI Symbol;Acc:MGI:1309998]	protein_coding	R_MMU_5653656(Vesicle_mediated_transport);R_MMU_3000480(Scavenging_by_Class_A_Receptors);R_MMU_2173782(Binding_and_Uptake_of_Ligands_by_Scavenger_Receptors)	18.9914	15.7204	18.6618	12.3711	9.65759	10.3134	9.69183	10.9989	1.61687	0.693203	2.99949e-07	0.000487117	up	no
ENSMUSG00000035692	Isg15	100038882	ENSMUST00000085425	GO:0005178(integrin binding);GO:0005515(protein binding);GO:0005576(extracellular region);GO:0005634(nucleus);GO:0005737(cytoplasm);GO:0007229(integrin-mediated signaling pathway);GO:0009617(response to bacterium);GO:0015935(small ribosomal subunit);GO:0019941(modification-dependent protein catabolic process);GO:0022627(cytosolic small ribosomal subunit);GO:0030501(positive regulation of bone min…	04622(RIG-I-like receptor signaling pathway);05165(Human papillomavirus infection);05169(Epstein-Barr virus infection)	K12159	NA	ISG15 ubiquitin-like modifier [Source:MGI Symbol;Acc:MGI:1855694]	protein_coding	R_MMU_1169408(ISG15_antiviral_mechanism);R_MMU_5656169(Termination_of_translesion_DNA_synthesis);R_MMU_73893(DNA_Damage_Bypass);R_MMU_168256(Immune_System);R_MMU_1280215(Cytokine_Signaling_in_Immune_system);R_MMU_110313(Translesion_synthesis_by_Y_family_DNA_polymerases_bypasses_lesions_on_DNA_template);R_MMU_913531(Interferon_Signaling);R_MMU_1169410(Antiviral_mechanism_by_IFN_stimulated_genes);R…	136.298	194.382	86.8437	102.24	277.835	255.179	264.835	350.458	0.452635	-1.14358	7.2334e-07	0.0011056	down	yes
ENSMUSG00000079363	Gbp4	17472	ENSMUST00000196204;ENSMUST00000198278;ENSMUST00000100962;ENSMUST00000197799;ENSMUST00000196677;ENSMUST00000199629	GO:0000122(negative regulation of transcription by RNA polymerase II);GO:0001933(negative regulation of protein phosphorylation);GO:0003924(GTPase activity);GO:0005515(protein binding);GO:0005525(GTP binding);GO:0020005(symbiont-containing vacuole membrane);GO:0031397(negative regulation of protein ubiquitination);GO:0031410(cytoplasmic vesicle);GO:0032687(negative regulation of interferon-alpha …	NA	K20908	NA	guanylate binding protein 4 [Source:MGI Symbol;Acc:MGI:97072]	nonsense_mediated_decay;retained_intron;protein_coding	NA	3.21968	3.00554	2.81858	2.93745	5.15893	5.19601	4.6335	6.49401	0.557723	-0.84238	9.0449e-07	0.00130568	down	no
ENSMUSG00000034312	Iqsec1	232227	ENSMUST00000101153;ENSMUST00000204983;ENSMUST00000141434;ENSMUST00000146977;ENSMUST00000101151;ENSMUST00000154198;ENSMUST00000133492	GO:0005085(guanyl-nucleotide exchange factor activity);GO:0005086(ARF guanyl-nucleotide exchange factor activity);GO:0005515(protein binding);GO:0005634(nucleus);GO:0005730(nucleolus);GO:0005737(cytoplasm);GO:0008021(synaptic vesicle);GO:0008289(lipid binding);GO:0014069(postsynaptic density);GO:0019901(protein kinase binding);GO:0030036(actin cytoskeleton organization);GO:0030054(cell junction);…	04144(Endocytosis);04144(Endocytosis)	K12495	NA	IQ motif and Sec7 domain 1 [Source:MGI Symbol;Acc:MGI:1196356]	protein_coding;retained_intron;processed_transcript	NA	6.46256	5.95756	6.84564	5.22162	4.574	4.87468	4.74138	3.93081	1.35134	0.434387	1.04832e-06	0.00143366	up	no
ENSMUSG00000020053	Igf1	16000	ENSMUST00000095360;ENSMUST00000105300;ENSMUST00000122100;ENSMUST00000062862;ENSMUST00000121952;ENSMUST00000121161;ENSMUST00000122386;ENSMUST00000126490	GO:0000187(activation of MAPK activity);GO:0001649(osteoblast differentiation);GO:0001775(cell activation);GO:0001932(regulation of protein phosphorylation);GO:0001974(blood vessel remodeling);GO:0002683(negative regulation of immune system process);GO:0005158(insulin receptor binding);GO:0005159(insulin-like growth factor receptor binding);GO:0005178(integrin binding);GO:0005179(hormone activity…	01521(EGFR tyrosine kinase inhibitor resistance);01522(Endocrine resistance);04010(MAPK signaling pathway);04014(Ras signaling pathway);04015(Rap1 signaling pathway);04066(HIF-1 signaling pathway);04068(FoxO signaling pathway);04114(Oocyte meiosis);04115(p53 signaling pathway);04150(mTOR signaling pathway);04151(PI3K-Akt signaling pathway);04152(AMPK signaling pathway);04211(Longevity regulating …	K05459	NA	insulin-like growth factor 1 [Source:MGI Symbol;Acc:MGI:96432]	protein_coding	R_MMU_2428924(IGF1R_signaling_cascade);R_MMU_109582(Hemostasis);R_MMU_2980736(Peptide_hormone_metabolism);R_MMU_76002(Platelet_activation,_signaling_and_aggregation);R_MMU_392499(Metabolism_of_proteins);R_MMU_2428933(SHC_related_events_triggered_by_IGF1R);R_MMU_114608(Platelet_degranulation);R_MMU_9006934(Signaling_by_Receptor_Tyrosine_Kinases);R_MMU_422085(Synthesis,_secretion,_and_deacylation_o…	50.8939	47.3634	54.5616	40.802	33.8472	33.5406	33.6696	36.8756	1.40373	0.489267	1.42904e-06	0.0018566	up	no
ENSMUSG00000075010	AW112010	107350	ENSMUST00000099676;ENSMUST00000238097	NA	NA	NA	NA	expressed sequence AW112010 [Source:MGI Symbol;Acc:MGI:2147706]	lincRNA	NA	332.296	396.075	295.507	252.323	498.494	504.259	492.658	453.572	0.654804	-0.610864	1.80038e-06	0.00222767	down	no
ENSMUSG00000022575	Gsdmd	69146	ENSMUST00000023238;ENSMUST00000229331;ENSMUST00000230881;ENSMUST00000230571;ENSMUST00000231170;ENSMUST00000230514	GO:0001786(phosphatidylserine binding);GO:0002376(immune system process);GO:0005546(phosphatidylinositol-4,5-bisphosphate binding);GO:0005576(extracellular region);GO:0005615(extracellular space);GO:0005654(nucleoplasm);GO:0005737(cytoplasm);GO:0005829(cytosol);GO:0005886(plasma membrane);GO:0006954(inflammatory response);GO:0012501(programmed cell death);GO:0016020(membrane);GO:0031668(cellular …	04621(NOD-like receptor signaling pathway);04621(NOD-like receptor signaling pathway)	K20917	NA	gasdermin D [Source:MGI Symbol;Acc:MGI:1916396]	protein_coding;retained_intron	R_MMU_446652(Interleukin_1_family_signaling);R_MMU_111457(Release_of_apoptotic_factors_from_the_mitochondria);R_MMU_5218859(Regulated_Necrosis);R_MMU_449147(Signaling_by_Interleukins);R_MMU_5357801(Programmed_Cell_Death);R_MMU_168898(Toll_like_Receptor_Cascades);R_MMU_5620971(Pyroptosis);R_MMU_111471(Apoptotic_factor_mediated_response);R_MMU_448706(Interleukin_1_processing);R_MMU_168256(Immune_Sy…	36.2525	38.846	29.2425	30.2696	51.0676	50.5379	49.2907	53.4834	0.658631	-0.602457	2.97888e-06	0.00351833	down	no
ENSMUSG00000020707	Rnf135	71956	ENSMUST00000017839;ENSMUST00000134909	GO:0000209(protein polyubiquitination);GO:0002376(immune system process);GO:0004842(ubiquitin-protein transferase activity);GO:0005515(protein binding);GO:0005737(cytoplasm);GO:0010494(cytoplasmic stress granule);GO:0010994(free ubiquitin chain polymerization);GO:0016567(protein ubiquitination);GO:0016740(transferase activity);GO:0032728(positive regulation of interferon-beta production);GO:00395…	NA	K16272	EC:2.3.2.27	ring finger protein 135 [Source:MGI Symbol;Acc:MGI:1919206]	protein_coding;processed_transcript	NA	10.3632	10.7912	8.78253	8.43512	14.2806	14.5218	14.1777	15.6639	0.654323	-0.611925	3.56496e-06	0.00402747	down	no
ENSMUSG00000093384	Gm20689		ENSMUST00000176033	NA	NA	NA	NA	predicted gene 20689 [Source:MGI Symbol;Acc:MGI:5313136]	processed_pseudogene	NA	26.2194	21.3455	30.961	27.5483	15.1016	17.4922	14.6789	15.367	1.6934	0.759924	4.71759e-06	0.00510758	up	no
ENSMUSG00000000386	Mx1	17857	ENSMUST00000135184;ENSMUST00000023655;ENSMUST00000231455;ENSMUST00000232282;ENSMUST00000231461;ENSMUST00000142883;ENSMUST00000238205;ENSMUST00000155233;ENSMUST00000238262;ENSMUST00000231995;ENSMUST00000232193;ENSMUST00000113768	GO:0000166(nucleotide binding);GO:0003924(GTPase activity);GO:0005525(GTP binding);GO:0005525(GTP binding)	NA	NA	NA	MX dynamin-like GTPase 1 [Source:MGI Symbol;Acc:MGI:97243]	processed_transcript;protein_coding;retained_intron;polymorphic_pseudogene	NA	66.5314	72.6585	54.8665	57.8188	107.415	110.341	97.5247	162.146	0.527568	-0.92257	5.66743e-06	0.00573043	down	no
ENSMUSG00000034438	Gbp8	76074	ENSMUST00000031235;ENSMUST00000198326;ENSMUST00000199483;ENSMUST00000112718	GO:0003924(GTPase activity);GO:0005525(GTP binding);GO:0020005(symbiont-containing vacuole membrane);GO:0031410(cytoplasmic vesicle);GO:0042832(defense response to protozoan);GO:0050830(defense response to Gram-positive bacterium);GO:0071346(cellular response to interferon-gamma);GO:0071346(cellular response to interferon-gamma)	NA	K20908	NA	guanylate-binding protein 8 [Source:MGI Symbol;Acc:MGI:1923324]	protein_coding;retained_intron;processed_transcript	NA	3.19389	2.51048	2.55288	1.96407	4.6494	5.54738	4.64021	3.52524	0.556649	-0.84516	5.9914e-06	0.00573043	down	no
ENSMUSG00000096727	Psmb9	16912	ENSMUST00000174576;ENSMUST00000173831;ENSMUST00000171321;ENSMUST00000114230;ENSMUST00000179593;ENSMUST00000178857;ENSMUST00000237228	GO:0000502(proteasome complex);GO:0002376(immune system process);GO:0004175(endopeptidase activity);GO:0004298(threonine-type endopeptidase activity);GO:0005634(nucleus);GO:0005737(cytoplasm);GO:0005829(cytosol);GO:0005839(proteasome core complex);GO:0006508(proteolysis);GO:0008233(peptidase activity);GO:0016787(hydrolase activity);GO:0051603(proteolysis involved in cellular protein catabolic pro…	03050(Proteasome);03050(Proteasome)	K02741	EC:3.4.25.1	proteasome (prosome, macropain) subunit, beta type 9 (large multifunctional peptidase 2) [Source:MGI Symbol;Acc:MGI:1346526]	protein_coding;retained_intron;nonsense_mediated_decay	NA	12.3005	16.0118	8.49842	8.4537	21.143	20.317	20.0051	21.6104	0.544858	-0.876048	6.08947e-06	0.00573043	down	no
ENSMUSG00000039899	Fgl2	14190	ENSMUST00000035799	GO:0002291(T cell activation via T cell receptor contact with antigen bound to MHC molecule on antigen presenting cell);GO:0002381(immunoglobulin production involved in immunoglobulin mediated immune response);GO:0002605(negative regulation of dendritic cell antigen processing and presentation);GO:0002617(negative regulation of macrophage antigen processing and presentation);GO:0005102(signaling …	NA	NA	NA	fibrinogen-like protein 2 [Source:MGI Symbol;Acc:MGI:103266]	protein_coding	R_MMU_168256(Immune_System);R_MMU_6798695(Neutrophil_degranulation);R_MMU_168249(Innate_Immune_System)	37.3751	44.9758	34.6624	27.4258	55.4254	56.1488	55.9115	61.2671	0.63142	-0.663327	6.17504e-06	0.00573043	down	no
ENSMUSG00000035561	Aldh1b1	72535	ENSMUST00000044384;ENSMUST00000172750	GO:0004029(aldehyde dehydrogenase (NAD+) activity);GO:0005654(nucleoplasm);GO:0005739(mitochondrion);GO:0005759(mitochondrial matrix);GO:0006068(ethanol catabolic process);GO:0016491(oxidoreductase activity);GO:0016620(oxidoreductase activity, acting on the aldehyde or oxo group of donors, NAD or NADP as acceptor);GO:0043231(intracellular membrane-bounded organelle);GO:0043878(glyceraldehyde-3-ph…	00010(Glycolysis / Gluconeogenesis);00053(Ascorbate and aldarate metabolism);00071(Fatty acid degradation);00280(Valine, leucine and isoleucine degradation);00310(Lysine degradation);00330(Arginine and proline metabolism);00340(Histidine metabolism);00380(Tryptophan metabolism);00410(beta-Alanine metabolism);00561(Glycerolipid metabolism);00620(Pyruvate metabolism);00620(Pyruvate metabolism)	K00128	EC:1.2.1.3	aldehyde dehydrogenase 1 family, member B1 [Source:MGI Symbol;Acc:MGI:1919785]	protein_coding	R_MMU_1430728(Metabolism);R_MMU_71384(Ethanol_oxidation);R_MMU_211945(Phase_I_Functionalization_of_compounds);R_MMU_211859(Biological_oxidations)	7.43216	9.52741	5.73301	6.53791	12.6425	13.1105	11.7571	16.5131	0.541073	-0.886106	8.50478e-06	0.00762029	down	no
ENSMUSG00000015947	Fcgr1	14129	ENSMUST00000029748;ENSMUST00000200420	GO:0001788(antibody-dependent cellular cytotoxicity);GO:0001798(positive regulation of type IIa hypersensitivity);GO:0001805(positive regulation of type III hypersensitivity);GO:0002376(immune system process);GO:0004888(transmembrane signaling receptor activity);GO:0005886(plasma membrane);GO:0005887(integral component of plasma membrane);GO:0006898(receptor-mediated endocytosis);GO:0006910(phago…	04145(Phagosome);04380(Osteoclast differentiation);04640(Hematopoietic cell lineage);04666(Fc gamma R-mediated phagocytosis);05140(Leishmaniasis);05150(Staphylococcus aureus infection);05152(Tuberculosis);05202(Transcriptional misregulation in cancer);05221(Acute myeloid leukemia);05322(Systemic lupus erythematosus);05322(Systemic lupus erythematosus)	K06498	NA	Fc receptor, IgG, high affinity I [Source:MGI Symbol;Acc:MGI:95498]	protein_coding;nonsense_mediated_decay	R_MMU_2029481(FCGR_activation);R_MMU_2029480(Fcgamma_receptor_(FCGR)_dependent_phagocytosis);R_MMU_1236975(Antigen_processing_Cross_presentation);R_MMU_2029482(Regulation_of_actin_dynamics_for_phagocytic_cup_formation);R_MMU_1236978(Cross_presentation_of_soluble_exogenous_antigens_(endosomes));R_MMU_168256(Immune_System);R_MMU_2029485(Role_of_phospholipids_in_phagocytosis);R_MMU_168249(Innate_Imm…	228.659	274.329	182.643	162.739	327.454	343.651	339.48	347.998	0.624452	-0.679337	9.15107e-06	0.00792604	down	no
ENSMUSG00000058173	Smco4	170748	ENSMUST00000215907;ENSMUST00000045620	GO:0003674(molecular_function);GO:0005575(cellular_component);GO:0008150(biological_process);GO:0016020(membrane);GO:0016021(integral component of membrane);GO:0016021(integral component of membrane)	NA	NA	NA	single-pass membrane protein with coiled-coil domains 4 [Source:MGI Symbol;Acc:MGI:3039636]	protein_coding	NA	0.571008	0.687337	0.541233	0.238518	1.72782	1.47782	1.88474	1.02101	0.333491	-1.58428	1.13617e-05	0.00952332	down	yes
ENSMUSG00000040774	Cept1	99712	ENSMUST00000192438;ENSMUST00000137530;ENSMUST00000039153;ENSMUST00000068301;ENSMUST00000148269;ENSMUST00000141525;ENSMUST00000121231	GO:0004142(diacylglycerol cholinephosphotransferase activity);GO:0004307(ethanolaminephosphotransferase activity);GO:0005634(nucleus);GO:0005783(endoplasmic reticulum);GO:0005789(endoplasmic reticulum membrane);GO:0005794(Golgi apparatus);GO:0006629(lipid metabolic process);GO:0006646(phosphatidylethanolamine biosynthetic process);GO:0006656(phosphatidylcholine biosynthetic process);GO:0006657(CD…	00440(Phosphonate and phosphinate metabolism);00564(Glycerophospholipid metabolism);00565(Ether lipid metabolism);00565(Ether lipid metabolism)	K13644	2.7.8.2;EC:2.7.8.1	choline/ethanolaminephosphotransferase 1 [Source:MGI Symbol;Acc:MGI:2139793]	protein_coding;nonsense_mediated_decay	R_MMU_556833(Metabolism_of_lipids);R_MMU_1430728(Metabolism);R_MMU_1483257(Phospholipid_metabolism);R_MMU_1483191(Synthesis_of_PC);R_MMU_1483213(Synthesis_of_PE);R_MMU_1483206(Glycerophospholipid_biosynthesis)	26.4854	32.2871	24.9943	27.1674	41.2296	39.52	41.5327	38.7636	0.688836	-0.537768	1.19351e-05	0.00969127	down	no
ENSMUSG00000063388	BC023105	667597	ENSMUST00000073997	NA	NA	NA	NA	cDNA sequence BC023105 [Source:MGI Symbol;Acc:MGI:2384767]	processed_pseudogene	NA	1.5679	1.62854	0.855158	0.95834	2.42715	2.82039	2.90395	2.92128	0.452455	-1.14415	1.43284e-05	0.0110273	down	yes
ENSMUSG00000003206	Ebi3	50498	ENSMUST00000003274	GO:0004896(cytokine receptor activity);GO:0005125(cytokine activity);GO:0005515(protein binding);GO:0005576(extracellular region);GO:0005615(extracellular space);GO:0009897(external side of plasma membrane);GO:0016020(membrane);GO:0017046(peptide hormone binding);GO:0019221(cytokine-mediated signaling pathway);GO:0019955(cytokine binding);GO:0033210(leptin-mediated signaling pathway);GO:0042098(T…	NA	NA	NA	Epstein-Barr virus induced gene 3 [Source:MGI Symbol;Acc:MGI:1354171]	protein_coding	R_MMU_447115(Interleukin_12_family_signaling);R_MMU_449147(Signaling_by_Interleukins);R_MMU_9020956(Interleukin_27_signaling);R_MMU_168256(Immune_System);R_MMU_1280215(Cytokine_Signaling_in_Immune_system);R_MMU_8984722(Interleukin_35_Signalling)	48.1879	35.9082	48.2686	40.9706	30.4779	31.0447	30.2839	30.0994	1.42188	0.507798	1.44292e-05	0.0110273	up	no
ENSMUSG00000057506	Bloc1s2	73689	ENSMUST00000079033;ENSMUST00000237613;ENSMUST00000237867;ENSMUST00000236380;ENSMUST00000237630	GO:0000930(gamma-tubulin complex);GO:0005515(protein binding);GO:0005634(nucleus);GO:0005737(cytoplasm);GO:0005739(mitochondrion);GO:0005764(lysosome);GO:0005765(lysosomal membrane);GO:0005813(centrosome);GO:0005815(microtubule organizing center);GO:0005829(cytosol);GO:0005856(cytoskeleton);GO:0008022(protein C-terminus binding);GO:0008089(anterograde axonal transport);GO:0008284(positive regulat…	NA	K16750	NA	biogenesis of lysosomal organelles complex-1, subunit 2 [Source:MGI Symbol;Acc:MGI:1920939]	protein_coding;processed_transcript	NA	7.89499	8.74659	6.54179	7.113	11.0074	11.518	13.3137	10.3126	0.656453	-0.607237	1.97383e-05	0.0146537	down	no
ENSMUSG00000029153	Ociad2	433904	ENSMUST00000087195;ENSMUST00000200830;ENSMUST00000200821;ENSMUST00000201908	GO:0003674(molecular_function);GO:0005739(mitochondrion);GO:0005743(mitochondrial inner membrane);GO:0005768(endosome);GO:0009617(response to bacterium);GO:0009617(response to bacterium)	NA	NA	NA	OCIA domain containing 2 [Source:MGI Symbol;Acc:MGI:1916377]	protein_coding	NA	1.01964	1.14834	1.17097	0.734077	1.71974	2.19034	2.29769	1.53113	0.526306	-0.926025	2.08169e-05	0.0149067	down	no
ENSMUSG00000037846	Rtkn2	170799	ENSMUST00000147556;ENSMUST00000118160	GO:0003674(molecular_function);GO:0005634(nucleus);GO:0005737(cytoplasm);GO:0005886(plasma membrane);GO:0007165(signal transduction);GO:0008284(positive regulation of cell population proliferation);GO:0030097(hemopoiesis);GO:0051092(positive regulation of NF-kappaB transcription factor activity);GO:1901224(positive regulation of NIK/NF-kappaB signaling);GO:2001243(negative regulation of intrinsic…	NA	NA	NA	rhotekin 2 [Source:MGI Symbol;Acc:MGI:2158417]	nonsense_mediated_decay;protein_coding	NA	0	0	0	0	0.0513367	0.014906	0.0653518	0.0253967	0.00254791	-8.61647	2.12265e-05	0.0149067	down	yes
ENSMUSG00000074578	Zfas1	68949	ENSMUST00000189909;ENSMUST00000136378;ENSMUST00000145859;ENSMUST00000238277;ENSMUST00000143587;ENSMUST00000125841	NA	NA	NA	NA	zinc finger, NFX1-type containing 1, antisense RNA 1 [Source:MGI Symbol;Acc:MGI:1916199]	antisense;retained_intron	NA	9.37616	12.4644	6.39798	6.24349	17.8679	15.4393	20.3882	12.7449	0.518993	-0.946213	2.46315e-05	0.0168428	down	no
ENSMUSG00000104309	Gm5846	545519	ENSMUST00000193146	NA	NA	NA	NA	predicted gene 5846 [Source:MGI Symbol;Acc:MGI:3643624]	processed_pseudogene	NA	0.804926	0.977693	1.03641	0.821037	1.4839	1.93433	2.5366	1.92455	0.461973	-1.11412	2.555e-05	0.0169479	down	yes
ENSMUSG00000070034	Sp110	109032,5376	ENSMUST00000186740;ENSMUST00000128339;ENSMUST00000130727;ENSMUST00000151690;ENSMUST00000093508;ENSMUST00000143363;ENSMUST00000131950;ENSMUST00000152399;ENSMUST00000150114	GO:0002376(immune system process);GO:0003677(DNA binding);GO:0005634(nucleus);GO:0005654(nucleoplasm);GO:0006915(apoptotic process);GO:0009617(response to bacterium);GO:0043065(positive regulation of apoptotic process);GO:0045087(innate immune response);GO:0045087(innate immune response)	NA	NA	NA	Sp110 nuclear body protein [Source:MGI Symbol;Acc:MGI:1923364]	retained_intron;processed_transcript;protein_coding	NA	17.9534	16.4311	16.597	15.1487	22.4108	22.9136	23.0456	20.5408	0.743782	-0.427049	2.60898e-05	0.0169479	down	no
ENSMUSG00000051147	Nat2	17961	ENSMUST00000093470;ENSMUST00000163856	GO:0004060(arylamine N-acetyltransferase activity);GO:0005737(cytoplasm);GO:0005829(cytosol);GO:0008080(N-acetyltransferase activity);GO:0016407(acetyltransferase activity);GO:0016740(transferase activity);GO:0016746(transferase activity, transferring acyl groups);GO:0016746(transferase activity, transferring acyl groups)	00232(Caffeine metabolism);00983(Drug metabolism - other enzymes);05204(Chemical carcinogenesis);05204(Chemical carcinogenesis)	K00622	EC:2.3.1.5	N-acetyltransferase 2 (arylamine N-acetyltransferase) [Source:MGI Symbol;Acc:MGI:109201]	protein_coding	R_MMU_1430728(Metabolism);R_MMU_156580(Phase_II_Conjugation_of_compounds);R_MMU_211859(Biological_oxidations);R_MMU_156582(Acetylation)	4.22613	4.97971	4.04341	4.39366	6.63991	6.77587	6.99151	6.51092	0.655426	-0.609494	2.8216e-05	0.017882	down	no
ENSMUSG00000040904	Gm21988		ENSMUST00000176116;ENSMUST00000176268	GO:0004518(nuclease activity);GO:0004519(endonuclease activity);GO:0004521(endoribonuclease activity);GO:0005575(cellular_component);GO:0016020(membrane);GO:0016021(integral component of membrane);GO:0016787(hydrolase activity);GO:0090305(nucleic acid phosphodiester bond hydrolysis);GO:0090502(RNA phosphodiester bond hydrolysis, endonucleolytic);GO:0090502(RNA phosphodiester bond hydrolysis, endo…	NA	NA	NA	predicted gene 21988 [Source:MGI Symbol;Acc:MGI:5439457]	nonsense_mediated_decay	NA	27.0599	41.7757	26.6984	40.2287	58.0228	63.2256	62.105	58.2477	0.561929	-0.83154	3.48838e-05	0.0215814	down	no
ENSMUSG00000046139	Patl1	225929	ENSMUST00000061618;ENSMUST00000238190	GO:0000290(deadenylation-dependent decapping of nuclear-transcribed mRNA);GO:0000932(P-body);GO:0002151(G-quadruplex RNA binding);GO:0003723(RNA binding);GO:0005634(nucleus);GO:0005737(cytoplasm);GO:0008266(poly(U) RNA binding);GO:0016605(PML body);GO:0016607(nuclear speck);GO:0017148(negative regulation of translation);GO:0030014(CCR4-NOT complex);GO:0030371(translation repressor activity);GO:00…	03018(RNA degradation);03018(RNA degradation)	K12617	NA	protein associated with topoisomerase II homolog 1 (yeast) [Source:MGI Symbol;Acc:MGI:2147679]	protein_coding;nonsense_mediated_decay	R_MMU_430039(mRNA_decay_by_5'_to_3'_exoribonuclease);R_MMU_429914(Deadenylation_dependent_mRNA_decay);R_MMU_8953854(Metabolism_of_RNA)	19.1949	15.6455	21.1619	16.1285	13.2021	14.327	13.6301	10.6597	1.39198	0.477138	4.02165e-05	0.024302	up	no
ENSMUSG00000083563	Gm13340		ENSMUST00000117219	NA	NA	NA	NA	predicted gene 13340 [Source:MGI Symbol;Acc:MGI:3650227]	unprocessed_pseudogene	NA	5.80802	4.9771	10.4208	14.9419	2.95779	3.59942	3.40864	4.68895	2.46662	1.30253	4.45244e-05	0.0260527	up	yes
ENSMUSG00000070425	Xntrpc	102443351	ENSMUST00000123372;ENSMUST00000084843;ENSMUST00000139104	GO:0000012(single strand break repair);GO:0003674(molecular_function);GO:0003684(damaged DNA binding);GO:0005216(ion channel activity);GO:0005262(calcium channel activity);GO:0005575(cellular_component);GO:0005634(nucleus);GO:0005887(integral component of plasma membrane);GO:0006811(ion transport);GO:0006828(manganese ion transport);GO:0007338(single fertilization);GO:0008150(biological_process);…	NA	K04965	NA	Xndc1-transient receptor potential cation channel, subfamily C, member 2 readthrough [Source:MGI Symbol;Acc:MGI:5546370]	nonsense_mediated_decay;protein_coding	NA	0.200398	0.137575	0.0949401	0.12498	0.218744	0.661762	0.644995	0.300624	0.305507	-1.71072	4.51189e-05	0.0260527	down	yes
ENSMUSG00000078899	Gm4631	102633156	ENSMUST00000121393;ENSMUST00000109050	GO:0003676(nucleic acid binding);GO:0005575(cellular_component);GO:0005634(nucleus);GO:0006355(regulation of transcription, DNA-templated);GO:0010468(regulation of gene expression);GO:0046872(metal ion binding);GO:0046872(metal ion binding)	05168(Herpes simplex virus 1 infection);05168(Herpes simplex virus 1 infection)	K09228	NA	predicted gene 4631 [Source:MGI Symbol;Acc:MGI:3782813]	protein_coding	R_MMU_73857(RNA_Polymerase_II_Transcription);R_MMU_212436(Generic_Transcription_Pathway);R_MMU_74160(Gene_expression_(Transcription))	1.14035	1.49504	0.631621	0.646401	0.568723	0.413747	0.426273	0.42236	2.13719	1.09572	4.81928e-05	0.0272226	up	yes
ENSMUSG00000037652	Phc3	241915	ENSMUST00000168645;ENSMUST00000129817;ENSMUST00000099163;ENSMUST00000177992;ENSMUST00000108255;ENSMUST00000124472;ENSMUST00000152357;ENSMUST00000046624;ENSMUST00000150939	GO:0003677(DNA binding);GO:0003682(chromatin binding);GO:0005515(protein binding);GO:0005634(nucleus);GO:0005654(nucleoplasm);GO:0007275(multicellular organism development);GO:0008270(zinc ion binding);GO:0031519(PcG protein complex);GO:0035102(PRC1 complex);GO:0042393(histone binding);GO:0045892(negative regulation of transcription, DNA-templated);GO:0046872(metal ion binding);GO:0046872(metal i…	NA	K11458	NA	polyhomeotic 3 [Source:MGI Symbol;Acc:MGI:2181434]	protein_coding;retained_intron;nonsense_mediated_decay	R_MMU_4551638(SUMOylation_of_chromatin_organization_proteins);R_MMU_2559580(Oxidative_Stress_Induced_Senescence);R_MMU_2559583(Cellular_Senescence);R_MMU_2262752(Cellular_responses_to_stress);R_MMU_73857(RNA_Polymerase_II_Transcription);R_MMU_212436(Generic_Transcription_Pathway);R_MMU_8953897(Cellular_responses_to_external_stimuli);R_MMU_8943724(Regulation_of_PTEN_gene_transcription);R_MMU_12576…	1.10559	0.996535	1.43211	1.2907	3.44158	3.70118	3.99247	1.0981	0.394408	-1.34224	5.28899e-05	0.0292403	down	yes
ENSMUSG00000080717	B230307C23Rik	245305	ENSMUST00000232387;ENSMUST00000231936;ENSMUST00000183578;ENSMUST00000122450;ENSMUST00000232278;ENSMUST00000232308;ENSMUST00000113729;ENSMUST00000231913	GO:0003674(molecular_function);GO:0003676(nucleic acid binding);GO:0005575(cellular_component);GO:0006355(regulation of transcription, DNA-templated);GO:0008150(biological_process);GO:0008150(biological_process)	NA	NA	NA	RIKEN cDNA B230307C23 gene [Source:MGI Symbol;Acc:MGI:3643396]	protein_coding;retained_intron	NA	1.66883	2.00816	1.22023	1.24646	2.35274	2.60052	2.67019	2.48022	0.608065	-0.717702	5.57144e-05	0.0301601	down	no
ENSMUSG00000045932	Ifit2	15958	ENSMUST00000102826;ENSMUST00000149829	GO:0005515(protein binding);GO:0005737(cytoplasm);GO:0005783(endoplasmic reticulum);GO:0009615(response to virus);GO:0032091(negative regulation of protein binding);GO:0035457(cellular response to interferon-alpha);GO:0043065(positive regulation of apoptotic process);GO:0043065(positive regulation of apoptotic process)	NA	NA	NA	interferon-induced protein with tetratricopeptide repeats 2 [Source:MGI Symbol;Acc:MGI:99449]	protein_coding	NA	156.936	178.773	137.073	148.814	246.608	249.127	252.502	444.699	0.521064	-0.940467	5.84655e-05	0.0305721	down	no
ENSMUSG00000056904	Gm5620	434428	ENSMUST00000077991	NA	NA	NA	NA	predicted gene 5620 [Source:MGI Symbol;Acc:MGI:3647798]	processed_pseudogene	NA	8.02961	5.11794	8.17823	7.77491	3.83523	4.71304	3.08667	4.60426	1.792	0.841574	5.88287e-05	0.0305721	up	no
ENSMUSG00000028433	Ubap2	68926	ENSMUST00000108068;ENSMUST00000030143;ENSMUST00000143552;ENSMUST00000140662;ENSMUST00000136057;ENSMUST00000135323;ENSMUST00000134782;ENSMUST00000132499	GO:0005515(protein binding);GO:0005634(nucleus);GO:0005737(cytoplasm);GO:0005737(cytoplasm)	NA	NA	NA	ubiquitin-associated protein 2 [Source:MGI Symbol;Acc:MGI:1916176]	protein_coding;processed_transcript	NA	14.5734	12.0433	17.5275	16.7223	9.75888	10.7338	10.4376	10.3627	1.47402	0.559754	6.03292e-05	0.0307371	up	no
ENSMUSG00000090266	Mettl23	74319	ENSMUST00000106370;ENSMUST00000176799;ENSMUST00000128784;ENSMUST00000176765;ENSMUST00000132593;ENSMUST00000140869;ENSMUST00000175930;ENSMUST00000143184	GO:0005634(nucleus);GO:0005737(cytoplasm);GO:0008134(transcription factor binding);GO:0008168(methyltransferase activity);GO:0016020(membrane);GO:0016021(integral component of membrane);GO:0016740(transferase activity);GO:0031072(heat shock protein binding);GO:0032259(methylation);GO:0032991(protein-containing complex);GO:0045944(positive regulation of transcription by RNA polymerase II);GO:00508…	NA	K23151	EC:2.1.1.-	methyltransferase like 23 [Source:MGI Symbol;Acc:MGI:1921569]	protein_coding;retained_intron;nonsense_mediated_decay	NA	2.04011	2.05614	1.55907	2.04294	3.11181	2.91575	3.58052	3.29372	0.596681	-0.744969	6.23882e-05	0.0311749	down	no
ENSMUSG00000110386	Gm42031	105246807	ENSMUST00000209823	NA	NA	NA	NA	predicted gene, 42031 [Source:MGI Symbol;Acc:MGI:5624916]	lincRNA	NA	0.2457	0.140254	0.275188	46.5432	0.125848	0.147444	0.140302	0.143443	84.7419	6.405	6.44884e-05	0.0316164	up	yes
ENSMUSG00000066861	Oas1g	23960	ENSMUST00000086368;ENSMUST00000162096;ENSMUST00000161809	GO:0001730(2'-5'-oligoadenylate synthetase activity);GO:0002376(immune system process);GO:0003723(RNA binding);GO:0003725(double-stranded RNA binding);GO:0005524(ATP binding);GO:0005634(nucleus);GO:0005654(nucleoplasm);GO:0005737(cytoplasm);GO:0005829(cytosol);GO:0006955(immune response);GO:0016020(membrane);GO:0016740(transferase activity);GO:0016779(nucleotidyltransferase activity);GO:0045071(n…	04621(NOD-like receptor signaling pathway);05160(Hepatitis C);05162(Measles);05164(Influenza A);05168(Herpes simplex virus 1 infection);05169(Epstein-Barr virus infection);05169(Epstein-Barr virus infection)	NA	NA	2'-5' oligoadenylate synthetase 1G [Source:MGI Symbol;Acc:MGI:97429]	protein_coding;nonsense_mediated_decay;retained_intron	NA	50.7212	58.7306	40.4376	40.7916	72.811	67.9749	69.1634	73.8775	0.671822	-0.57385	6.97349e-05	0.0335554	down	no
ENSMUSG00000018925	Heatr9	629303	ENSMUST00000019069	GO:0002244(hematopoietic progenitor cell differentiation);GO:0005575(cellular_component)	NA	NA	NA	HEAT repeat containing 9 [Source:MGI Symbol;Acc:MGI:3650286]	protein_coding	NA	1.38373	1.45786	1.30652	0.835965	3.0686	2.98859	2.40498	1.67765	0.491534	-1.02464	7.15508e-05	0.0338032	down	yes
ENSMUSG00000018774	Cd68	12514	ENSMUST00000018918;ENSMUST00000154124;ENSMUST00000108654	GO:0002437(inflammatory response to antigenic stimulus);GO:0002605(negative regulation of dendritic cell antigen processing and presentation);GO:0005764(lysosome);GO:0005765(lysosomal membrane);GO:0005768(endosome);GO:0005886(plasma membrane);GO:0007568(aging);GO:0010008(endosome membrane);GO:0016020(membrane);GO:0016021(integral component of membrane);GO:0031669(cellular response to nutrient lev…	04142(Lysosome);04142(Lysosome)	K06501	NA	CD68 antigen [Source:MGI Symbol;Acc:MGI:88342]	protein_coding;processed_transcript	R_MMU_168256(Immune_System);R_MMU_6798695(Neutrophil_degranulation);R_MMU_168249(Innate_Immune_System)	2372.48	1779.17	2764.46	2352.85	1620.8	1660.46	1485.53	1598.96	1.45606	0.542074	8.86383e-05	0.0393726	up	no
ENSMUSG00000037321	Tap1	21354	ENSMUST00000170086;ENSMUST00000166287;ENSMUST00000041633;ENSMUST00000168351;ENSMUST00000166853;ENSMUST00000166582;ENSMUST00000171148	GO:0000166(nucleotide binding);GO:0002250(adaptive immune response);GO:0002376(immune system process);GO:0002479(antigen processing and presentation of exogenous peptide antigen via MHC class I, TAP-dependent);GO:0005524(ATP binding);GO:0005739(mitochondrion);GO:0005783(endoplasmic reticulum);GO:0005789(endoplasmic reticulum membrane);GO:0006952(defense response);GO:0015031(protein transport);GO:…	02010(ABC transporters);04145(Phagosome);04612(Antigen processing and presentation);05163(Human cytomegalovirus infection);05168(Herpes simplex virus 1 infection);05169(Epstein-Barr virus infection);05170(Human immunodeficiency virus 1 infection);05340(Primary immunodeficiency);05340(Primary immunodeficiency)	NA	NA	transporter 1, ATP-binding cassette, sub-family B (MDR/TAP) [Source:MGI Symbol;Acc:MGI:98483]	protein_coding;retained_intron	R_MMU_1236975(Antigen_processing_Cross_presentation);R_MMU_1236974(ER_Phagosome_pathway);R_MMU_168256(Immune_System);R_MMU_983170(Antigen_Presentation:_Folding,_assembly_and_peptide_loading_of_class_I_MHC);R_MMU_1280218(Adaptive_Immune_System);R_MMU_983169(Class_I_MHC_mediated_antigen_processing_&_presentation)	24.7151	25.2331	19.7444	19.0097	32.1396	32.0231	31.987	39.613	0.653363	-0.614043	8.98916e-05	0.0393726	down	no
ENSMUSG00000060183	Cxcl11	56066	ENSMUST00000122808;ENSMUST00000077820	GO:0005125(cytokine activity);GO:0005576(extracellular region);GO:0005615(extracellular space);GO:0006935(chemotaxis);GO:0006952(defense response);GO:0006954(inflammatory response);GO:0006955(immune response);GO:0007189(adenylate cyclase-activating G protein-coupled receptor signaling pathway);GO:0008009(chemokine activity);GO:0008201(heparin binding);GO:0010818(T cell chemotaxis);GO:0042127(regu…	NA	NA	NA	chemokine (C-X-C motif) ligand 11 [Source:MGI Symbol;Acc:MGI:1860203]	polymorphic_pseudogene;protein_coding	R_MMU_373076(Class_A/1_(Rhodopsin_like_receptors));R_MMU_380108(Chemokine_receptors_bind_chemokines);R_MMU_375276(Peptide_ligand_binding_receptors);R_MMU_500792(GPCR_ligand_binding);R_MMU_372790(Signaling_by_GPCR);R_MMU_388396(GPCR_downstream_signalling);R_MMU_162582(Signal_Transduction);R_MMU_418594(G_alpha_(i)_signalling_events)	0.266025	0.342591	0.367617	0.496279	0.912076	0.8374	0.681593	1.33178	0.391329	-1.35355	9.14606e-05	0.0393726	down	yes
ENSMUSG00000046031	Calhm6	215900	ENSMUST00000062784	GO:0005261(cation channel activity);GO:0005887(integral component of plasma membrane);GO:0006811(ion transport);GO:0016020(membrane);GO:0016021(integral component of membrane);GO:0034220(ion transmembrane transport);GO:0098655(cation transmembrane transport)	NA	NA	NA	calcium homeostasis modulator family member 6 [Source:MGI Symbol;Acc:MGI:2443082]	protein_coding	NA	20.831	21.8157	13.9368	12.176	34.4515	28.1123	31.2893	23.8833	0.584013	-0.775929	9.36817e-05	0.0393726	down	no
ENSMUSG00000078153	Psme2b	621823	ENSMUST00000104958	GO:0000502(proteasome complex);GO:0005515(protein binding);GO:0005654(nucleoplasm);GO:0005737(cytoplasm);GO:0008537(proteasome activator complex);GO:0010950(positive regulation of endopeptidase activity);GO:0019884(antigen processing and presentation of exogenous antigen);GO:0042802(identical protein binding);GO:0061133(endopeptidase activator activity);GO:0061136(regulation of proteasomal protei…	03050(Proteasome);04612(Antigen processing and presentation)	K06697	NA	protease (prosome, macropain) activator subunit 2B [Source:MGI Symbol;Acc:MGI:1341073]	protein_coding	R_MMU_5668541(TNFR2_non_canonical_NF_kB_pathway);R_MMU_68949(Orc1_removal_from_chromatin);R_MMU_1234176(Oxygen_dependent_proline_hydroxylation_of_Hypoxia_inducible_Factor_Alpha);R_MMU_8852276(The_role_of_GTSE1_in_G2/M_progression_after_G2_checkpoint);R_MMU_8941858(Regulation_of_RUNX3_expression_and_activity);R_MMU_5689880(Ub_specific_processing_proteases);R_MMU_5607761(Dectin_1_mediated_noncanoni…	53.7978	61.7554	48.8355	48.7305	79.1259	70.3097	76.8264	82.5033	0.690231	-0.534849	9.36999e-05	0.0393726	down	no
ENSMUSG00000062175	Tgif2	228839	ENSMUST00000081335;ENSMUST00000073352;ENSMUST00000175634;ENSMUST00000176281	GO:0000122(negative regulation of transcription by RNA polymerase II);GO:0003677(DNA binding);GO:0005634(nucleus);GO:0005654(nucleoplasm);GO:0005813(centrosome);GO:0006355(regulation of transcription, DNA-templated);GO:0010470(regulation of gastrulation);GO:0038092(nodal signaling pathway);GO:0045666(positive regulation of neuron differentiation);GO:0060041(retina development in camera-type eye);…	04350(TGF-beta signaling pathway);04350(TGF-beta signaling pathway)	K19553	NA	TGFB-induced factor homeobox 2 [Source:MGI Symbol;Acc:MGI:1915299]	protein_coding;processed_transcript	R_MMU_170834(Signaling_by_TGF_beta_Receptor_Complex);R_MMU_9006936(Signaling_by_TGFB_family_members);R_MMU_73857(RNA_Polymerase_II_Transcription);R_MMU_212436(Generic_Transcription_Pathway);R_MMU_2173795(Downregulation_of_SMAD2/3:SMAD4_transcriptional_activity);R_MMU_162582(Signal_Transduction);R_MMU_74160(Gene_expression_(Transcription));R_MMU_2173793(Transcriptional_activity_of_SMAD2/SMAD3:SMAD…	0.114735	0.215288	0.251471	0.143013	0.344012	0.597616	0.658573	0.392719	0.36354	-1.45981	9.47469e-05	0.0393726	down	yes
ENSMUSG00000030263	Lrmp		ENSMUST00000149244;ENSMUST00000032396;ENSMUST00000135191;ENSMUST00000132937;ENSMUST00000125029;ENSMUST00000143631;ENSMUST00000135984;ENSMUST00000152571	GO:0005737(cytoplasm);GO:0016020(membrane);GO:0016021(integral component of membrane);GO:0016021(integral component of membrane)	NA	NA	NA	lymphoid-restricted membrane protein [Source:MGI Symbol;Acc:MGI:108424]	retained_intron;protein_coding;processed_transcript;nonsense_mediated_decay	NA	10.7704	10.866	8.98244	8.68792	13.1491	15.1686	13.8436	12.2368	0.722577	-0.468777	9.54248e-05	0.0393726	down	no
ENSMUSG00000087547	Platr27	78316	ENSMUST00000131365	NA	NA	NA	NA	pluripotency associated transcript 27 [Source:MGI Symbol;Acc:MGI:1925566]	lincRNA	NA	0	0	0	0	0.38015	0.288225	0.193274	0.178186	0.000384676	-11.3441	9.64778e-05	0.0393726	down	yes
ENSMUSG00000041481	Serpina3g	20715	ENSMUST00000043315;ENSMUST00000170628;ENSMUST00000171916;ENSMUST00000171065	GO:0005615(extracellular space);GO:0005615(extracellular space)	NA	NA	NA	serine (or cysteine) peptidase inhibitor, clade A, member 3G [Source:MGI Symbol;Acc:MGI:105046]	protein_coding;processed_transcript	NA	3.05019	3.62009	2.22688	1.50449	4.55861	5.01932	4.86546	5.17842	0.530107	-0.915645	9.90615e-05	0.0393726	down	no
ENSMUSG00000049608	Gpr55	227326	ENSMUST00000086975	GO:0004930(G protein-coupled receptor activity);GO:0004949(cannabinoid receptor activity);GO:0005886(plasma membrane);GO:0005887(integral component of plasma membrane);GO:0007165(signal transduction);GO:0007186(G protein-coupled receptor signaling pathway);GO:0007202(activation of phospholipase C activity);GO:0016020(membrane);GO:0016021(integral component of membrane);GO:0035025(positive regulat…	NA	K08413	NA	G protein-coupled receptor 55 [Source:MGI Symbol;Acc:MGI:2685064]	protein_coding	R_MMU_373076(Class_A/1_(Rhodopsin_like_receptors));R_MMU_500792(GPCR_ligand_binding);R_MMU_372790(Signaling_by_GPCR);R_MMU_388396(GPCR_downstream_signalling);R_MMU_162582(Signal_Transduction);R_MMU_418594(G_alpha_(i)_signalling_events)	1.39985	1.52824	1.15617	1.43313	2.71333	2.2308	2.61039	1.79714	0.589991	-0.761236	0.000101232	0.0393726	down	no
ENSMUSG00000024726	Carnmt1	67383	ENSMUST00000025632;ENSMUST00000236401;ENSMUST00000235736	GO:0005634(nucleus);GO:0005737(cytoplasm);GO:0005829(cytosol);GO:0008168(methyltransferase activity);GO:0008757(S-adenosylmethionine-dependent methyltransferase activity);GO:0016740(transferase activity);GO:0030735(carnosine N-methyltransferase activity);GO:0032259(methylation);GO:0035498(carnosine metabolic process);GO:0042803(protein homodimerization activity);GO:0042803(protein homodimerizatio…	00340(Histidine metabolism);00340(Histidine metabolism)	K19787	EC:2.1.1.22	carnosine N-methyltransferase 1 [Source:MGI Symbol;Acc:MGI:1914633]	protein_coding;processed_transcript;nonsense_mediated_decay	R_MMU_1430728(Metabolism);R_MMU_70921(Histidine_catabolism);R_MMU_71291(Metabolism_of_amino_acids_and_derivatives)	2.87152	2.67875	2.12885	2.42345	1.62173	1.72986	2.17785	1.68572	1.40019	0.485622	0.000101317	0.0393726	up	no
ENSMUSG00000027360	Hdc	15186	ENSMUST00000028838;ENSMUST00000132382;ENSMUST00000124396;ENSMUST00000148591;ENSMUST00000138752	GO:0001692(histamine metabolic process);GO:0001694(histamine biosynthetic process);GO:0003824(catalytic activity);GO:0004398(histidine decarboxylase activity);GO:0005737(cytoplasm);GO:0005829(cytosol);GO:0006520(cellular amino acid metabolic process);GO:0006547(histidine metabolic process);GO:0006548(histidine catabolic process);GO:0016597(amino acid binding);GO:0016829(lyase activity);GO:0016831…	00340(Histidine metabolism);00340(Histidine metabolism)	K01590	EC:4.1.1.22	histidine decarboxylase [Source:MGI Symbol;Acc:MGI:96062]	protein_coding;processed_transcript;retained_intron	R_MMU_1430728(Metabolism);R_MMU_70921(Histidine_catabolism);R_MMU_71291(Metabolism_of_amino_acids_and_derivatives)	0.0571542	0.10022	0.0310327	0.0536579	0.156943	0.261408	0.161867	0.184074	0.316717	-1.65873	0.000101523	0.0393726	down	yes
ENSMUSG00000020826	Nos2	18126	ENSMUST00000018610	GO:0001666(response to hypoxia);GO:0003779(actin binding);GO:0003958(NADPH-hemoprotein reductase activity);GO:0004517(nitric-oxide synthase activity);GO:0005515(protein binding);GO:0005516(calmodulin binding);GO:0005615(extracellular space);GO:0005634(nucleus);GO:0005737(cytoplasm);GO:0005777(peroxisome);GO:0005829(cytosol);GO:0005886(plasma membrane);GO:0006527(arginine catabolic process);GO:000…	00220(Arginine biosynthesis);00330(Arginine and proline metabolism);04020(Calcium signaling pathway);04066(HIF-1 signaling pathway);04146(Peroxisome);04371(Apelin signaling pathway);04926(Relaxin signaling pathway);05132(Salmonella infection);05133(Pertussis);05140(Leishmaniasis);05142(Chagas disease (American trypanosomiasis));05145(Toxoplasmosis);05146(Amoebiasis);05152(Tuberculosis);05200(Path…	K13241	EC:1.14.13.39	nitric oxide synthase 2, inducible [Source:MGI Symbol;Acc:MGI:97361]	protein_coding	R_MMU_9033241(Peroxisomal_protein_import);R_MMU_418346(Platelet_homeostasis);R_MMU_9609507(Protein_localization);R_MMU_109582(Hemostasis);R_MMU_1222556(ROS_and_RNS_production_in_phagocytes);R_MMU_168256(Immune_System);R_MMU_392154(Nitric_oxide_stimulates_guanylate_cyclase);R_MMU_168249(Innate_Immune_System)	1.0866	0.725592	0.880711	0.840867	1.80428	1.308	1.56907	1.94621	0.533193	-0.907271	0.000106923	0.0408573	down	no
ENSMUSG00000036138	Acaa1a	113868	ENSMUST00000175743;ENSMUST00000039784;ENSMUST00000175859;ENSMUST00000176796;ENSMUST00000176351;ENSMUST00000176007;ENSMUST00000177463;ENSMUST00000176397;ENSMUST00000175719;ENSMUST00000176546	GO:0000038(very long-chain fatty acid metabolic process);GO:0003824(catalytic activity);GO:0003985(acetyl-CoA C-acetyltransferase activity);GO:0003988(acetyl-CoA C-acyltransferase activity);GO:0005739(mitochondrion);GO:0005777(peroxisome);GO:0005782(peroxisomal matrix);GO:0006629(lipid metabolic process);GO:0006631(fatty acid metabolic process);GO:0006635(fatty acid beta-oxidation);GO:0008206(bil…	00071(Fatty acid degradation);00280(Valine, leucine and isoleucine degradation);00592(alpha-Linolenic acid metabolism);01040(Biosynthesis of unsaturated fatty acids);03320(PPAR signaling pathway);04146(Peroxisome);04146(Peroxisome)	K07513	EC:2.3.1.16	acetyl-Coenzyme A acyltransferase 1A [Source:MGI Symbol;Acc:MGI:2148491]	protein_coding;retained_intron;nonsense_mediated_decay	R_MMU_390918(Peroxisomal_lipid_metabolism);R_MMU_9033241(Peroxisomal_protein_import);R_MMU_9609507(Protein_localization);R_MMU_556833(Metabolism_of_lipids);R_MMU_1430728(Metabolism);R_MMU_8978868(Fatty_acid_metabolism);R_MMU_168256(Immune_System);R_MMU_2046106(alpha_linolenic_acid_(ALA)_metabolism);R_MMU_6798695(Neutrophil_degranulation);R_MMU_168249(Innate_Immune_System);R_MMU_390247(Beta_oxidat…	13.6116	16.6704	11.2805	10.872	19.9436	19.56	19.8849	17.3432	0.68335	-0.549304	0.000115665	0.0434208	down	no
ENSMUSG00000027187	Cat	12359	ENSMUST00000028610	GO:0000268(peroxisome targeting sequence binding);GO:0000302(response to reactive oxygen species);GO:0001657(ureteric bud development);GO:0001666(response to hypoxia);GO:0001822(kidney development);GO:0004046(aminoacylase activity);GO:0004096(catalase activity);GO:0004601(peroxidase activity);GO:0005615(extracellular space);GO:0005737(cytoplasm);GO:0005739(mitochondrion);GO:0005758(mitochondrial …	00380(Tryptophan metabolism);00630(Glyoxylate and dicarboxylate metabolism);04068(FoxO signaling pathway);04146(Peroxisome);04211(Longevity regulating pathway);04213(Longevity regulating pathway - multiple species);05014(Amyotrophic lateral sclerosis (ALS))	K03781	EC:1.11.1.6	catalase [Source:MGI Symbol;Acc:MGI:88271]	protein_coding	R_MMU_9033241(Peroxisomal_protein_import);R_MMU_9609507(Protein_localization);R_MMU_9711123(Cellular_response_to_chemical_stress);R_MMU_2262752(Cellular_responses_to_stress);R_MMU_8953897(Cellular_responses_to_external_stimuli);R_MMU_168256(Immune_System);R_MMU_6798695(Neutrophil_degranulation);R_MMU_168249(Innate_Immune_System);R_MMU_3299685(Detoxification_of_Reactive_Oxygen_Species)	94.9886	87.0419	122.878	131.152	69.1638	72.3889	73.5219	74.4517	1.50611	0.590831	0.000116974	0.0434208	up	no
ENSMUSG00000079455	Gm16026	101056250	ENSMUST00000159695;ENSMUST00000163068;ENSMUST00000159849;ENSMUST00000162923;ENSMUST00000162652;ENSMUST00000094774	NA	NA	NA	NA	predicted pseudogene 16026 [Source:MGI Symbol;Acc:MGI:3783243]	transcribed_unprocessed_pseudogene	NA	0.694627	0.61432	0.704615	0.548697	1.52051	1.51049	1.55243	0.720727	0.483066	-1.04971	0.000122185	0.0443239	down	yes
ENSMUSG00000026946	Nmi	64685	ENSMUST00000145481;ENSMUST00000145656;ENSMUST00000112705;ENSMUST00000142868;ENSMUST00000028314;ENSMUST00000123521	GO:0003712(transcription coregulator activity);GO:0005515(protein binding);GO:0005654(nucleoplasm);GO:0005737(cytoplasm);GO:0005829(cytosol);GO:0006366(transcription by RNA polymerase II);GO:0032480(negative regulation of type I interferon production);GO:0032687(negative regulation of interferon-alpha production);GO:0032688(negative regulation of interferon-beta production);GO:0042802(identical p…	NA	NA	NA	N-myc (and STAT) interactor [Source:MGI Symbol;Acc:MGI:1928368]	protein_coding;retained_intron	NA	12.4333	12.8526	9.70239	10.6486	16.4518	16.7651	16.0873	18.0196	0.677872	-0.560916	0.000122819	0.0443239	down	no
ENSMUSG00000032412	Atp1b3	11933	ENSMUST00000034983;ENSMUST00000190045;ENSMUST00000187341	GO:0001671(ATPase activator activity);GO:0005391(sodium:potassium-exchanging ATPase activity);GO:0005515(protein binding);GO:0005737(cytoplasm);GO:0005886(plasma membrane);GO:0005890(sodium:potassium-exchanging ATPase complex);GO:0005901(caveola);GO:0006811(ion transport);GO:0006813(potassium ion transport);GO:0006814(sodium ion transport);GO:0006883(cellular sodium ion homeostasis);GO:0010248(es…	04022(cGMP-PKG signaling pathway);04024(cAMP signaling pathway);04260(Cardiac muscle contraction);04261(Adrenergic signaling in cardiomyocytes);04911(Insulin secretion);04918(Thyroid hormone synthesis);04919(Thyroid hormone signaling pathway);04925(Aldosterone synthesis and secretion);04960(Aldosterone-regulated sodium reabsorption);04961(Endocrine and other factor-regulated calcium reabsorption)…	K01540	NA	ATPase, Na+/K+ transporting, beta 3 polypeptide [Source:MGI Symbol;Acc:MGI:107788]	protein_coding;retained_intron;processed_transcript	R_MMU_936837(Ion_transport_by_P_type_ATPases);R_MMU_109582(Hemostasis);R_MMU_382551(Transport_of_small_molecules);R_MMU_202733(Cell_surface_interactions_at_the_vascular_wall);R_MMU_5576891(Cardiac_conduction);R_MMU_210991(Basigin_interactions);R_MMU_5578775(Ion_homeostasis);R_MMU_397014(Muscle_contraction);R_MMU_983712(Ion_channel_transport)	116.891	134.058	112.078	111.415	155.374	165.081	159.435	144.755	0.75954	-0.396803	0.000134741	0.0479604	down	no
ENSMUSG00000072109	A530040E14Rik	621875	ENSMUST00000162353;ENSMUST00000161150;ENSMUST00000159087;ENSMUST00000093501	NA	NA	NA	NA	RIKEN cDNA A530040E14 gene [Source:MGI Symbol;Acc:MGI:3612703]	antisense	NA	5.45758	4.8967	5.54531	4.6555	9.53128	9.05033	8.94194	5.84692	0.615967	-0.699076	0.000143208	0.0490286	down	no
ENSMUSG00000017754	Pltp	18830	ENSMUST00000059954;ENSMUST00000128110;ENSMUST00000156255;ENSMUST00000109316;ENSMUST00000148912;ENSMUST00000142603	GO:0005576(extracellular region);GO:0005615(extracellular space);GO:0005634(nucleus);GO:0006629(lipid metabolic process);GO:0006869(lipid transport);GO:0008035(high-density lipoprotein particle binding);GO:0008289(lipid binding);GO:0008429(phosphatidylethanolamine binding);GO:0008525(phosphatidylcholine transporter activity);GO:0008526(phosphatidylinositol transfer activity);GO:0010189(vitamin E …	03320(PPAR signaling pathway);04979(Cholesterol metabolism);04979(Cholesterol metabolism)	K08761	NA	phospholipid transfer protein [Source:MGI Symbol;Acc:MGI:103151]	protein_coding;processed_transcript;retained_intron	R_MMU_8963899(Plasma_lipoprotein_remodeling);R_MMU_382551(Transport_of_small_molecules);R_MMU_174824(Plasma_lipoprotein_assembly,_remodeling,_and_clearance);R_MMU_8964058(HDL_remodeling)	214.436	238.563	169.626	214.934	305.045	312.933	318.912	279.406	0.688615	-0.538231	0.000145064	0.0490286	down	no
ENSMUSG00000020831	0610010K14Rik	104457	ENSMUST00000108577;ENSMUST00000108578;ENSMUST00000108579;ENSMUST00000108575;ENSMUST00000108576;ENSMUST00000135390;ENSMUST00000100950;ENSMUST00000021181;ENSMUST00000102569;ENSMUST00000150504;ENSMUST00000148878;ENSMUST00000138658;ENSMUST00000134700	GO:0003677(DNA binding);GO:0005634(nucleus);GO:0005654(nucleoplasm);GO:0005829(cytosol);GO:0006325(chromatin organization);GO:0008150(biological_process);GO:0016589(NURF complex);GO:0042802(identical protein binding);GO:0071339(MLL1 complex);GO:0071339(MLL1 complex)	NA	NA	NA	RIKEN cDNA 0610010K14 gene [Source:MGI Symbol;Acc:MGI:1915609]	protein_coding;retained_intron;processed_transcript	NA	1.72177	1.23111	1.43785	0.966699	0.452631	0.648955	0.823718	0.807712	1.96026	0.971048	0.000146172	0.0490286	up	no
ENSMUSG00000020163	Uqcr11	66594	ENSMUST00000020372;ENSMUST00000138428;ENSMUST00000141683	GO:0005739(mitochondrion);GO:0005743(mitochondrial inner membrane);GO:0008121(ubiquinol-cytochrome-c reductase activity);GO:0009055(electron transfer activity);GO:0016020(membrane);GO:0016021(integral component of membrane);GO:0022900(electron transport chain);GO:0055114(oxidation-reduction process);GO:0070469(respirasome);GO:0070469(respirasome)	00190(Oxidative phosphorylation);04260(Cardiac muscle contraction);04714(Thermogenesis);04932(Non-alcoholic fatty liver disease (NAFLD));05010(Alzheimer disease);05012(Parkinson disease);05016(Huntington disease);05016(Huntington disease)	K00420	NA	ubiquinol-cytochrome c reductase, complex III subunit XI [Source:MGI Symbol;Acc:MGI:1913844]	protein_coding;processed_transcript	NA	19.5245	20.6769	11.983	13.5774	27.3084	26.7676	28.7396	24.8955	0.61054	-0.711843	0.000147226	0.0490286	down	no
ENSMUSG00000079197	Psme2	19188	ENSMUST00000161807;ENSMUST00000159687;ENSMUST00000111378;ENSMUST00000159297;ENSMUST00000162700;ENSMUST00000161027;ENSMUST00000162496;ENSMUST00000159282;ENSMUST00000159845;ENSMUST00000161573	GO:0000502(proteasome complex);GO:0005515(protein binding);GO:0005654(nucleoplasm);GO:0005737(cytoplasm);GO:0008537(proteasome activator complex);GO:0010950(positive regulation of endopeptidase activity);GO:0019884(antigen processing and presentation of exogenous antigen);GO:0042802(identical protein binding);GO:0061133(endopeptidase activator activity);GO:0061136(regulation of proteasomal protei…	03050(Proteasome);04612(Antigen processing and presentation);04612(Antigen processing and presentation)	K06697	NA	proteasome (prosome, macropain) activator subunit 2 (PA28 beta) [Source:MGI Symbol;Acc:MGI:1096365]	protein_coding;retained_intron	R_MMU_5668541(TNFR2_non_canonical_NF_kB_pathway);R_MMU_68949(Orc1_removal_from_chromatin);R_MMU_1234176(Oxygen_dependent_proline_hydroxylation_of_Hypoxia_inducible_Factor_Alpha);R_MMU_8852276(The_role_of_GTSE1_in_G2/M_progression_after_G2_checkpoint);R_MMU_8941858(Regulation_of_RUNX3_expression_and_activity);R_MMU_5689880(Ub_specific_processing_proteases);R_MMU_5607761(Dectin_1_mediated_noncanoni…	72.5338	92.5265	50.9894	46.6607	116.688	104.174	115.285	100.597	0.601522	-0.733312	0.000147441	0.0490286	down	no
ENSMUSG00000024816	Frmd8	67457	ENSMUST00000025728;ENSMUST00000133729;ENSMUST00000155227;ENSMUST00000145026	GO:0003674(molecular_function);GO:0005737(cytoplasm);GO:0005829(cytosol);GO:0005856(cytoskeleton);GO:0005886(plasma membrane);GO:0016020(membrane);GO:1904469(positive regulation of tumor necrosis factor secretion);GO:1904469(positive regulation of tumor necrosis factor secretion)	NA	NA	NA	FERM domain containing 8 [Source:MGI Symbol;Acc:MGI:1914707]	protein_coding;retained_intron	NA	9.27444	10.8754	8.78644	8.67744	12.8185	12.5026	13.3731	11.8624	0.743991	-0.426642	0.000150094	0.0490286	down	no
ENSMUSG00000031897	Psmb10	19171	ENSMUST00000034369;ENSMUST00000212938;ENSMUST00000212686;ENSMUST00000212332;ENSMUST00000212595;ENSMUST00000212044;ENSMUST00000212876	GO:0000502(proteasome complex);GO:0000902(cell morphogenesis);GO:0002376(immune system process);GO:0004175(endopeptidase activity);GO:0004298(threonine-type endopeptidase activity);GO:0005634(nucleus);GO:0005654(nucleoplasm);GO:0005737(cytoplasm);GO:0005829(cytosol);GO:0005839(proteasome core complex);GO:0006508(proteolysis);GO:0008233(peptidase activity);GO:0010498(proteasomal protein catabolic …	03050(Proteasome);03050(Proteasome)	K02733	EC:3.4.25.1	proteasome (prosome, macropain) subunit, beta type 10 [Source:MGI Symbol;Acc:MGI:1096380]	protein_coding;retained_intron;processed_transcript	R_MMU_5668541(TNFR2_non_canonical_NF_kB_pathway);R_MMU_68949(Orc1_removal_from_chromatin);R_MMU_1234176(Oxygen_dependent_proline_hydroxylation_of_Hypoxia_inducible_Factor_Alpha);R_MMU_8852276(The_role_of_GTSE1_in_G2/M_progression_after_G2_checkpoint);R_MMU_8941858(Regulation_of_RUNX3_expression_and_activity);R_MMU_5689880(Ub_specific_processing_proteases);R_MMU_5607761(Dectin_1_mediated_noncanoni…	48.1685	55.7921	29.5724	31.3213	69.1932	67.8564	67.339	71.5198	0.597497	-0.742997	0.00015095	0.0490286	down	no
ENSMUSG00000091955	Gm9844	100043712	ENSMUST00000170837	GO:0003779(actin binding);GO:0003785(actin monomer binding);GO:0005737(cytoplasm);GO:0005856(cytoskeleton);GO:0007015(actin filament organization);GO:0030036(actin cytoskeleton organization);GO:0030334(regulation of cell migration);GO:0042989(sequestering of actin monomers)	NA	NA	NA	predicted pseudogene 9844 [Source:MGI Symbol;Acc:MGI:3704288]	protein_coding	NA	9.19091	10.0742	10.185	7.70464	16.3978	15.2341	15.9298	11.6677	0.627304	-0.672763	0.000155798	0.0499259	down	no
ENSMUSG00000090252	Gm16028		ENSMUST00000162347	NA	NA	NA	NA	predicted gene 16028 [Source:MGI Symbol;Acc:MGI:3801982]	antisense	NA	0.154975	0.024356	0.053338	0.043181	1.09764	1.04974	1.4273	0.023394	0.0766661	-3.70527	0.000157556	0.0499259	down	yes
ENSMUSG00000004263	Atn1	13498	ENSMUST00000088357;ENSMUST00000146872;ENSMUST00000133577	GO:0000122(negative regulation of transcription by RNA polymerase II);GO:0001085(RNA polymerase II transcription factor binding);GO:0003677(DNA binding);GO:0003713(transcription coactivator activity);GO:0003714(transcription corepressor activity);GO:0005515(protein binding);GO:0005634(nucleus);GO:0005654(nucleoplasm);GO:0005737(cytoplasm);GO:0007283(spermatogenesis);GO:0008340(determination of ad…	NA	K05626	NA	atrophin 1 [Source:MGI Symbol;Acc:MGI:104725]	protein_coding;processed_transcript	NA	19.0907	14.3326	24.5591	26.6091	12.6356	12.1513	11.8908	14.3078	1.65913	0.730424	0.000160876	0.050364	up	no
ENSMUSG00000024397	Aif1	11629	ENSMUST00000025257;ENSMUST00000173324;ENSMUST00000172679;ENSMUST00000173281;ENSMUST00000173106;ENSMUST00000172693;ENSMUST00000174044	GO:0001726(ruffle);GO:0001774(microglial cell activation);GO:0001891(phagocytic cup);GO:0001934(positive regulation of protein phosphorylation);GO:0003779(actin binding);GO:0005509(calcium ion binding);GO:0005515(protein binding);GO:0005634(nucleus);GO:0005737(cytoplasm);GO:0005829(cytosol);GO:0005856(cytoskeleton);GO:0005884(actin filament);GO:0005886(plasma membrane);GO:0006911(phagocytosis, en…	NA	K18617	NA	allograft inflammatory factor 1 [Source:MGI Symbol;Acc:MGI:1343098]	protein_coding;processed_transcript;retained_intron	NA	111.108	126.126	91.4211	75.7917	166.405	157.519	166.474	122.93	0.659429	-0.60071	0.000180189	0.0557384	down	no
ENSMUSG00000035184	Fam124a	629059	ENSMUST00000039064;ENSMUST00000162987;ENSMUST00000161899	GO:0003674(molecular_function);GO:0005575(cellular_component);GO:0008150(biological_process);GO:0008150(biological_process)	NA	NA	NA	family with sequence similarity 124, member A [Source:MGI Symbol;Acc:MGI:3645930]	protein_coding;processed_transcript	NA	0.172442	0.153247	0.133855	0.147864	0.0596106	0.0452357	0.077199	0.0463709	2.65921	1.411	0.000192225	0.0575563	up	no
ENSMUSG00000020829	Slc46a1	52466	ENSMUST00000001126;ENSMUST00000146431;ENSMUST00000180786	GO:0005542(folic acid binding);GO:0005737(cytoplasm);GO:0005886(plasma membrane);GO:0008517(folic acid transmembrane transporter activity);GO:0015078(proton transmembrane transporter activity);GO:0015232(heme transporter activity);GO:0015350(methotrexate transmembrane transporter activity);GO:0015884(folic acid transport);GO:0015886(heme transport);GO:0016020(membrane);GO:0016021(integral compone…	01523(Antifolate resistance);04977(Vitamin digestion and absorption);04978(Mineral absorption);04978(Mineral absorption)	K14613	NA	solute carrier family 46, member 1 [Source:MGI Symbol;Acc:MGI:1098733]	protein_coding;nonsense_mediated_decay;retained_intron	R_MMU_196854(Metabolism_of_vitamins_and_cofactors);R_MMU_1430728(Metabolism);R_MMU_2262752(Cellular_responses_to_stress);R_MMU_9707616(Heme_signaling);R_MMU_8953897(Cellular_responses_to_external_stimuli);R_MMU_196849(Metabolism_of_water_soluble_vitamins_and_cofactors);R_MMU_382551(Transport_of_small_molecules);R_MMU_196757(Metabolism_of_folate_and_pterines);R_MMU_917937(Iron_uptake_and_transport)	4.70061	4.3034	4.55595	4.70868	3.09839	3.532	3.56438	3.56557	1.32763	0.408853	0.000192246	0.0575563	up	no
ENSMUSG00000082016	Pgam1-ps2	668045	ENSMUST00000117129	NA	NA	NA	NA	phosphoglycerate mutase 1, pseudogene 2 [Source:MGI Symbol;Acc:MGI:3645709]	processed_pseudogene	NA	26.4442	18.9313	31.8082	28.7701	16.1356	18.2137	15.2991	17.9674	1.567	0.648004	0.000192711	0.0575563	up	no
ENSMUSG00000098098	Bvht	545261	ENSMUST00000183087;ENSMUST00000183083	NA	NA	NA	NA	braveheart long non-coding RNA [Source:MGI Symbol;Acc:MGI:5434104]	lincRNA	NA	3.81838	4.58218	2.96319	3.95231	6.73256	6.34567	6.41428	7.01522	0.577796	-0.791369	0.000199814	0.0589997	down	no
ENSMUSG00000033470	Cysltr2	70086	ENSMUST00000228154;ENSMUST00000226727;ENSMUST00000169168;ENSMUST00000044664;ENSMUST00000228821	GO:0001631(cysteinyl leukotriene receptor activity);GO:0004930(G protein-coupled receptor activity);GO:0004974(leukotriene receptor activity);GO:0005886(plasma membrane);GO:0005887(integral component of plasma membrane);GO:0007165(signal transduction);GO:0007186(G protein-coupled receptor signaling pathway);GO:0007218(neuropeptide signaling pathway);GO:0008528(G protein-coupled peptide receptor a…	04020(Calcium signaling pathway);04080(Neuroactive ligand-receptor interaction);04080(Neuroactive ligand-receptor interaction)	K04323	NA	cysteinyl leukotriene receptor 2 [Source:MGI Symbol;Acc:MGI:1917336]	retained_intron;processed_transcript;protein_coding	R_MMU_373076(Class_A/1_(Rhodopsin_like_receptors));R_MMU_163685(Integration_of_energy_metabolism);R_MMU_1430728(Metabolism);R_MMU_391903(Eicosanoid_ligand_binding_receptors);R_MMU_420092(Glucagon_type_ligand_receptors);R_MMU_500792(GPCR_ligand_binding);R_MMU_418555(G_alpha_(s)_signalling_events);R_MMU_163359(Glucagon_signaling_in_metabolic_regulation);R_MMU_416476(G_alpha_(q)_signalling_events);R…	2.13361	2.21163	1.664	1.35956	3.2973	3.27245	3.26139	2.32335	0.606261	-0.721988	0.000207562	0.0605988	down	no
ENSMUSG00000024736	Tmem132a	98170	ENSMUST00000235186;ENSMUST00000120524;ENSMUST00000025645	GO:0000139(Golgi membrane);GO:0003674(molecular_function);GO:0005783(endoplasmic reticulum);GO:0005789(endoplasmic reticulum membrane);GO:0005794(Golgi apparatus);GO:0016020(membrane);GO:0016021(integral component of membrane);GO:0043069(negative regulation of programmed cell death);GO:0043069(negative regulation of programmed cell death)	NA	K17599	NA	transmembrane protein 132A [Source:MGI Symbol;Acc:MGI:2147810]	retained_intron;protein_coding	R_MMU_8957275(Post_translational_protein_phosphorylation);R_MMU_597592(Post_translational_protein_modification);R_MMU_392499(Metabolism_of_proteins);R_MMU_381426(Regulation_of_Insulin_like_Growth_Factor_(IGF)_transport_and_uptake_by_Insulin_like_Growth_Factor_Binding_Proteins_(IGFBPs))	45.448	32.2115	54.9467	44.0831	31.7721	32.5594	31.1141	23.7392	1.48248	0.568014	0.000215644	0.0622589	up	no
ENSMUSG00000044703	Phf11a	219131	ENSMUST00000062307	GO:0003674(molecular_function);GO:0005634(nucleus);GO:0005654(nucleoplasm);GO:0031965(nuclear membrane);GO:0046872(metal ion binding);GO:0050776(regulation of immune response)	NA	NA	NA	PHD finger protein 11A [Source:MGI Symbol;Acc:MGI:1918441]	protein_coding	NA	18.6041	17.1384	15.0471	13.532	22.795	26.2234	21.4922	28.1932	0.651663	-0.617801	0.000220982	0.0630988	down	no
ENSMUSG00000024413	Npc1	18145	ENSMUST00000025279;ENSMUST00000149211;ENSMUST00000235105;ENSMUST00000144435;ENSMUST00000145771;ENSMUST00000234044;ENSMUST00000133112	GO:0005319(lipid transporter activity);GO:0005515(protein binding);GO:0005576(extracellular region);GO:0005635(nuclear envelope);GO:0005764(lysosome);GO:0005765(lysosomal membrane);GO:0005768(endosome);GO:0005783(endoplasmic reticulum);GO:0005794(Golgi apparatus);GO:0005886(plasma membrane);GO:0005887(integral component of plasma membrane);GO:0006486(protein glycosylation);GO:0006629(lipid metabo…	04142(Lysosome);04979(Cholesterol metabolism);04979(Cholesterol metabolism)	K12385	NA	NPC intracellular cholesterol transporter 1 [Source:MGI Symbol;Acc:MGI:1097712]	protein_coding;retained_intron;processed_transcript	R_MMU_8964043(Plasma_lipoprotein_clearance);R_MMU_382551(Transport_of_small_molecules);R_MMU_8964038(LDL_clearance);R_MMU_174824(Plasma_lipoprotein_assembly,_remodeling,_and_clearance)	23.9087	23.9246	25.6376	23.4197	19.4595	20.5094	21.7573	19.5077	1.19274	0.254275	0.000228925	0.0644176	up	no
ENSMUSG00000097006	9530082P21Rik	638247	ENSMUST00000181605;ENSMUST00000181291;ENSMUST00000180547	NA	NA	NA	NA	RIKEN cDNA 9530082P21 gene [Source:MGI Symbol;Acc:MGI:3603340]	antisense	NA	1.91534	1.83846	0.95721	1.41954	3.07784	2.63128	3.33385	2.19547	0.545498	-0.874354	0.000230559	0.0644176	down	no
ENSMUSG00000030123	Plxnd1	67784	ENSMUST00000015511;ENSMUST00000203628;ENSMUST00000123165;ENSMUST00000131590;ENSMUST00000205003	GO:0001525(angiogenesis);GO:0001569(branching involved in blood vessel morphogenesis);GO:0001822(kidney development);GO:0002116(semaphorin receptor complex);GO:0003151(outflow tract morphogenesis);GO:0003279(cardiac septum development);GO:0005515(protein binding);GO:0005886(plasma membrane);GO:0005887(integral component of plasma membrane);GO:0007162(negative regulation of cell adhesion);GO:00071…	NA	K06822	NA	plexin D1 [Source:MGI Symbol;Acc:MGI:2154244]	protein_coding;retained_intron	R_MMU_9012999(RHO_GTPase_cycle);R_MMU_9696270(RND2_GTPase_cycle);R_MMU_416700(Other_semaphorin_interactions);R_MMU_9716542(Signaling_by_Rho_GTPases,_Miro_GTPases_and_RHOBTB3);R_MMU_422475(Axon_guidance);R_MMU_194315(Signaling_by_Rho_GTPases);R_MMU_162582(Signal_Transduction);R_MMU_373755(Semaphorin_interactions);R_MMU_9675108(Nervous_system_development);R_MMU_1266738(Developmental_Biology)	47.5924	43.5074	46.6196	41.1429	38.007	38.1565	36.9638	37.2405	1.1895	0.250354	0.000244719	0.0670666	up	no
ENSMUSG00000038784	Cnot4	53621	ENSMUST00000114989;ENSMUST00000114993;ENSMUST00000202143;ENSMUST00000202417;ENSMUST00000200743;ENSMUST00000200954;ENSMUST00000044163;ENSMUST00000202666	GO:0003676(nucleic acid binding);GO:0003723(RNA binding);GO:0004842(ubiquitin-protein transferase activity);GO:0005634(nucleus);GO:0005737(cytoplasm);GO:0006511(ubiquitin-dependent protein catabolic process);GO:0016567(protein ubiquitination);GO:0016740(transferase activity);GO:0030014(CCR4-NOT complex);GO:0045652(regulation of megakaryocyte differentiation);GO:0046872(metal ion binding);GO:00518…	03018(RNA degradation);03018(RNA degradation)	K10643	EC:2.3.2.27	CCR4-NOT transcription complex, subunit 4 [Source:MGI Symbol;Acc:MGI:1859026]	protein_coding;retained_intron;processed_transcript	R_MMU_429914(Deadenylation_dependent_mRNA_decay);R_MMU_73857(RNA_Polymerase_II_Transcription);R_MMU_212436(Generic_Transcription_Pathway);R_MMU_3700989(Transcriptional_Regulation_by_TP53);R_MMU_6791312(TP53_Regulates_Transcription_of_Cell_Cycle_Genes);R_MMU_6804115(TP53_regulates_transcription_of_additional_cell_cycle_genes_whose_exact_role_in_the_p53_pathway_remain_uncertain);R_MMU_8953854(Metab…	5.19465	3.87389	7.20636	6.9294	3.60077	3.69052	3.75392	3.48022	1.5975	0.675812	0.000245202	0.0670666	up	no
ENSMUSG00000049327	Kmt5a	67956	ENSMUST00000147969;ENSMUST00000143722;ENSMUST00000059580;ENSMUST00000198451;ENSMUST00000154031;ENSMUST00000125588;ENSMUST00000134826;ENSMUST00000147692;ENSMUST00000196860;ENSMUST00000138766;ENSMUST00000135667;ENSMUST00000100709;ENSMUST00000199798	GO:0000122(negative regulation of transcription by RNA polymerase II);GO:0002039(p53 binding);GO:0003714(transcription corepressor activity);GO:0005515(protein binding);GO:0005634(nucleus);GO:0005654(nucleoplasm);GO:0005694(chromosome);GO:0005829(cytosol);GO:0008168(methyltransferase activity);GO:0016279(protein-lysine N-methyltransferase activity);GO:0016740(transferase activity);GO:0018024(hist…	00310(Lysine degradation);00310(Lysine degradation)	K11428	EC:2.1.1.43	lysine methyltransferase 5A [Source:MGI Symbol;Acc:MGI:1915206]	processed_transcript;protein_coding;retained_intron;nonsense_mediated_decay	R_MMU_2299718(Condensation_of_Prophase_Chromosomes);R_MMU_73857(RNA_Polymerase_II_Transcription);R_MMU_212436(Generic_Transcription_Pathway);R_MMU_1640170(Cell_Cycle);R_MMU_69278(Cell_Cycle,_Mitotic);R_MMU_3700989(Transcriptional_Regulation_by_TP53);R_MMU_5633007(Regulation_of_TP53_Activity);R_MMU_68886(M_Phase);R_MMU_3214841(PKMTs_methylate_histone_lysines);R_MMU_74160(Gene_expression_(Transcrip…	19.2134	15.6409	20.2878	16.0254	14.0941	14.2973	14.8326	11.0756	1.31065	0.390279	0.000251353	0.0678013	up	no
ENSMUSG00000058492	Scp2-ps2	20282	ENSMUST00000072166;ENSMUST00000216438	NA	NA	NA	NA	sterol carrier protein 2, pseudogene 2 [Source:MGI Symbol;Acc:MGI:107679]	transcribed_unprocessed_pseudogene;processed_transcript	NA	5.28162	5.9413	5.52663	5.43416	8.77739	7.71953	8.72701	7.14925	0.685249	-0.545299	0.000253928	0.0678013	down	no
ENSMUSG00000020485	Supt4a	20922,6827	ENSMUST00000093955;ENSMUST00000141169;ENSMUST00000152700	GO:0000122(negative regulation of transcription by RNA polymerase II);GO:0000993(RNA polymerase II complex binding);GO:0003727(single-stranded RNA binding);GO:0005634(nucleus);GO:0005654(nucleoplasm);GO:0006325(chromatin organization);GO:0006355(regulation of transcription, DNA-templated);GO:0006368(transcription elongation from RNA polymerase II promoter);GO:0006397(mRNA processing);GO:0008270(z…	NA	K15171	NA	SPT4A, DSIF elongation factor subunit [Source:MGI Symbol;Acc:MGI:107416]	protein_coding;nonsense_mediated_decay	R_MMU_674695(RNA_Polymerase_II_Pre_transcription_Events);R_MMU_73857(RNA_Polymerase_II_Transcription);R_MMU_212436(Generic_Transcription_Pathway);R_MMU_6807505(RNA_polymerase_II_transcribes_snRNA_genes);R_MMU_3700989(Transcriptional_Regulation_by_TP53);R_MMU_113418(Formation_of_the_Early_Elongation_Complex);R_MMU_75955(RNA_Polymerase_II_Transcription_Elongation);R_MMU_74160(Gene_expression_(Trans…	24.0906	32.6557	21.7921	26.5104	47.2262	37.3835	40.7399	37.7637	0.644023	-0.634815	0.000255716	0.0678013	down	no
ENSMUSG00000046138	9930021J03Rik	240613	ENSMUST00000175764;ENSMUST00000177155;ENSMUST00000175726;ENSMUST00000176773	GO:0003674(molecular_function);GO:0005515(protein binding);GO:0005575(cellular_component);GO:0008150(biological_process);GO:0008150(biological_process)	NA	NA	NA	RIKEN cDNA 9930021J03 gene [Source:MGI Symbol;Acc:MGI:2444398]	protein_coding;nonsense_mediated_decay	NA	4.37516	3.97295	6.71012	5.26511	3.27824	3.72547	3.61667	2.85171	1.50855	0.593164	0.000265566	0.0697016	up	no
ENSMUSG00000031826	Usp10	22224	ENSMUST00000108988;ENSMUST00000137310;ENSMUST00000144458;ENSMUST00000134729;ENSMUST00000148767;ENSMUST00000135210;ENSMUST00000125066;ENSMUST00000211935;ENSMUST00000143615;ENSMUST00000142432;ENSMUST00000212612	GO:0002039(p53 binding);GO:0004197(cysteine-type endopeptidase activity);GO:0004843(thiol-dependent ubiquitin-specific protease activity);GO:0005634(nucleus);GO:0005654(nucleoplasm);GO:0005737(cytoplasm);GO:0005768(endosome);GO:0005769(early endosome);GO:0005829(cytosol);GO:0006281(DNA repair);GO:0006508(proteolysis);GO:0006511(ubiquitin-dependent protein catabolic process);GO:0006914(autophagy);…	NA	K11841	EC:3.4.19.12	ubiquitin specific peptidase 10 [Source:MGI Symbol;Acc:MGI:894652]	protein_coding;retained_intron;processed_transcript	R_MMU_5689880(Ub_specific_processing_proteases);R_MMU_5656169(Termination_of_translesion_DNA_synthesis);R_MMU_73893(DNA_Damage_Bypass);R_MMU_597592(Post_translational_protein_modification);R_MMU_392499(Metabolism_of_proteins);R_MMU_5688426(Deubiquitination);R_MMU_110313(Translesion_synthesis_by_Y_family_DNA_polymerases_bypasses_lesions_on_DNA_template);R_MMU_73894(DNA_Repair)	2.36342	1.76894	2.21495	1.70813	1.46115	1.55189	1.54232	1.4757	1.33566	0.417551	0.000284738	0.0733645	up	no
ENSMUSG00000030156	Cd69	12515	ENSMUST00000032259;ENSMUST00000205032;ENSMUST00000205190;ENSMUST00000204411;ENSMUST00000203727	GO:0005509(calcium ion binding);GO:0009897(external side of plasma membrane);GO:0009986(cell surface);GO:0016020(membrane);GO:0016021(integral component of membrane);GO:0030246(carbohydrate binding);GO:0032991(protein-containing complex);GO:0035690(cellular response to drug);GO:0042802(identical protein binding);GO:0042802(identical protein binding)	NA	K06502	NA	CD69 antigen [Source:MGI Symbol;Acc:MGI:88343]	protein_coding;retained_intron	NA	2.41559	2.21498	1.80842	2.24143	3.79565	3.18058	3.06513	4.27682	0.606252	-0.72201	0.000285168	0.0733645	down	no
ENSMUSG00000102418	Sh2d1b1	26904	ENSMUST00000179976	NA	04650(Natural killer cell mediated cytotoxicity)	K07989	NA	SH2 domain containing 1B1 [Source:MGI Symbol;Acc:MGI:1349420]	protein_coding	NA	1.16925	1.35349	1.05698	0.859038	1.62773	1.87401	1.94064	1.72293	0.61948	-0.690871	0.000303797	0.0771261	down	no
ENSMUSG00000007817	Zmiz1	328365	ENSMUST00000162645;ENSMUST00000007961;ENSMUST00000160229;ENSMUST00000160680;ENSMUST00000162546;ENSMUST00000159766;ENSMUST00000160190;ENSMUST00000161766	GO:0001570(vasculogenesis);GO:0001701(in utero embryonic development);GO:0003007(heart morphogenesis);GO:0003713(transcription coactivator activity);GO:0005515(protein binding);GO:0005634(nucleus);GO:0005654(nucleoplasm);GO:0005737(cytoplasm);GO:0007179(transforming growth factor beta receptor signaling pathway);GO:0007296(vitellogenesis);GO:0007569(cell aging);GO:0008270(zinc ion binding);GO:002…	NA	K22403	NA	zinc finger, MIZ-type containing 1 [Source:MGI Symbol;Acc:MGI:3040693]	protein_coding;processed_transcript;retained_intron	NA	25.9152	22.8345	33.0351	23.5668	19.362	21.8013	20.0386	16.6296	1.35359	0.436786	0.000305726	0.0771261	up	no
ENSMUSG00000025505	Tmem80	71448	ENSMUST00000026578;ENSMUST00000134221;ENSMUST00000145184;ENSMUST00000133012;ENSMUST00000126510;ENSMUST00000128649;ENSMUST00000128906;ENSMUST00000132061;ENSMUST00000155657	GO:0003674(molecular_function);GO:0005929(cilium);GO:0016020(membrane);GO:0016021(integral component of membrane);GO:0035869(ciliary transition zone);GO:0042995(cell projection);GO:1905515(non-motile cilium assembly);GO:1905515(non-motile cilium assembly)	NA	NA	NA	transmembrane protein 80 [Source:MGI Symbol;Acc:MGI:1918698]	protein_coding;retained_intron;processed_transcript	NA	4.38806	4.46736	3.93367	3.09092	5.79074	5.837	6.14375	4.9058	0.700261	-0.514036	0.00031087	0.0776697	down	no
ENSMUSG00000108736	Gm45151		ENSMUST00000205445	NA	NA	NA	NA	predicted gene 45151 [Source:MGI Symbol;Acc:MGI:5753727]	lincRNA	NA	0.079378	0.121551	0.082318	0.453977	0	0	0	0	1843.06	10.8479	0.00033295	0.082394	up	no
ENSMUSG00000021012	Zc3h14	75553	ENSMUST00000110105;ENSMUST00000221532;ENSMUST00000110104;ENSMUST00000222632;ENSMUST00000021399;ENSMUST00000221558;ENSMUST00000222461;ENSMUST00000057000;ENSMUST00000222146;ENSMUST00000220660;ENSMUST00000221576;ENSMUST00000223451;ENSMUST00000223083	GO:0003723(RNA binding);GO:0005634(nucleus);GO:0005730(nucleolus);GO:0005737(cytoplasm);GO:0008143(poly(A) binding);GO:0016607(nuclear speck);GO:0032839(dendrite cytoplasm);GO:0043488(regulation of mRNA stability);GO:0046872(metal ion binding);GO:1900364(negative regulation of mRNA polyadenylation);GO:1904115(axon cytoplasm);GO:1990904(ribonucleoprotein complex);GO:1990904(ribonucleoprotein compl…	NA	K23038	NA	zinc finger CCCH type containing 14 [Source:MGI Symbol;Acc:MGI:1919824]	protein_coding;retained_intron;processed_transcript;nonsense_mediated_decay	NA	7.64809	6.9268	7.80219	7.62581	5.94793	6.43942	6.25286	5.683	1.23351	0.302767	0.000347499	0.0849577	up	no
ENSMUSG00000053716	Dusp7	235584	ENSMUST00000172306;ENSMUST00000193878;ENSMUST00000173748;ENSMUST00000173051	GO:0000188(inactivation of MAPK activity);GO:0004721(phosphoprotein phosphatase activity);GO:0004725(protein tyrosine phosphatase activity);GO:0005737(cytoplasm);GO:0005829(cytosol);GO:0006470(protein dephosphorylation);GO:0008138(protein tyrosine/serine/threonine phosphatase activity);GO:0008330(protein tyrosine/threonine phosphatase activity);GO:0016311(dephosphorylation);GO:0016787(hydrolase a…	04010(MAPK signaling pathway);04010(MAPK signaling pathway)	K04459	3.1.3.48;EC:3.1.3.16	dual specificity phosphatase 7 [Source:MGI Symbol;Acc:MGI:2387100]	protein_coding;processed_transcript	R_MMU_448424(Interleukin_17_signaling);R_MMU_5683057(MAPK_family_signaling_cascades);R_MMU_166058(MyD88:MAL(TIRAP)_cascade_initiated_on_plasma_membrane);R_MMU_168179(Toll_Like_Receptor_TLR1:TLR2_Cascade);R_MMU_449147(Signaling_by_Interleukins);R_MMU_5673001(RAF/MAP_kinase_cascade);R_MMU_166520(Signaling_by_NTRKs);R_MMU_166016(Toll_Like_Receptor_4_(TLR4)_Cascade);R_MMU_168181(Toll_Like_Receptor_7/…	8.61528	9.34732	10.4986	10.1893	6.51722	7.29079	6.78663	7.84836	1.35887	0.442411	0.000349849	0.0849577	up	no
ENSMUSG00000037344	Slc12a9	83704	ENSMUST00000039991;ENSMUST00000156646;ENSMUST00000149847;ENSMUST00000141517	GO:0005886(plasma membrane);GO:0006811(ion transport);GO:0006884(cell volume homeostasis);GO:0015379(potassium:chloride symporter activity);GO:0016020(membrane);GO:0016021(integral component of membrane);GO:0022857(transmembrane transporter activity);GO:0055064(chloride ion homeostasis);GO:0055075(potassium ion homeostasis);GO:0055085(transmembrane transport);GO:1902476(chloride transmembrane tra…	NA	K14429	NA	solute carrier family 12 (potassium/chloride transporters), member 9 [Source:MGI Symbol;Acc:MGI:1933532]	protein_coding;retained_intron	NA	5.38092	6.92089	3.74771	4.27132	8.10272	7.8961	7.87294	8.48147	0.628093	-0.670949	0.000374743	0.0901603	down	no
ENSMUSG00000105340	Gm42878		ENSMUST00000125946	GO:0004672(protein kinase activity);GO:0005516(calmodulin binding);GO:0005524(ATP binding);GO:0005634(nucleus);GO:0005737(cytoplasm);GO:0006468(protein phosphorylation);GO:0007265(Ras protein signal transduction);GO:0009931(calcium-dependent protein serine/threonine kinase activity);GO:0018105(peptidyl-serine phosphorylation);GO:0032007(negative regulation of TOR signaling);GO:0035556(intracellul…	NA	NA	NA	predicted gene 42878 [Source:MGI Symbol;Acc:MGI:5663015]	nonsense_mediated_decay	NA	0	0	0	0	0	0.845773	1.73375	0.494773	0.000130111	-12.908	0.000382369	0.090486	down	no
ENSMUSG00000041736	Tspo	12257	ENSMUST00000047419;ENSMUST00000208463	GO:0005497(androgen binding);GO:0005739(mitochondrion);GO:0005741(mitochondrial outer membrane);GO:0005783(endoplasmic reticulum);GO:0006694(steroid biosynthetic process);GO:0006811(ion transport);GO:0006821(chloride transport);GO:0006869(lipid transport);GO:0007568(aging);GO:0008347(glial cell migration);GO:0008503(benzodiazepine receptor activity);GO:0010042(response to manganese ion);GO:001026…	04080(Neuroactive ligand-receptor interaction);04979(Cholesterol metabolism);05166(Human T-cell leukemia virus 1 infection);05166(Human T-cell leukemia virus 1 infection)	K05770	NA	translocator protein [Source:MGI Symbol;Acc:MGI:88222]	protein_coding	R_MMU_556833(Metabolism_of_lipids);R_MMU_1430728(Metabolism);R_MMU_196071(Metabolism_of_steroid_hormones);R_MMU_8957322(Metabolism_of_steroids);R_MMU_196108(Pregnenolone_biosynthesis)	136.275	184.361	84.5377	61.8315	236.316	228.859	243.64	181.089	0.524783	-0.930208	0.000383061	0.090486	down	no
ENSMUSG00000106194	Gm43569		ENSMUST00000196200	NA	NA	NA	NA	predicted gene 43569 [Source:MGI Symbol;Acc:MGI:5663706]	antisense	NA	0	0	0	0	0.674313	0.545267	0.444908	0	0.000240314	-12.0228	0.000389862	0.0912628	down	no
ENSMUSG00000024338	Psmb8	16913	ENSMUST00000172960;ENSMUST00000025196;ENSMUST00000238071;ENSMUST00000237106;ENSMUST00000236557	GO:0000502(proteasome complex);GO:0002376(immune system process);GO:0004175(endopeptidase activity);GO:0004298(threonine-type endopeptidase activity);GO:0005515(protein binding);GO:0005634(nucleus);GO:0005654(nucleoplasm);GO:0005737(cytoplasm);GO:0005829(cytosol);GO:0005839(proteasome core complex);GO:0006508(proteolysis);GO:0008233(peptidase activity);GO:0010498(proteasomal protein catabolic pro…	03050(Proteasome);03050(Proteasome)	K02740	EC:3.4.25.1	proteasome (prosome, macropain) subunit, beta type 8 (large multifunctional peptidase 7) [Source:MGI Symbol;Acc:MGI:1346527]	retained_intron;protein_coding	R_MMU_5668541(TNFR2_non_canonical_NF_kB_pathway);R_MMU_68949(Orc1_removal_from_chromatin);R_MMU_1234176(Oxygen_dependent_proline_hydroxylation_of_Hypoxia_inducible_Factor_Alpha);R_MMU_8852276(The_role_of_GTSE1_in_G2/M_progression_after_G2_checkpoint);R_MMU_8941858(Regulation_of_RUNX3_expression_and_activity);R_MMU_5689880(Ub_specific_processing_proteases);R_MMU_5607761(Dectin_1_mediated_noncanoni…	36.787	43.1101	26.7148	23.8936	50.1505	49.5502	50.2777	49.8061	0.653231	-0.614334	0.00040078	0.0922024	down	no
ENSMUSG00000022350	Washc5	223593	ENSMUST00000022976;ENSMUST00000227725	GO:0001556(oocyte maturation);GO:0005654(nucleoplasm);GO:0005737(cytoplasm);GO:0005768(endosome);GO:0005769(early endosome);GO:0005783(endoplasmic reticulum);GO:0005829(cytosol);GO:0006887(exocytosis);GO:0006909(phagocytosis);GO:0007040(lysosome organization);GO:0010976(positive regulation of neuron projection development);GO:0015031(protein transport);GO:0016197(endosomal transport);GO:0034629(c…	04144(Endocytosis);04144(Endocytosis)	K18464	NA	WASH complex subunit 5 [Source:MGI Symbol;Acc:MGI:2146110]	protein_coding	NA	28.6526	25.4906	29.2341	21.5648	22.44	22.2555	20.7412	19.0751	1.24175	0.312369	0.000406001	0.0922024	up	no
ENSMUSG00000011752	Pgam1	18648	ENSMUST00000011896;ENSMUST00000235468;ENSMUST00000237510	GO:0003824(catalytic activity);GO:0004082(bisphosphoglycerate mutase activity);GO:0004619(phosphoglycerate mutase activity);GO:0005634(nucleus);GO:0005737(cytoplasm);GO:0005829(cytosol);GO:0006096(glycolytic process);GO:0006110(regulation of glycolytic process);GO:0016787(hydrolase activity);GO:0016853(isomerase activity);GO:0016868(intramolecular transferase activity, phosphotransferases);GO:001…	00010(Glycolysis / Gluconeogenesis);00260(Glycine, serine and threonine metabolism);04922(Glucagon signaling pathway);05230(Central carbon metabolism in cancer);05230(Central carbon metabolism in cancer)	K01834	EC:5.4.2.11	phosphoglycerate mutase 1 [Source:MGI Symbol;Acc:MGI:97552]	protein_coding;retained_intron;processed_transcript	R_MMU_71387(Metabolism_of_carbohydrates);R_MMU_1430728(Metabolism);R_MMU_70263(Gluconeogenesis);R_MMU_70326(Glucose_metabolism);R_MMU_70171(Glycolysis);R_MMU_168256(Immune_System);R_MMU_6798695(Neutrophil_degranulation);R_MMU_168249(Innate_Immune_System)	148.816	138.75	153.382	122.35	122.198	119.69	122.535	112.722	1.18056	0.239472	0.000407091	0.0922024	up	no
ENSMUSG00000036199	Ndufa13	67184	ENSMUST00000110167	GO:0003954(NADH dehydrogenase activity);GO:0005524(ATP binding);GO:0005634(nucleus);GO:0005654(nucleoplasm);GO:0005737(cytoplasm);GO:0005739(mitochondrion);GO:0005743(mitochondrial inner membrane);GO:0005746(mitochondrial respirasome);GO:0005747(mitochondrial respiratory chain complex I);GO:0006915(apoptotic process);GO:0008137(NADH dehydrogenase (ubiquinone) activity);GO:0016020(membrane);GO:001…	00190(Oxidative phosphorylation);04714(Thermogenesis);04723(Retrograde endocannabinoid signaling);04932(Non-alcoholic fatty liver disease (NAFLD));05010(Alzheimer disease);05012(Parkinson disease);05016(Huntington disease)	K11353	NA	NADH:ubiquinone oxidoreductase subunit A13 [Source:MGI Symbol;Acc:MGI:1914434]	protein_coding	R_MMU_1430728(Metabolism);R_MMU_6799198(Complex_I_biogenesis);R_MMU_611105(Respiratory_electron_transport);R_MMU_163200(Respiratory_electron_transport,_ATP_synthesis_by_chemiosmotic_coupling,_and_heat_production_by_uncoupling_proteins.);R_MMU_1428517(The_citric_acid_(TCA)_cycle_and_respiratory_electron_transport)	19.8556	27.473	16.7853	17.6678	35.875	28.172	33.1804	29.2784	0.646466	-0.629355	0.000408069	0.0922024	down	no
ENSMUSG00000052776	Oas1a	246730	ENSMUST00000080322	GO:0000166(nucleotide binding);GO:0001730(2'-5'-oligoadenylate synthetase activity);GO:0002376(immune system process);GO:0003723(RNA binding);GO:0003725(double-stranded RNA binding);GO:0005515(protein binding);GO:0005524(ATP binding);GO:0005634(nucleus);GO:0005654(nucleoplasm);GO:0005737(cytoplasm);GO:0005739(mitochondrion);GO:0005783(endoplasmic reticulum);GO:0005829(cytosol);GO:0006164(purine n…	04621(NOD-like receptor signaling pathway);05160(Hepatitis C);05162(Measles);05164(Influenza A);05168(Herpes simplex virus 1 infection);05169(Epstein-Barr virus infection)	K14216	EC:2.7.7.84	2'-5' oligoadenylate synthetase 1A [Source:MGI Symbol;Acc:MGI:2180860]	protein_coding	NA	100.156	121.661	79.6521	84.3009	140.358	135.626	137.555	140.796	0.695916	-0.523015	0.000416346	0.0932615	down	no
ENSMUSG00000078903	Gm14391	665001	ENSMUST00000109055;ENSMUST00000109056;ENSMUST00000109058;ENSMUST00000151240;ENSMUST00000099028;ENSMUST00000165892	GO:0003676(nucleic acid binding);GO:0003700(DNA-binding transcription factor activity);GO:0005575(cellular_component);GO:0005634(nucleus);GO:0006355(regulation of transcription, DNA-templated);GO:0043565(sequence-specific DNA binding);GO:0046872(metal ion binding);GO:0046872(metal ion binding)	05168(Herpes simplex virus 1 infection);05168(Herpes simplex virus 1 infection)	K09228	NA	predicted gene 14391 [Source:MGI Symbol;Acc:MGI:3709324]	protein_coding;retained_intron	R_MMU_73857(RNA_Polymerase_II_Transcription);R_MMU_212436(Generic_Transcription_Pathway);R_MMU_74160(Gene_expression_(Transcription))	0.592234	0.418088	0.344866	0.576392	0.279997	0.240552	0.328859	0.274072	1.71928	0.781806	0.000426928	0.0938716	up	no
ENSMUSG00000105471	A430073D23Rik	100310753	ENSMUST00000196262	NA	NA	NA	NA	RIKEN cDNA A430073D23 gene [Source:MGI Symbol;Acc:MGI:4361019]	lincRNA	NA	0.155813	0.249233	0.206568	0.081955	0	0	0	0	1733.92	10.7598	0.00042723	0.0938716	up	no
ENSMUSG00000072407	Gm6419	623346	ENSMUST00000097166	NA	NA	NA	NA	predicted gene 6419 [Source:MGI Symbol;Acc:MGI:3647564]	processed_pseudogene	NA	3.60002	2.87233	5.83838	7.21255	1.06272	1.6506	1.61522	2.89377	2.70319	1.43467	0.000429908	0.0938716	up	no
ENSMUSG00000070031	Sp140	434484	ENSMUST00000160119;ENSMUST00000080204;ENSMUST00000113385;ENSMUST00000159234;ENSMUST00000162925	GO:0001650(fibrillar center);GO:0003677(DNA binding);GO:0005515(protein binding);GO:0005634(nucleus);GO:0005739(mitochondrion);GO:0016604(nuclear body);GO:0046872(metal ion binding);GO:0046872(metal ion binding)	NA	NA	NA	Sp140 nuclear body protein [Source:MGI Symbol;Acc:MGI:3702467]	retained_intron;protein_coding;nonsense_mediated_decay;processed_transcript	NA	27.1857	25.6859	26.2206	24.1268	34.4848	33.5659	36.5017	30.5084	0.764241	-0.387901	0.000435047	0.0942023	down	no
ENSMUSG00000028270	Gbp2	14469	ENSMUST00000165774;ENSMUST00000169572	GO:0000139(Golgi membrane);GO:0000166(nucleotide binding);GO:0003924(GTPase activity);GO:0005525(GTP binding);GO:0005634(nucleus);GO:0005654(nucleoplasm);GO:0005737(cytoplasm);GO:0005794(Golgi apparatus);GO:0005829(cytosol);GO:0009617(response to bacterium);GO:0015629(actin cytoskeleton);GO:0016020(membrane);GO:0016787(hydrolase activity);GO:0020005(symbiont-containing vacuole membrane);GO:003141…	04621(NOD-like receptor signaling pathway);04621(NOD-like receptor signaling pathway)	K20897	NA	guanylate binding protein 2 [Source:MGI Symbol;Acc:MGI:102772]	protein_coding;nonsense_mediated_decay	NA	180.667	187.218	151.551	198.123	268.283	291.22	252.371	420.278	0.582362	-0.780012	0.000447668	0.096134	down	no
ENSMUSG00000019302	Atp6v0a1	11975	ENSMUST00000092663;ENSMUST00000154896;ENSMUST00000151554;ENSMUST00000139857;ENSMUST00000103110;ENSMUST00000134919;ENSMUST00000139619;ENSMUST00000127810;ENSMUST00000168757;ENSMUST00000044721	GO:0000220(vacuolar proton-transporting V-type ATPase, V0 domain);GO:0005515(protein binding);GO:0005737(cytoplasm);GO:0005794(Golgi apparatus);GO:0005829(cytosol);GO:0005886(plasma membrane);GO:0006811(ion transport);GO:0007035(vacuolar acidification);GO:0008021(synaptic vesicle);GO:0015078(proton transmembrane transporter activity);GO:0016020(membrane);GO:0016021(integral component of membrane)…	00190(Oxidative phosphorylation);04142(Lysosome);04145(Phagosome);04721(Synaptic vesicle cycle);04966(Collecting duct acid secretion);05152(Tuberculosis);05165(Human papillomavirus infection);05323(Rheumatoid arthritis);05323(Rheumatoid arthritis)	K02154	NA	ATPase, H+ transporting, lysosomal V0 subunit A1 [Source:MGI Symbol;Acc:MGI:103286]	protein_coding;processed_transcript	R_MMU_1222556(ROS_and_RNS_production_in_phagocytes);R_MMU_74752(Signaling_by_Insulin_receptor);R_MMU_382551(Transport_of_small_molecules);R_MMU_917977(Transferrin_endocytosis_and_recycling);R_MMU_168256(Immune_System);R_MMU_77387(Insulin_receptor_recycling);R_MMU_9006934(Signaling_by_Receptor_Tyrosine_Kinases);R_MMU_6798695(Neutrophil_degranulation);R_MMU_168249(Innate_Immune_System);R_MMU_162582…	42.3486	36.6959	41.5529	30.6585	29.5861	32.3317	30.3659	29.8815	1.23813	0.308159	0.000471769	0.0999714	up	no
ENSMUSG00000000693	Loxl3	16950	ENSMUST00000000707;ENSMUST00000155502;ENSMUST00000204318;ENSMUST00000152679	GO:0001837(epithelial to mesenchymal transition);GO:0001968(fibronectin binding);GO:0004720(protein-lysine 6-oxidase activity);GO:0005044(scavenger receptor activity);GO:0005507(copper ion binding);GO:0005576(extracellular region);GO:0005615(extracellular space);GO:0005634(nucleus);GO:0005737(cytoplasm);GO:0006897(endocytosis);GO:0006954(inflammatory response);GO:0016020(membrane);GO:0016491(oxid…	NA	K00280	EC:1.4.3.-	lysyl oxidase-like 3 [Source:MGI Symbol;Acc:MGI:1337004]	protein_coding;retained_intron;processed_transcript	R_MMU_2022090(Assembly_of_collagen_fibrils_and_other_multimeric_structures);R_MMU_2243919(Crosslinking_of_collagen_fibrils);R_MMU_1474244(Extracellular_matrix_organization);R_MMU_1566948(Elastic_fibre_formation);R_MMU_1474290(Collagen_formation)	3.98302	4.29818	3.63953	3.88523	5.21572	5.40841	5.55523	5.54031	0.727726	-0.458533	0.000473806	0.0999714	down	no
ENSMUSG00000006538	Ihh	16147	ENSMUST00000164097;ENSMUST00000189364	GO:0001501(skeletal system development);GO:0001503(ossification);GO:0001569(branching involved in blood vessel morphogenesis);GO:0001649(osteoblast differentiation);GO:0001701(in utero embryonic development);GO:0001708(cell fate specification);GO:0001763(morphogenesis of a branching structure);GO:0001944(vasculature development);GO:0001947(heart looping);GO:0002053(positive regulation of mesenchy…	04340(Hedgehog signaling pathway);05205(Proteoglycans in cancer);05205(Proteoglycans in cancer)	K11989	NA	Indian hedgehog [Source:MGI Symbol;Acc:MGI:96533]	protein_coding;retained_intron	R_MMU_5362798(Release_of_Hh_Np_from_the_secreting_cell);R_MMU_5358351(Signaling_by_Hedgehog);R_MMU_5632681(Ligand_receptor_interactions);R_MMU_5358346(Hedgehog_ligand_biogenesis);R_MMU_5635838(Activation_of_SMO);R_MMU_162582(Signal_Transduction);R_MMU_5632684(Hedgehog_'on'_state)	0	0	0	0	0.0610312	0.0894059	0.0210554	0.0180023	0.00211088	-8.88794	0.000479846	0.0999714	down	no
ENSMUSG00000078780	Gm5150	381484	ENSMUST00000194367;ENSMUST00000108347	GO:0003674(molecular_function);GO:0005886(plasma membrane);GO:0016020(membrane);GO:0016021(integral component of membrane);GO:0022409(positive regulation of cell-cell adhesion);GO:0050766(positive regulation of phagocytosis);GO:0050870(positive regulation of T cell activation);GO:0050870(positive regulation of T cell activation)	NA	NA	NA	predicted gene 5150 [Source:MGI Symbol;Acc:MGI:3779469]	protein_coding	R_MMU_109582(Hemostasis);R_MMU_202733(Cell_surface_interactions_at_the_vascular_wall);R_MMU_168256(Immune_System);R_MMU_1500931(Cell_Cell_communication);R_MMU_6798695(Neutrophil_degranulation);R_MMU_168249(Innate_Immune_System);R_MMU_2172127(DAP12_interactions);R_MMU_391160(Signal_regulatory_protein_family_interactions)	19.2374	26.2615	18.2266	23.8755	35.8566	34.0963	31.8624	32.2028	0.653651	-0.613408	0.000483659	0.0999714	down	no
ENSMUSG00000023341	Mx2	17858	ENSMUST00000188251;ENSMUST00000190097;ENSMUST00000190447;ENSMUST00000024112;ENSMUST00000191103	GO:0000166(nucleotide binding);GO:0000266(mitochondrial fission);GO:0002376(immune system process);GO:0003374(dynamin family protein polymerization involved in mitochondrial fission);GO:0003924(GTPase activity);GO:0005525(GTP binding);GO:0005634(nucleus);GO:0005737(cytoplasm);GO:0005886(plasma membrane);GO:0008017(microtubule binding);GO:0009615(response to virus);GO:0014069(postsynaptic density)…	05160(Hepatitis C);05162(Measles);05164(Influenza A);05165(Human papillomavirus infection);05165(Human papillomavirus infection)	K14754	NA	MX dynamin-like GTPase 2 [Source:MGI Symbol;Acc:MGI:97244]	polymorphic_pseudogene;processed_transcript;protein_coding;retained_intron	R_MMU_1169408(ISG15_antiviral_mechanism);R_MMU_168256(Immune_System);R_MMU_1280215(Cytokine_Signaling_in_Immune_system);R_MMU_913531(Interferon_Signaling);R_MMU_1169410(Antiviral_mechanism_by_IFN_stimulated_genes)	4.6377	5.36223	4.89902	5.4687	9.08474	7.47959	7.23321	13.7086	0.543049	-0.880846	0.000484775	0.0999714	down	no
ENSMUSG00000025888	Casp1	12362	ENSMUST00000027015;ENSMUST00000238546;ENSMUST00000238348;ENSMUST00000238505;ENSMUST00000238730	GO:0001666(response to hypoxia);GO:0001774(microglial cell activation);GO:0004175(endopeptidase activity);GO:0004197(cysteine-type endopeptidase activity);GO:0005515(protein binding);GO:0005576(extracellular region);GO:0005634(nucleus);GO:0005737(cytoplasm);GO:0005739(mitochondrion);GO:0005829(cytosol);GO:0005886(plasma membrane);GO:0006508(proteolysis);GO:0006915(apoptotic process);GO:0007520(my…	04217(Necroptosis);04621(NOD-like receptor signaling pathway);04623(Cytosolic DNA-sensing pathway);04625(C-type lectin receptor signaling pathway);05014(Amyotrophic lateral sclerosis (ALS));05132(Salmonella infection);05133(Pertussis);05134(Legionellosis);05164(Influenza A);05164(Influenza A)	K01370	EC:3.4.22.36	caspase 1 [Source:MGI Symbol;Acc:MGI:96544]	protein_coding;retained_intron;nonsense_mediated_decay	R_MMU_446652(Interleukin_1_family_signaling);R_MMU_5218859(Regulated_Necrosis);R_MMU_449147(Signaling_by_Interleukins);R_MMU_5357801(Programmed_Cell_Death);R_MMU_168638(NOD1/2_Signaling_Pathway);R_MMU_5620971(Pyroptosis);R_MMU_168643(Nucleotide_binding_domain,_leucine_rich_repeat_containing_receptor_(NLR)_signaling_pathways);R_MMU_448706(Interleukin_1_processing);R_MMU_168256(Immune_System);R_MMU…	56.2166	58.2656	51.7131	50.2997	67.7681	68.8106	71.7811	67.545	0.784672	-0.349838	0.000488733	0.099994	down	no
ENSMUSG00000093672	Gm20655	102635429	ENSMUST00000181428;ENSMUST00000176132	NA	NA	NA	NA	predicted gene 20655 [Source:MGI Symbol;Acc:MGI:5313102]	antisense	NA	0.172713	0.178976	0.179162	0.078857	0.0695286	0.0270039	0.0399893	0.027833	3.7097	1.8913	0.000502808	0.10207	up	no
ENSMUSG00000061436	Hipk2	15258	ENSMUST00000161779;ENSMUST00000114855;ENSMUST00000162359;ENSMUST00000160360;ENSMUST00000159307;ENSMUST00000159894;ENSMUST00000160962	GO:0000122(negative regulation of transcription by RNA polymerase II);GO:0000166(nucleotide binding);GO:0001102(RNA polymerase II activating transcription factor binding);GO:0001934(positive regulation of protein phosphorylation);GO:0003713(transcription coactivator activity);GO:0003714(transcription corepressor activity);GO:0004672(protein kinase activity);GO:0004674(protein serine/threonine kin…	04218(Cellular senescence);04218(Cellular senescence)	K08826	EC:2.7.11.1	homeodomain interacting protein kinase 2 [Source:MGI Symbol;Acc:MGI:1314872]	protein_coding;retained_intron;processed_transcript	R_MMU_73857(RNA_Polymerase_II_Transcription);R_MMU_212436(Generic_Transcription_Pathway);R_MMU_597592(Post_translational_protein_modification);R_MMU_392499(Metabolism_of_proteins);R_MMU_8939243(RUNX1_interacts_with_co_factors_whose_precise_effect_on_RUNX1_targets_is_not_known);R_MMU_3700989(Transcriptional_Regulation_by_TP53);R_MMU_3108232(SUMO_E3_ligases_SUMOylate_target_proteins);R_MMU_5633007(…	5.60709	5.81374	6.90767	4.51196	3.66301	4.29497	4.29701	4.63735	1.35212	0.435223	0.00053869	0.108506	up	no
ENSMUSG00000116827	Gm5063	271374	ENSMUST00000232126	NA	NA	NA	NA	predicted gene 5063 [Source:MGI Symbol;Acc:MGI:3648069]	processed_pseudogene	NA	1.45076	0.860579	1.67863	1.99325	0.548712	0.660817	0.611146	0.792878	2.28931	1.19491	0.000560666	0.112064	up	no
ENSMUSG00000095649	Gm8979		ENSMUST00000183386	NA	NA	NA	NA	predicted gene 8979 [Source:MGI Symbol;Acc:MGI:3703149]	unprocessed_pseudogene	NA	0.491117	0.480623	0.657444	1.10481	1.24234	1.34554	1.42588	3.16791	0.380691	-1.39331	0.00057235	0.113526	down	no
ENSMUSG00000057147	Dph6	66632	ENSMUST00000102542;ENSMUST00000150447;ENSMUST00000028640;ENSMUST00000055144;ENSMUST00000138975;ENSMUST00000138106	GO:0000166(nucleotide binding);GO:0005524(ATP binding);GO:0005654(nucleoplasm);GO:0005730(nucleolus);GO:0016874(ligase activity);GO:0017178(diphthine-ammonia ligase activity);GO:0017183(peptidyl-diphthamide biosynthetic process from peptidyl-histidine);GO:0017183(peptidyl-diphthamide biosynthetic process from peptidyl-histidine)	NA	K06927	EC:6.3.1.14	diphthamine biosynthesis 6 [Source:MGI Symbol;Acc:MGI:1913882]	protein_coding;retained_intron;processed_transcript	R_MMU_163841(Gamma_carboxylation,_hypusine_formation_and_arylsulfatase_activation);R_MMU_597592(Post_translational_protein_modification);R_MMU_392499(Metabolism_of_proteins);R_MMU_5358493(Synthesis_of_diphthamide_EEF2)	1.5523	1.58768	1.89462	1.59549	1.21084	1.44219	1.24128	0.876994	1.38958	0.474645	0.00058341	0.114843	up	no
ENSMUSG00000082286	Pisd-ps1	236604	ENSMUST00000132408;ENSMUST00000119128;ENSMUST00000145164;ENSMUST00000152828	NA	NA	NA	NA	phosphatidylserine decarboxylase, pseudogene 1 [Source:MGI Symbol;Acc:MGI:3842428]	processed_transcript;transcribed_unprocessed_pseudogene	NA	19.4105	21.8624	20.8957	21.1565	31.6866	33.5121	38.7789	22.897	0.656752	-0.60658	0.000602092	0.115234	down	no
ENSMUSG00000097328	Tnfsf12	21944	ENSMUST00000181810;ENSMUST00000181261	GO:0001525(angiogenesis);GO:0005102(signaling receptor binding);GO:0005125(cytokine activity);GO:0005164(tumor necrosis factor receptor binding);GO:0005515(protein binding);GO:0005576(extracellular region);GO:0005615(extracellular space);GO:0005886(plasma membrane);GO:0006915(apoptotic process);GO:0006955(immune response);GO:0007275(multicellular organism development);GO:0016020(membrane);GO:0016…	04060(Cytokine-cytokine receptor interaction);04060(Cytokine-cytokine receptor interaction)	K05474	NA	tumor necrosis factor (ligand) superfamily, member 12 [Source:MGI Symbol;Acc:MGI:1196259]	protein_coding	R_MMU_5668541(TNFR2_non_canonical_NF_kB_pathway);R_MMU_168256(Immune_System);R_MMU_1280215(Cytokine_Signaling_in_Immune_system);R_MMU_5676594(TNF_receptor_superfamily_(TNFSF)_members_mediating_non_canonical_NF_kB_pathway)	32.0688	25.805	41.9655	41.2713	21.842	26.9484	23.2388	23.1795	1.48212	0.567662	0.000617268	0.115234	up	no
ENSMUSG00000024339	Tap2	21355	ENSMUST00000025197;ENSMUST00000127543;ENSMUST00000145528;ENSMUST00000138491;ENSMUST00000131105	GO:0000166(nucleotide binding);GO:0001916(positive regulation of T cell mediated cytotoxicity);GO:0002237(response to molecule of bacterial origin);GO:0002250(adaptive immune response);GO:0002376(immune system process);GO:0002481(antigen processing and presentation of exogenous protein antigen via MHC class Ib, TAP-dependent);GO:0002485(antigen processing and presentation of endogenous peptide an…	02010(ABC transporters);04145(Phagosome);04612(Antigen processing and presentation);05163(Human cytomegalovirus infection);05168(Herpes simplex virus 1 infection);05169(Epstein-Barr virus infection);05170(Human immunodeficiency virus 1 infection);05340(Primary immunodeficiency);05340(Primary immunodeficiency)	NA	NA	transporter 2, ATP-binding cassette, sub-family B (MDR/TAP) [Source:MGI Symbol;Acc:MGI:98484]	protein_coding;retained_intron;processed_transcript	R_MMU_1236975(Antigen_processing_Cross_presentation);R_MMU_1236974(ER_Phagosome_pathway);R_MMU_168256(Immune_System);R_MMU_983170(Antigen_Presentation:_Folding,_assembly_and_peptide_loading_of_class_I_MHC);R_MMU_1280218(Adaptive_Immune_System);R_MMU_983169(Class_I_MHC_mediated_antigen_processing_&_presentation)	16.0646	18.2876	11.9724	12.2046	21.547	20.3841	21.1535	24.8511	0.665591	-0.587291	0.00062179	0.115234	down	no
ENSMUSG00000024013	Fgd2	26382	ENSMUST00000234163;ENSMUST00000146800;ENSMUST00000234838;ENSMUST00000140918;ENSMUST00000137644;ENSMUST00000235007;ENSMUST00000145124;ENSMUST00000024810;ENSMUST00000123989;ENSMUST00000144616;ENSMUST00000235065;ENSMUST00000138537	GO:0001726(ruffle);GO:0005085(guanyl-nucleotide exchange factor activity);GO:0005089(Rho guanyl-nucleotide exchange factor activity);GO:0005634(nucleus);GO:0005737(cytoplasm);GO:0005768(endosome);GO:0005769(early endosome);GO:0005856(cytoskeleton);GO:0005886(plasma membrane);GO:0007010(cytoskeleton organization);GO:0016020(membrane);GO:0031901(early endosome membrane);GO:0032587(ruffle membrane);…	NA	K05721	NA	FYVE, RhoGEF and PH domain containing 2 [Source:MGI Symbol;Acc:MGI:1347084]	nonsense_mediated_decay;retained_intron;protein_coding;processed_transcript	R_MMU_204998(Cell_death_signalling_via_NRAGE,_NRIF_and_NADE);R_MMU_73887(Death_Receptor_Signalling);R_MMU_9012999(RHO_GTPase_cycle);R_MMU_193704(p75_NTR_receptor_mediated_signalling);R_MMU_9716542(Signaling_by_Rho_GTPases,_Miro_GTPases_and_RHOBTB3);R_MMU_9013148(CDC42_GTPase_cycle);R_MMU_193648(NRAGE_signals_death_through_JNK);R_MMU_416482(G_alpha_(12/13)_signalling_events);R_MMU_194315(Signaling…	7.31389	7.81934	5.63378	7.27026	9.21831	10.1709	11.2034	11.2229	0.6705	-0.57669	0.000623632	0.115234	down	no
ENSMUSG00000049401	Ogfr	72075	ENSMUST00000029087;ENSMUST00000147070	GO:0004985(opioid receptor activity);GO:0005634(nucleus);GO:0005737(cytoplasm);GO:0016020(membrane);GO:0038003(opioid receptor signaling pathway);GO:0038023(signaling receptor activity);GO:0040008(regulation of growth);GO:0040008(regulation of growth)	NA	NA	NA	opioid growth factor receptor [Source:MGI Symbol;Acc:MGI:1919325]	protein_coding;retained_intron	NA	25.5284	31.7808	18.6262	19.5423	37.5163	34.3969	35.4488	37.1336	0.660765	-0.59779	0.000626494	0.115234	down	no
ENSMUSG00000026111	Unc50	67387	ENSMUST00000114925;ENSMUST00000193713;ENSMUST00000193979;ENSMUST00000144617;ENSMUST00000118059;ENSMUST00000027285;ENSMUST00000134184	GO:0000139(Golgi membrane);GO:0003723(RNA binding);GO:0005634(nucleus);GO:0005637(nuclear inner membrane);GO:0005794(Golgi apparatus);GO:0007166(cell surface receptor signaling pathway);GO:0015031(protein transport);GO:0016020(membrane);GO:0016021(integral component of membrane);GO:0030173(integral component of Golgi membrane);GO:0030173(integral component of Golgi membrane)	NA	NA	NA	unc-50 homolog [Source:MGI Symbol;Acc:MGI:1914637]	protein_coding;retained_intron	NA	20.5574	22.8229	18.9843	19.1128	26.457	27.4306	27.1024	25.4233	0.765668	-0.38521	0.000630788	0.115234	down	no
ENSMUSG00000022808	Snx4	69150	ENSMUST00000023502;ENSMUST00000232228;ENSMUST00000231242;ENSMUST00000231389	GO:0005154(epidermal growth factor receptor binding);GO:0005158(insulin receptor binding);GO:0005737(cytoplasm);GO:0005768(endosome);GO:0005769(early endosome);GO:0005868(cytoplasmic dynein complex);GO:0005886(plasma membrane);GO:0008289(lipid binding);GO:0015031(protein transport);GO:0016020(membrane);GO:0031201(SNARE complex);GO:0031901(early endosome membrane);GO:0032456(endocytic recycling);G…	04144(Endocytosis);04144(Endocytosis)	K17919	NA	sorting nexin 4 [Source:MGI Symbol;Acc:MGI:1916400]	protein_coding;retained_intron;nonsense_mediated_decay	NA	19.685	18.6461	21.7179	19.5348	15.3627	16.0319	16.1146	16.6334	1.24073	0.311192	0.000631174	0.115234	up	no
ENSMUSG00000020639	Pfn4	382562	ENSMUST00000219503;ENSMUST00000178879	GO:0003779(actin binding);GO:0003785(actin monomer binding);GO:0005737(cytoplasm);GO:0005856(cytoskeleton);GO:0005938(cell cortex);GO:0008289(lipid binding);GO:0042989(sequestering of actin monomers);GO:0042989(sequestering of actin monomers)	04015(Rap1 signaling pathway);04810(Regulation of actin cytoskeleton);05132(Salmonella infection);05132(Salmonella infection)	K05759	NA	profilin family, member 4 [Source:MGI Symbol;Acc:MGI:1920121]	protein_coding	NA	0	0	0	0	0.0270756	0.0370352	0.0289107	0.01148	0.00382769	-8.02931	0.00063382	0.115234	down	no
ENSMUSG00000041995	Zbed3	72114	ENSMUST00000045909;ENSMUST00000222456;ENSMUST00000221807	GO:0001933(negative regulation of protein phosphorylation);GO:0003677(DNA binding);GO:0005515(protein binding);GO:0005737(cytoplasm);GO:0005829(cytosol);GO:0016020(membrane);GO:0016055(Wnt signaling pathway);GO:0045944(positive regulation of transcription by RNA polymerase II);GO:0046872(metal ion binding);GO:0050821(protein stabilization);GO:0090263(positive regulation of canonical Wnt signaling…	NA	NA	NA	zinc finger, BED type containing 3 [Source:MGI Symbol;Acc:MGI:1919364]	protein_coding	NA	8.14117	7.61275	11.2562	8.08243	6.24305	6.14635	6.10151	6.59557	1.39886	0.484253	0.000643554	0.115234	up	no
ENSMUSG00000005505	Kbtbd4	67136	ENSMUST00000090682;ENSMUST00000140945;ENSMUST00000111464;ENSMUST00000155372;ENSMUST00000124284	GO:0005515(protein binding);GO:0005515(protein binding)	NA	K10472	NA	kelch repeat and BTB (POZ) domain containing 4 [Source:MGI Symbol;Acc:MGI:1914386]	protein_coding;processed_transcript	NA	3.47852	3.47599	2.59503	2.56273	4.51165	4.45613	4.19262	4.43038	0.688557	-0.538351	0.00064797	0.115234	down	no
ENSMUSG00000069792	Wfdc17	100034251	ENSMUST00000092836	GO:0004867(serine-type endopeptidase inhibitor activity);GO:0005576(extracellular region);GO:0005615(extracellular space);GO:0010466(negative regulation of peptidase activity);GO:0010951(negative regulation of endopeptidase activity);GO:0019731(antibacterial humoral response);GO:0030414(peptidase inhibitor activity);GO:0045087(innate immune response)	NA	NA	NA	WAP four-disulfide core domain 17 [Source:MGI Symbol;Acc:MGI:3649773]	protein_coding	NA	225.521	285.281	194.037	205.792	319.334	308.788	344.729	298.443	0.716303	-0.481357	0.000649356	0.115234	down	no
ENSMUSG00000025364	Pa2g4	18813	ENSMUST00000026425;ENSMUST00000147068;ENSMUST00000131728	GO:0003676(nucleic acid binding);GO:0003677(DNA binding);GO:0003700(DNA-binding transcription factor activity);GO:0003723(RNA binding);GO:0005634(nucleus);GO:0005730(nucleolus);GO:0005737(cytoplasm);GO:0006364(rRNA processing);GO:0006417(regulation of translation);GO:0031625(ubiquitin protein ligase binding);GO:0043066(negative regulation of apoptotic process);GO:0045597(positive regulation of ce…	NA	NA	NA	proliferation-associated 2G4 [Source:MGI Symbol;Acc:MGI:894684]	protein_coding;retained_intron	R_MMU_168256(Immune_System);R_MMU_6798695(Neutrophil_degranulation);R_MMU_168249(Innate_Immune_System)	30.6759	28.3579	27.1046	23.6453	19.9606	23.9158	21.4375	23.4269	1.23713	0.306995	0.000649526	0.115234	up	no
ENSMUSG00000040264	Gbp2b	14468	ENSMUST00000029936	GO:0003924(GTPase activity);GO:0005525(GTP binding)	04621(NOD-like receptor signaling pathway)	K20899	NA	guanylate binding protein 2b [Source:MGI Symbol;Acc:MGI:95666]	protein_coding	NA	0.459545	0.314521	0.504686	0.945175	1.10127	1.27097	1.56686	1.6803	0.395758	-1.33731	0.000649982	0.115234	down	no
ENSMUSG00000028124	Gclm	14630	ENSMUST00000029769;ENSMUST00000137540;ENSMUST00000176761;ENSMUST00000176445;ENSMUST00000149983	GO:0004357(glutamate-cysteine ligase activity);GO:0005515(protein binding);GO:0006534(cysteine metabolic process);GO:0006536(glutamate metabolic process);GO:0006749(glutathione metabolic process);GO:0006750(glutathione biosynthetic process);GO:0006979(response to oxidative stress);GO:0007568(aging);GO:0007584(response to nutrient);GO:0008637(apoptotic mitochondrial changes);GO:0014823(response to…	00270(Cysteine and methionine metabolism);00480(Glutathione metabolism);04216(Ferroptosis);04216(Ferroptosis)	K11205	NA	glutamate-cysteine ligase, modifier subunit [Source:MGI Symbol;Acc:MGI:104995]	protein_coding;processed_transcript;retained_intron	R_MMU_1430728(Metabolism);R_MMU_156590(Glutathione_conjugation);R_MMU_156580(Phase_II_Conjugation_of_compounds);R_MMU_174403(Glutathione_synthesis_and_recycling);R_MMU_211859(Biological_oxidations)	15.1296	14.9625	16.7449	14.338	12.7809	12.762	13.6335	9.18985	1.26483	0.33894	0.000657228	0.115234	up	no
ENSMUSG00000000184	Ccnd2	12444	ENSMUST00000000188;ENSMUST00000201637;ENSMUST00000202363;ENSMUST00000201066	GO:0000079(regulation of cyclin-dependent protein serine/threonine kinase activity);GO:0000082(G1/S transition of mitotic cell cycle);GO:0000307(cyclin-dependent protein kinase holoenzyme complex);GO:0000785(chromatin);GO:0001934(positive regulation of protein phosphorylation);GO:0005515(protein binding);GO:0005634(nucleus);GO:0005654(nucleoplasm);GO:0005730(nucleolus);GO:0005737(cytoplasm);GO:00…	04068(FoxO signaling pathway);04110(Cell cycle);04115(p53 signaling pathway);04151(PI3K-Akt signaling pathway);04218(Cellular senescence);04310(Wnt signaling pathway);04340(Hedgehog signaling pathway);04390(Hippo signaling pathway);04510(Focal adhesion);04630(Jak-STAT signaling pathway);04917(Prolactin signaling pathway);05162(Measles);05165(Human papillomavirus infection);05166(Human T-cell leuk…	K10151	NA	cyclin D2 [Source:MGI Symbol;Acc:MGI:88314]	protein_coding;retained_intron	R_MMU_73857(RNA_Polymerase_II_Transcription);R_MMU_212436(Generic_Transcription_Pathway);R_MMU_1640170(Cell_Cycle);R_MMU_69236(G1_Phase);R_MMU_69278(Cell_Cycle,_Mitotic);R_MMU_453279(Mitotic_G1_phase_and_G1/S_transition);R_MMU_8934593(Regulation_of_RUNX1_Expression_and_Activity);R_MMU_74160(Gene_expression_(Transcription));R_MMU_69231(Cyclin_D_associated_events_in_G1);R_MMU_8878171(Transcriptiona…	0.102924	0.0729117	0.0591282	0.0570157	0.148611	0.20939	0.122345	0.186557	0.437814	-1.19161	0.000657701	0.115234	down	no
ENSMUSG00000074785	Plxnc1	54712	ENSMUST00000099337;ENSMUST00000218839;ENSMUST00000180573;ENSMUST00000181244;ENSMUST00000180514	GO:0002116(semaphorin receptor complex);GO:0005515(protein binding);GO:0005887(integral component of plasma membrane);GO:0007162(negative regulation of cell adhesion);GO:0007165(signal transduction);GO:0008360(regulation of cell shape);GO:0016020(membrane);GO:0016021(integral component of membrane);GO:0017154(semaphorin receptor activity);GO:0030334(regulation of cell migration);GO:0043087(regula…	04360(Axon guidance);04360(Axon guidance)	K06572	NA	plexin C1 [Source:MGI Symbol;Acc:MGI:1890127]	protein_coding;processed_transcript;retained_intron;nonsense_mediated_decay	R_MMU_416700(Other_semaphorin_interactions);R_MMU_422475(Axon_guidance);R_MMU_373755(Semaphorin_interactions);R_MMU_9675108(Nervous_system_development);R_MMU_1266738(Developmental_Biology)	11.6542	11.9987	12.651	10.2518	8.89567	10.8939	10.2859	8.78727	1.19795	0.260568	0.000660379	0.115234	up	no
ENSMUSG00000099027	Gm27176		ENSMUST00000183642	NA	NA	NA	NA	predicted gene 27176 [Source:MGI Symbol;Acc:MGI:5521019]	antisense	NA	0	0	0	0.013228	0.102936	0.294621	0.239914	0.054911	0.0191051	-5.7099	0.000660788	0.115234	down	no
ENSMUSG00000025283	Sat1	20229	ENSMUST00000150046;ENSMUST00000026318;ENSMUST00000123337;ENSMUST00000138944;ENSMUST00000112551;ENSMUST00000134855;ENSMUST00000152463	GO:0001525(angiogenesis);GO:0004145(diamine N-acetyltransferase activity);GO:0005515(protein binding);GO:0005737(cytoplasm);GO:0005829(cytosol);GO:0006595(polyamine metabolic process);GO:0006598(polyamine catabolic process);GO:0008080(N-acetyltransferase activity);GO:0009447(putrescine catabolic process);GO:0016740(transferase activity);GO:0016746(transferase activity, transferring acyl groups);G…	00330(Arginine and proline metabolism);04216(Ferroptosis);04216(Ferroptosis)	K00657	EC:2.3.1.57	spermidine/spermine N1-acetyl transferase 1 [Source:MGI Symbol;Acc:MGI:98233]	retained_intron;protein_coding;nonsense_mediated_decay	R_MMU_351202(Metabolism_of_polyamines);R_MMU_1430728(Metabolism);R_MMU_351200(Interconversion_of_polyamines);R_MMU_71291(Metabolism_of_amino_acids_and_derivatives)	126.198	159.351	105.619	123.948	183.271	178.916	192.551	172.757	0.708069	-0.498039	0.00066673	0.115495	down	no
ENSMUSG00000073628	Gm10552	100503502	ENSMUST00000113396;ENSMUST00000161763	NA	NA	NA	NA	predicted gene 10552 [Source:MGI Symbol;Acc:MGI:3642083]	antisense	NA	0.446942	0.482707	0.310272	0.542043	1.71211	1.17146	1.07427	0.75181	0.378364	-1.40215	0.000678039	0.116111	down	no
ENSMUSG00000067212	H2-T23	15040	ENSMUST00000174839;ENSMUST00000102678;ENSMUST00000174161;ENSMUST00000174471	GO:0001815(positive regulation of antibody-dependent cellular cytotoxicity);GO:0001916(positive regulation of T cell mediated cytotoxicity);GO:0002250(adaptive immune response);GO:0002376(immune system process);GO:0002474(antigen processing and presentation of peptide antigen via MHC class I);GO:0002476(antigen processing and presentation of endogenous peptide antigen via MHC class Ib);GO:0002477…	04144(Endocytosis);04145(Phagosome);04218(Cellular senescence);04514(Cell adhesion molecules (CAMs));04612(Antigen processing and presentation);04650(Natural killer cell mediated cytotoxicity);04940(Type I diabetes mellitus);05163(Human cytomegalovirus infection);05165(Human papillomavirus infection);05166(Human T-cell leukemia virus 1 infection);05167(Kaposi sarcoma-associated herpesvirus infect…	K06751	NA	histocompatibility 2, T region locus 23 [Source:MGI Symbol;Acc:MGI:95957]	retained_intron;protein_coding	R_MMU_1236977(Endosomal/Vacuolar_pathway);R_MMU_1236975(Antigen_processing_Cross_presentation);R_MMU_1236974(ER_Phagosome_pathway);R_MMU_198933(Immunoregulatory_interactions_between_a_Lymphoid_and_a_non_Lymphoid_cell);R_MMU_168256(Immune_System);R_MMU_983170(Antigen_Presentation:_Folding,_assembly_and_peptide_loading_of_class_I_MHC);R_MMU_6798695(Neutrophil_degranulation);R_MMU_168249(Innate_Immu…	173.77	226.728	126.706	117.722	247.65	247.916	274.895	232.42	0.643074	-0.636944	0.000682293	0.116111	down	no
ENSMUSG00000029162	Khk	16548	ENSMUST00000202752;ENSMUST00000201571;ENSMUST00000031053;ENSMUST00000200978;ENSMUST00000201621	GO:0004454(ketohexokinase activity);GO:0005737(cytoplasm);GO:0006000(fructose metabolic process);GO:0009744(response to sucrose);GO:0009749(response to glucose);GO:0009750(response to fructose);GO:0010043(response to zinc ion);GO:0032868(response to insulin);GO:0046835(carbohydrate phosphorylation);GO:0046835(carbohydrate phosphorylation)	00051(Fructose and mannose metabolism);00051(Fructose and mannose metabolism)	K00846	EC:2.7.1.3	ketohexokinase [Source:MGI Symbol;Acc:MGI:1096353]	protein_coding;retained_intron	R_MMU_70350(Fructose_catabolism);R_MMU_5652084(Fructose_metabolism);R_MMU_71387(Metabolism_of_carbohydrates);R_MMU_1430728(Metabolism)	2.75643	3.24031	2.02987	2.09097	3.65733	3.86689	4.44631	4.06639	0.630893	-0.664533	0.0006884	0.116111	down	no
ENSMUSG00000008398	Elk3	13713	ENSMUST00000008542;ENSMUST00000151153;ENSMUST00000129827;ENSMUST00000133365	GO:0000122(negative regulation of transcription by RNA polymerase II);GO:0000978(RNA polymerase II cis-regulatory region sequence-specific DNA binding);GO:0000981(DNA-binding transcription factor activity, RNA polymerase II-specific);GO:0001227(DNA-binding transcription repressor activity, RNA polymerase II-specific);GO:0001228(DNA-binding transcription activator activity, RNA polymerase II-speci…	NA	K09430	NA	ELK3, member of ETS oncogene family [Source:MGI Symbol;Acc:MGI:101762]	protein_coding;nonsense_mediated_decay;retained_intron	NA	19.4729	18.6816	19.6616	17.3035	16.1901	17.2391	16.4552	15.3941	1.15075	0.202579	0.00068878	0.116111	up	no
ENSMUSG00000089844	A530032D15Rik	381287	ENSMUST00000160792;ENSMUST00000161724;ENSMUST00000161675	GO:0003674(molecular_function);GO:0005575(cellular_component);GO:0005634(nucleus);GO:0008150(biological_process);GO:0016604(nuclear body);GO:0016604(nuclear body)	NA	NA	NA	RIKEN cDNA A530032D15Rik gene [Source:MGI Symbol;Acc:MGI:3037746]	protein_coding	NA	2.30035	2.48404	2.65229	1.8718	7.16551	5.79489	6.1211	1.91463	0.443343	-1.17351	0.000692628	0.116111	down	no
ENSMUSG00000043391	2510009E07Rik	72190	ENSMUST00000053336;ENSMUST00000232164;ENSMUST00000231592;ENSMUST00000232634	GO:0003674(molecular_function);GO:0005575(cellular_component);GO:0007399(nervous system development);GO:0008150(biological_process);GO:0048512(circadian behavior);GO:0048512(circadian behavior)	NA	NA	NA	RIKEN cDNA 2510009E07 gene [Source:MGI Symbol;Acc:MGI:1919440]	protein_coding;nonsense_mediated_decay	NA	6.24195	6.41606	6.6418	7.08928	5.41627	5.34273	5.38042	5.13245	1.24056	0.310995	0.000699467	0.116506	up	no
ENSMUSG00000029608	Rph3a	19894	ENSMUST00000079204;ENSMUST00000202406	GO:0005509(calcium ion binding);GO:0005515(protein binding);GO:0005544(calcium-dependent phospholipid binding);GO:0005546(phosphatidylinositol-4,5-bisphosphate binding);GO:0005794(Golgi apparatus);GO:0005829(cytosol);GO:0005886(plasma membrane);GO:0006886(intracellular protein transport);GO:0008021(synaptic vesicle);GO:0008270(zinc ion binding);GO:0008289(lipid binding);GO:0008430(selenium bindin…	NA	K19938	NA	rabphilin 3A [Source:MGI Symbol;Acc:MGI:102788]	protein_coding	NA	0.251828	0.249785	0.213498	0.177089	0.116051	0.125294	0.111385	0.117151	1.89878	0.925071	0.000718604	0.118931	up	no
ENSMUSG00000030088	Aldh1l1	107747	ENSMUST00000032175;ENSMUST00000130418;ENSMUST00000137669;ENSMUST00000152436	GO:0003824(catalytic activity);GO:0004029(aldehyde dehydrogenase (NAD+) activity);GO:0004030(aldehyde dehydrogenase [NAD(P)+] activity);GO:0005515(protein binding);GO:0005737(cytoplasm);GO:0005739(mitochondrion);GO:0005829(cytosol);GO:0006730(one-carbon metabolic process);GO:0009058(biosynthetic process);GO:0009258(10-formyltetrahydrofolate catabolic process);GO:0016155(formyltetrahydrofolate deh…	00670(One carbon pool by folate);00670(One carbon pool by folate)	K00289	EC:1.5.1.6	aldehyde dehydrogenase 1 family, member L1 [Source:MGI Symbol;Acc:MGI:1340024]	protein_coding;retained_intron;processed_transcript	R_MMU_196854(Metabolism_of_vitamins_and_cofactors);R_MMU_1430728(Metabolism);R_MMU_196849(Metabolism_of_water_soluble_vitamins_and_cofactors);R_MMU_196757(Metabolism_of_folate_and_pterines)	5.58803	5.88988	4.15235	5.35461	8.0944	7.32977	7.41518	8.53037	0.668953	-0.580023	0.000742261	0.121551	down	no
ENSMUSG00000072244	Trim6	94088	ENSMUST00000098180;ENSMUST00000144538;ENSMUST00000128493;ENSMUST00000153324	GO:0000209(protein polyubiquitination);GO:0002230(positive regulation of defense response to virus by host);GO:0002720(positive regulation of cytokine production involved in immune response);GO:0005515(protein binding);GO:0005634(nucleus);GO:0005654(nucleoplasm);GO:0005737(cytoplasm);GO:0005829(cytosol);GO:0008134(transcription factor binding);GO:0008270(zinc ion binding);GO:0010468(regulation of…	NA	K11999	NA	tripartite motif-containing 6 [Source:MGI Symbol;Acc:MGI:2137352]	protein_coding;retained_intron	NA	0.567219	0.615926	0.40124	0.56763	0.95075	1.13124	0.884142	0.75264	0.57869	-0.789138	0.000747819	0.121551	down	no
ENSMUSG00000074922	Fam122a	68034	ENSMUST00000099556	GO:0004865(protein serine/threonine phosphatase inhibitor activity);GO:0005575(cellular_component);GO:0030307(positive regulation of cell growth);GO:0032436(positive regulation of proteasomal ubiquitin-dependent protein catabolic process);GO:0032515(negative regulation of phosphoprotein phosphatase activity)	NA	NA	NA	family with sequence similarity 122, member A [Source:MGI Symbol;Acc:MGI:1915284]	protein_coding	NA	14.359	10.786	23.3313	16.8283	10.1108	9.28759	11.2064	9.59251	1.6246	0.700089	0.000748469	0.121551	up	no
ENSMUSG00000025429	Pstpip2	19201	ENSMUST00000114741;ENSMUST00000238172	GO:0003779(actin binding);GO:0005515(protein binding);GO:0005737(cytoplasm);GO:0005829(cytosol);GO:0005856(cytoskeleton);GO:0005884(actin filament);GO:0005886(plasma membrane);GO:0007010(cytoskeleton organization);GO:0008092(cytoskeletal protein binding);GO:0016020(membrane);GO:0016477(cell migration);GO:0030041(actin filament polymerization);GO:0051015(actin filament binding);GO:0051015(actin fi…	NA	K20124	NA	proline-serine-threonine phosphatase-interacting protein 2 [Source:MGI Symbol;Acc:MGI:1335088]	protein_coding	NA	18.2278	13.8005	18.8273	25.8293	12.3915	11.2651	10.9505	14.0758	1.57519	0.655528	0.000755922	0.121578	up	no
ENSMUSG00000055491	Pprc1	226169	ENSMUST00000111899;ENSMUST00000146882;ENSMUST00000099392;ENSMUST00000062322;ENSMUST00000128386;ENSMUST00000133101;ENSMUST00000126127;ENSMUST00000135327;ENSMUST00000150158	GO:0003676(nucleic acid binding);GO:0003712(transcription coregulator activity);GO:0003723(RNA binding);GO:0005634(nucleus);GO:0005654(nucleoplasm);GO:0008134(transcription factor binding);GO:0030374(nuclear receptor transcription coactivator activity);GO:0045944(positive regulation of transcription by RNA polymerase II);GO:0051091(positive regulation of DNA-binding transcription factor activity)…	NA	K17963	NA	peroxisome proliferative activated receptor, gamma, coactivator-related 1 [Source:MGI Symbol;Acc:MGI:2385096]	protein_coding;retained_intron;processed_transcript	NA	8.02484	6.26899	7.92756	6.01654	5.37619	6.02388	5.82896	4.97795	1.27158	0.346621	0.000762141	0.121578	up	no
ENSMUSG00000014301	Pam16	66449	ENSMUST00000014445;ENSMUST00000229767;ENSMUST00000131250;ENSMUST00000156889;ENSMUST00000139534	GO:0001405(PAM complex, Tim23 associated import motor);GO:0001503(ossification);GO:0005515(protein binding);GO:0005737(cytoplasm);GO:0005739(mitochondrion);GO:0005743(mitochondrial inner membrane);GO:0005744(TIM23 mitochondrial import inner membrane translocase complex);GO:0005759(mitochondrial matrix);GO:0015031(protein transport);GO:0016020(membrane);GO:0030150(protein import into mitochondrial…	NA	K17805	NA	presequence translocase-asssociated motor 16 homolog (S. cerevisiae) [Source:MGI Symbol;Acc:MGI:1913699]	protein_coding;retained_intron;nonsense_mediated_decay	NA	1.45587	1.64713	1.21224	1.14986	2.39383	2.30544	2.69428	1.62089	0.606261	-0.721989	0.000765617	0.121578	down	no
ENSMUSG00000114470	Gm49395		ENSMUST00000224495;ENSMUST00000225486;ENSMUST00000224997;ENSMUST00000225093	NA	NA	NA	NA	predicted gene, 49395 [Source:MGI Symbol;Acc:MGI:6121627]	nonsense_mediated_decay;processed_transcript;protein_coding	NA	0.0933797	0.00812368	0.0260813	0	0.38337	0.284491	0.385905	0.0984996	0.110725	-3.17495	0.000767348	0.121578	down	no
ENSMUSG00000022555	Dgat1	13350	ENSMUST00000023214;ENSMUST00000162813;ENSMUST00000161499;ENSMUST00000231035;ENSMUST00000229569;ENSMUST00000159908;ENSMUST00000159776;ENSMUST00000160294;ENSMUST00000230894;ENSMUST00000162354	GO:0003846(2-acylglycerol O-acyltransferase activity);GO:0004144(diacylglycerol O-acyltransferase activity);GO:0005504(fatty acid binding);GO:0005783(endoplasmic reticulum);GO:0005789(endoplasmic reticulum membrane);GO:0005886(plasma membrane);GO:0006640(monoacylglycerol biosynthetic process);GO:0008374(O-acyltransferase activity);GO:0010867(positive regulation of triglyceride biosynthetic proces…	00561(Glycerolipid metabolism);00830(Retinol metabolism);04975(Fat digestion and absorption);04975(Fat digestion and absorption)	K11155	2.3.1.75;2.3.1.76;EC:2.3.1.20	diacylglycerol O-acyltransferase 1 [Source:MGI Symbol;Acc:MGI:1333825]	protein_coding;retained_intron;processed_transcript	R_MMU_556833(Metabolism_of_lipids);R_MMU_1430728(Metabolism);R_MMU_1483257(Phospholipid_metabolism);R_MMU_1482883(Acyl_chain_remodeling_of_DAG_and_TAG);R_MMU_168256(Immune_System);R_MMU_8979227(Triglyceride_metabolism);R_MMU_75109(Triglyceride_biosynthesis);R_MMU_6798695(Neutrophil_degranulation);R_MMU_168249(Innate_Immune_System);R_MMU_1483206(Glycerophospholipid_biosynthesis)	6.25488	6.52744	4.98841	5.79834	8.2798	8.31536	9.02345	7.25821	0.716891	-0.480175	0.000777559	0.122295	down	no
ENSMUSG00000056116	H2-T22	15039	ENSMUST00000172633;ENSMUST00000058801;ENSMUST00000173280;ENSMUST00000077960;ENSMUST00000080015	GO:0002476(antigen processing and presentation of endogenous peptide antigen via MHC class Ib);GO:0005615(extracellular space);GO:0009897(external side of plasma membrane);GO:0016020(membrane);GO:0016021(integral component of membrane);GO:0016021(integral component of membrane)	04144(Endocytosis);04145(Phagosome);04218(Cellular senescence);04514(Cell adhesion molecules (CAMs));04612(Antigen processing and presentation);04650(Natural killer cell mediated cytotoxicity);04940(Type I diabetes mellitus);05163(Human cytomegalovirus infection);05165(Human papillomavirus infection);05166(Human T-cell leukemia virus 1 infection);05167(Kaposi sarcoma-associated herpesvirus infect…	K06751	NA	histocompatibility 2, T region locus 22 [Source:MGI Symbol;Acc:MGI:95956]	retained_intron;protein_coding;nonsense_mediated_decay	R_MMU_1236977(Endosomal/Vacuolar_pathway);R_MMU_1236975(Antigen_processing_Cross_presentation);R_MMU_1236974(ER_Phagosome_pathway);R_MMU_198933(Immunoregulatory_interactions_between_a_Lymphoid_and_a_non_Lymphoid_cell);R_MMU_168256(Immune_System);R_MMU_983170(Antigen_Presentation:_Folding,_assembly_and_peptide_loading_of_class_I_MHC);R_MMU_6798695(Neutrophil_degranulation);R_MMU_168249(Innate_Immu…	88.0753	96.9584	66.1419	47.4292	120.474	123.453	120.996	100.582	0.641466	-0.640556	0.000781288	0.122295	down	no
ENSMUSG00000080242	Atp6v0c-ps2	100039636	ENSMUST00000122373	NA	NA	NA	NA	ATPase, H+ transporting, lysosomal V0 subunit C, pseudogene 2 [Source:MGI Symbol;Acc:MGI:2151816]	processed_pseudogene	NA	194.848	125.746	234.41	249.085	124.905	125.418	121.819	139.67	1.57107	0.651743	0.000790924	0.122646	up	no
ENSMUSG00000031822	Gse1	382034	ENSMUST00000034279;ENSMUST00000141113;ENSMUST00000147327;ENSMUST00000211997;ENSMUST00000118136;ENSMUST00000180448;ENSMUST00000120493	GO:0003674(molecular_function);GO:0005575(cellular_component);GO:0008150(biological_process);GO:0008150(biological_process)	NA	NA	NA	genetic suppressor element 1, coiled-coil protein [Source:MGI Symbol;Acc:MGI:1098275]	protein_coding;processed_transcript;retained_intron	NA	3.1917	3.33714	3.77647	3.16408	2.4128	2.90921	2.88775	2.63163	1.2424	0.313135	0.000795595	0.122646	up	no
ENSMUSG00000022787	Wdr53	68980	ENSMUST00000178573;ENSMUST00000141820;ENSMUST00000023474;ENSMUST00000135289	GO:0003674(molecular_function);GO:0005515(protein binding);GO:0008150(biological_process);GO:0008150(biological_process)	NA	NA	NA	WD repeat domain 53 [Source:MGI Symbol;Acc:MGI:1916230]	protein_coding	NA	6.35845	6.50776	3.93086	3.63007	10.2037	8.3138	9.53173	6.58331	0.589826	-0.76164	0.000800929	0.122646	down	no
ENSMUSG00000038633	Degs1	13244	ENSMUST00000035295;ENSMUST00000133052;ENSMUST00000132551	GO:0005739(mitochondrion);GO:0005783(endoplasmic reticulum);GO:0005789(endoplasmic reticulum membrane);GO:0006629(lipid metabolic process);GO:0006631(fatty acid metabolic process);GO:0006633(fatty acid biosynthetic process);GO:0016020(membrane);GO:0016021(integral component of membrane);GO:0016491(oxidoreductase activity);GO:0030148(sphingolipid biosynthetic process);GO:0031966(mitochondrial memb…	00600(Sphingolipid metabolism);04071(Sphingolipid signaling pathway);04071(Sphingolipid signaling pathway)	K04712	1.14.18.5;EC:1.14.19.17	delta(4)-desaturase, sphingolipid 1 [Source:MGI Symbol;Acc:MGI:1097711]	protein_coding;retained_intron	R_MMU_556833(Metabolism_of_lipids);R_MMU_1430728(Metabolism);R_MMU_1660661(Sphingolipid_de_novo_biosynthesis);R_MMU_168256(Immune_System);R_MMU_6798695(Neutrophil_degranulation);R_MMU_168249(Innate_Immune_System);R_MMU_428157(Sphingolipid_metabolism)	87.7156	81.6557	82.5972	72.2564	71.2812	70.2878	65.4536	69.1671	1.17392	0.231335	0.000802413	0.122646	up	no
ENSMUSG00000026436	Elk4	13714	ENSMUST00000147218;ENSMUST00000146188;ENSMUST00000027696;ENSMUST00000086556;ENSMUST00000146432;ENSMUST00000131159	GO:0000122(negative regulation of transcription by RNA polymerase II);GO:0000978(RNA polymerase II cis-regulatory region sequence-specific DNA binding);GO:0000981(DNA-binding transcription factor activity, RNA polymerase II-specific);GO:0001228(DNA-binding transcription activator activity, RNA polymerase II-specific);GO:0003677(DNA binding);GO:0003682(chromatin binding);GO:0003700(DNA-binding tra…	04010(MAPK signaling pathway);05166(Human T-cell leukemia virus 1 infection);05202(Transcriptional misregulation in cancer);05202(Transcriptional misregulation in cancer)	K04376	NA	ELK4, member of ETS oncogene family [Source:MGI Symbol;Acc:MGI:102853]	nonsense_mediated_decay;processed_transcript;protein_coding	NA	2.85335	2.4657	2.59495	2.18588	3.84039	3.37951	3.495	3.28066	0.721649	-0.470632	0.000814876	0.123823	down	no
ENSMUSG00000094786	Gm14403	433520	ENSMUST00000142549;ENSMUST00000108947;ENSMUST00000108940	GO:0003676(nucleic acid binding);GO:0005575(cellular_component);GO:0006355(regulation of transcription, DNA-templated);GO:0046872(metal ion binding);GO:0046872(metal ion binding)	NA	NA	NA	predicted gene 14403 [Source:MGI Symbol;Acc:MGI:3649813]	processed_transcript;protein_coding	NA	0.97221	0.727728	1.02931	1.5562	1.78529	2.99733	3.69278	1.69001	0.421571	-1.24615	0.000821787	0.123872	down	no
ENSMUSG00000062960	Kdr	16542	ENSMUST00000113516;ENSMUST00000202473;ENSMUST00000149573	GO:0001525(angiogenesis);GO:0001569(branching involved in blood vessel morphogenesis);GO:0001934(positive regulation of protein phosphorylation);GO:0001938(positive regulation of endothelial cell proliferation);GO:0004672(protein kinase activity);GO:0004713(protein tyrosine kinase activity);GO:0004714(transmembrane receptor protein tyrosine kinase activity);GO:0005021(vascular endothelial growth …	01521(EGFR tyrosine kinase inhibitor resistance);04010(MAPK signaling pathway);04014(Ras signaling pathway);04015(Rap1 signaling pathway);04151(PI3K-Akt signaling pathway);04370(VEGF signaling pathway);04510(Focal adhesion);05205(Proteoglycans in cancer);05418(Fluid shear stress and atherosclerosis);05418(Fluid shear stress and atherosclerosis)	K05098	EC:2.7.10.1	kinase insert domain protein receptor [Source:MGI Symbol;Acc:MGI:96683]	protein_coding;retained_intron	R_MMU_4420097(VEGFA_VEGFR2_Pathway);R_MMU_194306(Neurophilin_interactions_with_VEGF_and_VEGFR);R_MMU_1474244(Extracellular_matrix_organization);R_MMU_194313(VEGF_ligand_receptor_interactions);R_MMU_194138(Signaling_by_VEGF);R_MMU_9006934(Signaling_by_Receptor_Tyrosine_Kinases);R_MMU_162582(Signal_Transduction);R_MMU_5218921(VEGFR2_mediated_cell_proliferation);R_MMU_195399(VEGF_binds_to_VEGFR_lead…	0.828688	0.981076	0.799675	0.482054	1.4012	1.35348	1.28367	1.0035	0.613165	-0.705652	0.000824732	0.123872	down	no
ENSMUSG00000052139	Babam2	107976	ENSMUST00000201352;ENSMUST00000201487;ENSMUST00000201107;ENSMUST00000201202;ENSMUST00000201592;ENSMUST00000200705;ENSMUST00000202293;ENSMUST00000202087;ENSMUST00000063813;ENSMUST00000202815	GO:0000152(nuclear ubiquitin ligase complex);GO:0005164(tumor necrosis factor receptor binding);GO:0005634(nucleus);GO:0005737(cytoplasm);GO:0005829(cytosol);GO:0006281(DNA repair);GO:0006302(double-strand break repair);GO:0006325(chromatin organization);GO:0006915(apoptotic process);GO:0006974(cellular response to DNA damage stimulus);GO:0007049(cell cycle);GO:0010212(response to ionizing radiat…	03440(Homologous recombination);03440(Homologous recombination)	K12173	NA	BRISC and BRCA1 A complex member 2 [Source:MGI Symbol;Acc:MGI:1333875]	protein_coding;retained_intron;processed_transcript;nonsense_mediated_decay	R_MMU_69620(Cell_Cycle_Checkpoints);R_MMU_5693567(HDR_through_Homologous_Recombination_(HRR)_or_Single_Strand_Annealing_(SSA));R_MMU_1640170(Cell_Cycle);R_MMU_69481(G2/M_Checkpoints);R_MMU_5693538(Homology_Directed_Repair);R_MMU_597592(Post_translational_protein_modification);R_MMU_69473(G2/M_DNA_damage_checkpoint);R_MMU_392499(Metabolism_of_proteins);R_MMU_5688426(Deubiquitination);R_MMU_5693565…	10.5178	9.37865	12.1147	12.9329	8.50196	8.30144	7.99735	8.3628	1.35522	0.438529	0.00084332	0.125895	up	no
ENSMUSG00000112007	Gm18119	100416456	ENSMUST00000219972	NA	NA	NA	NA	predicted gene, 18119 [Source:MGI Symbol;Acc:MGI:5010304]	processed_pseudogene	NA	0.317088	0.209415	0.389691	0.285807	0.046032	0.043407	0.041971	0	9.14695	3.19329	0.000847891	0.125895	up	no
ENSMUSG00000026426	Arl8a	68724	ENSMUST00000027684;ENSMUST00000141177;ENSMUST00000123344;ENSMUST00000125774	GO:0000166(nucleotide binding);GO:0005525(GTP binding);GO:0005737(cytoplasm);GO:0005764(lysosome);GO:0005765(lysosomal membrane);GO:0005768(endosome);GO:0005774(vacuolar membrane);GO:0005819(spindle);GO:0005856(cytoskeleton);GO:0007049(cell cycle);GO:0007059(chromosome segregation);GO:0008089(anterograde axonal transport);GO:0015031(protein transport);GO:0016020(membrane);GO:0030054(cell junction…	NA	K07955	NA	ADP-ribosylation factor-like 8A [Source:MGI Symbol;Acc:MGI:1915974]	protein_coding;retained_intron	R_MMU_168256(Immune_System);R_MMU_6798695(Neutrophil_degranulation);R_MMU_168249(Innate_Immune_System)	95.7322	75.3183	102.236	66.3247	68.2732	68.1817	66.1223	55.8076	1.31436	0.394364	0.000875527	0.127995	up	no
ENSMUSG00000078922	Tgtp1	21822	ENSMUST00000068063;ENSMUST00000132745;ENSMUST00000146439	GO:0000166(nucleotide binding);GO:0002376(immune system process);GO:0003924(GTPase activity);GO:0005525(GTP binding);GO:0005737(cytoplasm);GO:0005783(endoplasmic reticulum);GO:0005789(endoplasmic reticulum membrane);GO:0005794(Golgi apparatus);GO:0006952(defense response);GO:0006955(immune response);GO:0009615(response to virus);GO:0009617(response to bacterium);GO:0016020(membrane);GO:0016787(hy…	NA	NA	NA	T cell specific GTPase 1 [Source:MGI Symbol;Acc:MGI:98734]	protein_coding	NA	6.39858	6.39907	5.74876	10.0015	12.9951	10.9864	11.766	23.8082	0.479349	-1.06085	0.000878962	0.127995	down	no
ENSMUSG00000076672	Ighv3-6	780829	ENSMUST00000195124	GO:0002250(adaptive immune response);GO:0002376(immune system process);GO:0003823(antigen binding);GO:0006910(phagocytosis, recognition);GO:0006911(phagocytosis, engulfment);GO:0006958(complement activation, classical pathway);GO:0009897(external side of plasma membrane);GO:0019814(immunoglobulin complex);GO:0034987(immunoglobulin receptor binding);GO:0042571(immunoglobulin complex, circulating);…	NA	NA	NA	immunoglobulin heavy variable 3-6 [Source:MGI Symbol;Acc:MGI:4439856]	IG_V_gene	R_MMU_2871809(FCERI_mediated_Ca+2_mobilization);R_MMU_977606(Regulation_of_Complement_cascade);R_MMU_5653656(Vesicle_mediated_transport);R_MMU_2029481(FCGR_activation);R_MMU_2029480(Fcgamma_receptor_(FCGR)_dependent_phagocytosis);R_MMU_983705(Signaling_by_the_B_Cell_Receptor_(BCR));R_MMU_109582(Hemostasis);R_MMU_173623(Classical_antibody_mediated_complement_activation);R_MMU_166663(Initial_trigge…	0	0	0	0	0.55505	0.204809	0.233656	0.370816	0.000293184	-11.7359	0.000881195	0.127995	down	no
ENSMUSG00000034639	Setmar	74729	ENSMUST00000049246;ENSMUST00000138140	GO:0005515(protein binding);GO:0005634(nucleus);GO:0005694(chromosome);GO:0006325(chromatin organization);GO:0008168(methyltransferase activity);GO:0008270(zinc ion binding);GO:0010452(histone H3-K36 methylation);GO:0016740(transferase activity);GO:0018024(histone-lysine N-methyltransferase activity);GO:0032259(methylation);GO:0034968(histone lysine methylation);GO:0042800(histone methyltransfera…	00310(Lysine degradation);00310(Lysine degradation)	K11433	EC:2.1.1.43	SET domain without mariner transposase fusion [Source:MGI Symbol;Acc:MGI:1921979]	protein_coding;nonsense_mediated_decay	NA	1.73006	1.55554	1.78954	1.65518	0.910157	1.27976	0.986522	1.18237	1.54407	0.626739	0.000883773	0.127995	up	no
ENSMUSG00000064351	mt-Co1		ENSMUST00000082402	GO:0004129(cytochrome-c oxidase activity);GO:0005739(mitochondrion);GO:0005743(mitochondrial inner membrane);GO:0005750(mitochondrial respiratory chain complex III);GO:0005751(mitochondrial respiratory chain complex IV);GO:0006119(oxidative phosphorylation);GO:0006123(mitochondrial electron transport, cytochrome c to oxygen);GO:0006979(response to oxidative stress);GO:0007568(aging);GO:0009060(ae…	00190(Oxidative phosphorylation);04260(Cardiac muscle contraction);04714(Thermogenesis);04932(Non-alcoholic fatty liver disease (NAFLD));05010(Alzheimer disease);05012(Parkinson disease);05016(Huntington disease)	K02256	EC:1.9.3.1	mitochondrially encoded cytochrome c oxidase I [Source:MGI Symbol;Acc:MGI:102504]	protein_coding	R_MMU_9711123(Cellular_response_to_chemical_stress);R_MMU_1430728(Metabolism);R_MMU_2262752(Cellular_responses_to_stress);R_MMU_73857(RNA_Polymerase_II_Transcription);R_MMU_212436(Generic_Transcription_Pathway);R_MMU_8953897(Cellular_responses_to_external_stimuli);R_MMU_3700989(Transcriptional_Regulation_by_TP53);R_MMU_5628897(TP53_Regulates_Metabolic_Genes);R_MMU_9707564(Cytoprotection_by_HMOX1)…	7992.14	6028.94	10301.4	11565.2	5116.24	5470	5165.24	6823.95	1.58968	0.668735	0.000886663	0.127995	up	no
ENSMUSG00000041164	Zmiz2	52915	ENSMUST00000102914;ENSMUST00000012612;ENSMUST00000124588;ENSMUST00000109786;ENSMUST00000109785;ENSMUST00000109787	GO:0005634(nucleus);GO:0005654(nucleoplasm);GO:0005739(mitochondrion);GO:0008270(zinc ion binding);GO:0030374(nuclear receptor transcription coactivator activity);GO:0043596(nuclear replication fork);GO:0045944(positive regulation of transcription by RNA polymerase II);GO:0046872(metal ion binding);GO:0048096(chromatin-mediated maintenance of transcription);GO:0048096(chromatin-mediated maintenan…	NA	K22403	NA	zinc finger, MIZ-type containing 2 [Source:MGI Symbol;Acc:MGI:106374]	protein_coding;retained_intron	NA	32.9603	26.0657	36.0444	32.2479	24.534	25.9187	24.0929	23.7183	1.29568	0.373706	0.00089933	0.128822	up	no
ENSMUSG00000067071	Hes6	55927	ENSMUST00000126136;ENSMUST00000132188;ENSMUST00000086851;ENSMUST00000155752	GO:0000122(negative regulation of transcription by RNA polymerase II);GO:0000977(RNA polymerase II regulatory region sequence-specific DNA binding);GO:0001227(DNA-binding transcription repressor activity, RNA polymerase II-specific);GO:0003677(DNA binding);GO:0003700(DNA-binding transcription factor activity);GO:0005634(nucleus);GO:0005667(transcription factor complex);GO:0006355(regulation of tr…	05165(Human papillomavirus infection);05165(Human papillomavirus infection)	K09087	NA	hairy and enhancer of split 6 [Source:MGI Symbol;Acc:MGI:1859852]	retained_intron;protein_coding	NA	4.58065	6.11504	3.998	4.16997	8.18469	6.89943	7.27102	6.149	0.661787	-0.595562	0.000907141	0.128822	down	no
ENSMUSG00000114547	Gm3226	100041240	ENSMUST00000225150	NA	NA	NA	NA	predicted gene 3226 [Source:MGI Symbol;Acc:MGI:3804968]	processed_pseudogene	NA	13.0849	6.14756	24.4355	22.8088	5.36951	5.45964	4.33917	7.62295	2.91677	1.54437	0.000907264	0.128822	up	no
ENSMUSG00000053604	Rpia	19895	ENSMUST00000066134;ENSMUST00000124633;ENSMUST00000129244	GO:0004751(ribose-5-phosphate isomerase activity);GO:0006014(D-ribose metabolic process);GO:0006098(pentose-phosphate shunt);GO:0009052(pentose-phosphate shunt, non-oxidative branch);GO:0016853(isomerase activity);GO:0019693(ribose phosphate metabolic process);GO:0030246(carbohydrate binding);GO:0042802(identical protein binding);GO:0043231(intracellular membrane-bounded organelle);GO:0048029(mon…	00030(Pentose phosphate pathway);00030(Pentose phosphate pathway)	K01807	EC:5.3.1.6	ribose 5-phosphate isomerase A [Source:MGI Symbol;Acc:MGI:103254]	protein_coding;retained_intron	R_MMU_71387(Metabolism_of_carbohydrates);R_MMU_1430728(Metabolism);R_MMU_71336(Pentose_phosphate_pathway)	1.3207	1.48642	0.978178	1.13576	1.84117	1.78114	2.30921	1.64406	0.649594	-0.62239	0.000913455	0.128858	down	no
ENSMUSG00000031647	Mfap3l	71306	ENSMUST00000160719;ENSMUST00000161421;ENSMUST00000161702	GO:0003674(molecular_function);GO:0005634(nucleus);GO:0005654(nucleoplasm);GO:0005737(cytoplasm);GO:0005886(plasma membrane);GO:0008150(biological_process);GO:0016020(membrane);GO:0016021(integral component of membrane);GO:0030054(cell junction);GO:0030054(cell junction)	NA	NA	NA	microfibrillar-associated protein 3-like [Source:MGI Symbol;Acc:MGI:1918556]	protein_coding	NA	3.7774	3.45278	4.00198	2.77442	2.82977	2.67562	2.69479	2.78635	1.27489	0.35037	0.000917437	0.128858	up	no
ENSMUSG00000022438	Parvb	170736	ENSMUST00000023072;ENSMUST00000122818;ENSMUST00000146020	GO:0003779(actin binding);GO:0005515(protein binding);GO:0005737(cytoplasm);GO:0005856(cytoskeleton);GO:0005886(plasma membrane);GO:0005925(focal adhesion);GO:0007155(cell adhesion);GO:0007163(establishment or maintenance of cell polarity);GO:0015629(actin cytoskeleton);GO:0016020(membrane);GO:0030017(sarcomere);GO:0030018(Z disc);GO:0030027(lamellipodium);GO:0030031(cell projection assembly);GO:…	04510(Focal adhesion);04510(Focal adhesion)	K06275	NA	parvin, beta [Source:MGI Symbol;Acc:MGI:2153063]	protein_coding;nonsense_mediated_decay;processed_transcript	R_MMU_446353(Cell_extracellular_matrix_interactions);R_MMU_446728(Cell_junction_organization);R_MMU_446388(Regulation_of_cytoskeletal_remodeling_and_cell_spreading_by_IPP_complex_components);R_MMU_1500931(Cell_Cell_communication)	17.6002	15.3733	17.5783	14.9136	12.8329	13.9173	13.5745	13.8002	1.20953	0.274442	0.000929523	0.129817	up	no
ENSMUSG00000060675	Plaat3	225845	ENSMUST00000025925;ENSMUST00000141887;ENSMUST00000136465;ENSMUST00000136756	GO:0004623(phospholipase A2 activity);GO:0005737(cytoplasm);GO:0005777(peroxisome);GO:0005778(peroxisomal membrane);GO:0005783(endoplasmic reticulum);GO:0005886(plasma membrane);GO:0006629(lipid metabolic process);GO:0006641(triglyceride metabolic process);GO:0006644(phospholipid metabolic process);GO:0007031(peroxisome organization);GO:0008654(phospholipid biosynthetic process);GO:0008970(phosph…	00564(Glycerophospholipid metabolism);00565(Ether lipid metabolism);00590(Arachidonic acid metabolism);00591(Linoleic acid metabolism);00592(alpha-Linolenic acid metabolism);04014(Ras signaling pathway);04923(Regulation of lipolysis in adipocytes);04923(Regulation of lipolysis in adipocytes)	K16817	3.1.1.4;EC:3.1.1.32	phospholipase A and acyltransferase 3 [Source:MGI Symbol;Acc:MGI:2179715]	protein_coding	R_MMU_556833(Metabolism_of_lipids);R_MMU_1430728(Metabolism);R_MMU_1483257(Phospholipid_metabolism);R_MMU_1482788(Acyl_chain_remodelling_of_PC);R_MMU_1482922(Acyl_chain_remodelling_of_PI);R_MMU_1482839(Acyl_chain_remodelling_of_PE);R_MMU_1482801(Acyl_chain_remodelling_of_PS);R_MMU_1483206(Glycerophospholipid_biosynthesis)	4.9296	5.68027	3.3057	2.97561	6.61115	7.14633	7.07428	5.70041	0.63663	-0.651473	0.000938777	0.129817	down	no
ENSMUSG00000004105	Angptl2	26360	ENSMUST00000004208;ENSMUST00000139148;ENSMUST00000143252;ENSMUST00000193373	GO:0001525(angiogenesis);GO:0005102(signaling receptor binding);GO:0005576(extracellular region);GO:0005615(extracellular space);GO:0062023(collagen-containing extracellular matrix);GO:0062023(collagen-containing extracellular matrix)	NA	NA	NA	angiopoietin-like 2 [Source:MGI Symbol;Acc:MGI:1347002]	protein_coding;retained_intron	NA	6.96774	6.60925	6.10421	4.40749	4.6276	4.52494	5.24071	4.51322	1.2741	0.349477	0.000940552	0.129817	up	no
ENSMUSG00000027827	Kcnab1	16497	ENSMUST00000049230;ENSMUST00000161404;ENSMUST00000238901;ENSMUST00000160136;ENSMUST00000159525;ENSMUST00000161956;ENSMUST00000193778;ENSMUST00000239069;ENSMUST00000161979	GO:0004033(aldo-keto reductase (NADP) activity);GO:0005244(voltage-gated ion channel activity);GO:0005249(voltage-gated potassium channel activity);GO:0005515(protein binding);GO:0005737(cytoplasm);GO:0005829(cytosol);GO:0005886(plasma membrane);GO:0006811(ion transport);GO:0006813(potassium ion transport);GO:0007420(brain development);GO:0007507(heart development);GO:0007519(skeletal muscle tiss…	NA	K04882	NA	potassium voltage-gated channel, shaker-related subfamily, beta member 1 [Source:MGI Symbol;Acc:MGI:109155]	protein_coding;processed_transcript;retained_intron	R_MMU_112316(Neuronal_System);R_MMU_1296072(Voltage_gated_Potassium_channels);R_MMU_1296071(Potassium_Channels)	0.319601	0.407788	0.235116	0.310039	0.510655	0.550966	0.499915	0.507262	0.615113	-0.701076	0.000949108	0.129817	down	no
ENSMUSG00000098270	Gm27221		ENSMUST00000183485	NA	NA	NA	NA	predicted gene 27221 [Source:MGI Symbol;Acc:MGI:5521064]	antisense	NA	0	0	0	0.012883	0.117278	0.283847	0.26884	0.029668	0.0184139	-5.76306	0.000951633	0.129817	down	no
ENSMUSG00000003810	Mast2	17776	ENSMUST00000123761;ENSMUST00000003908;ENSMUST00000131809;ENSMUST00000106485;ENSMUST00000106486;ENSMUST00000128713;ENSMUST00000128252;ENSMUST00000147262;ENSMUST00000156884;ENSMUST00000147459;ENSMUST00000134460;ENSMUST00000106484	GO:0000166(nucleotide binding);GO:0000287(magnesium ion binding);GO:0004672(protein kinase activity);GO:0004674(protein serine/threonine kinase activity);GO:0005515(protein binding);GO:0005524(ATP binding);GO:0006468(protein phosphorylation);GO:0016301(kinase activity);GO:0016310(phosphorylation);GO:0016740(transferase activity);GO:0019902(phosphatase binding);GO:0032655(regulation of interleukin…	NA	K08789	EC:2.7.11.1	microtubule associated serine/threonine kinase 2 [Source:MGI Symbol;Acc:MGI:894676]	processed_transcript;protein_coding	NA	5.94893	5.63792	5.50818	4.48591	4.56615	4.84852	4.80746	3.68214	1.20535	0.269454	0.000954241	0.129817	up	no
ENSMUSG00000022150	Dab2	13132	ENSMUST00000078019;ENSMUST00000080880;ENSMUST00000161040;ENSMUST00000163082;ENSMUST00000161558;ENSMUST00000162094;ENSMUST00000159490;ENSMUST00000160134;ENSMUST00000161812;ENSMUST00000110664;ENSMUST00000110663	GO:0000122(negative regulation of transcription by RNA polymerase II);GO:0001650(fibrillar center);GO:0001934(positive regulation of protein phosphorylation);GO:0005515(protein binding);GO:0005886(plasma membrane);GO:0005905(clathrin-coated pit);GO:0006897(endocytosis);GO:0008022(protein C-terminus binding);GO:0010718(positive regulation of epithelial to mesenchymal transition);GO:0010862(positiv…	04144(Endocytosis);04144(Endocytosis)	K12475	NA	disabled 2, mitogen-responsive phosphoprotein [Source:MGI Symbol;Acc:MGI:109175]	protein_coding;retained_intron	R_MMU_157858(Gap_junction_trafficking_and_regulation);R_MMU_5653656(Vesicle_mediated_transport);R_MMU_190873(Gap_junction_degradation);R_MMU_8856825(Cargo_recognition_for_clathrin_mediated_endocytosis);R_MMU_196025(Formation_of_annular_gap_junctions);R_MMU_199991(Membrane_Trafficking);R_MMU_190828(Gap_junction_trafficking);R_MMU_8856828(Clathrin_mediated_endocytosis)	30.1725	26.0183	35.6507	34.5019	20.3143	22.919	20.8824	26.3658	1.39634	0.481654	0.00098189	0.132882	up	no
ENSMUSG00000024696	Lpxn	107321	ENSMUST00000025601;ENSMUST00000235690	GO:0002102(podosome);GO:0003712(transcription coregulator activity);GO:0005515(protein binding);GO:0005634(nucleus);GO:0005737(cytoplasm);GO:0005829(cytosol);GO:0005886(plasma membrane);GO:0005925(focal adhesion);GO:0007155(cell adhesion);GO:0007162(negative regulation of cell adhesion);GO:0007179(transforming growth factor beta receptor signaling pathway);GO:0016020(membrane);GO:0016607(nuclear …	NA	NA	NA	leupaxin [Source:MGI Symbol;Acc:MGI:2147677]	protein_coding	NA	55.2611	57.8349	41.9841	40.2781	69.6683	67.5172	69.9525	60.9797	0.728628	-0.456745	0.000992652	0.133643	down	no
ENSMUSG00000038383	Pigu	228812	ENSMUST00000139854;ENSMUST00000077626;ENSMUST00000124419	GO:0003923(GPI-anchor transamidase activity);GO:0005783(endoplasmic reticulum);GO:0005789(endoplasmic reticulum membrane);GO:0005886(plasma membrane);GO:0006506(GPI anchor biosynthetic process);GO:0006508(proteolysis);GO:0016020(membrane);GO:0016021(integral component of membrane);GO:0016255(attachment of GPI anchor to protein);GO:0034235(GPI anchor binding);GO:0034394(protein localization to cel…	00563(Glycosylphosphatidylinositol (GPI)-anchor biosynthesis);00563(Glycosylphosphatidylinositol (GPI)-anchor biosynthesis)	K05293	NA	phosphatidylinositol glycan anchor biosynthesis, class U [Source:MGI Symbol;Acc:MGI:3039607]	processed_transcript;protein_coding;retained_intron	R_MMU_597592(Post_translational_protein_modification);R_MMU_392499(Metabolism_of_proteins);R_MMU_162791(Attachment_of_GPI_anchor_to_uPAR);R_MMU_163125(Post_translational_modification:_synthesis_of_GPI_anchored_proteins)	5.35064	4.71487	6.59777	7.31337	4.19097	3.98954	3.98504	4.50393	1.43836	0.52442	0.00100623	0.134631	up	no
ENSMUSG00000037257	Aagab	66939	ENSMUST00000041551;ENSMUST00000213702;ENSMUST00000213880	GO:0003674(molecular_function);GO:0005737(cytoplasm);GO:0005829(cytosol);GO:0008150(biological_process);GO:0015031(protein transport);GO:0016607(nuclear speck);GO:0016607(nuclear speck)	NA	NA	NA	alpha- and gamma-adaptin binding protein [Source:MGI Symbol;Acc:MGI:1914189]	protein_coding;retained_intron;nonsense_mediated_decay	NA	9.71442	12.8664	7.82639	9.1542	14.4787	14.1952	14.7808	13.7935	0.691049	-0.533139	0.00101036	0.134631	down	no
ENSMUSG00000095028	Sirpb1b	668101	ENSMUST00000091319;ENSMUST00000193767;ENSMUST00000192382	GO:0003674(molecular_function);GO:0005886(plasma membrane);GO:0016020(membrane);GO:0016021(integral component of membrane);GO:0022409(positive regulation of cell-cell adhesion);GO:0050766(positive regulation of phagocytosis);GO:0050870(positive regulation of T cell activation);GO:0050870(positive regulation of T cell activation)	04380(Osteoclast differentiation);04380(Osteoclast differentiation)	K06551	NA	signal-regulatory protein beta 1B [Source:MGI Symbol;Acc:MGI:3779828]	protein_coding;retained_intron	R_MMU_109582(Hemostasis);R_MMU_202733(Cell_surface_interactions_at_the_vascular_wall);R_MMU_168256(Immune_System);R_MMU_1500931(Cell_Cell_communication);R_MMU_6798695(Neutrophil_degranulation);R_MMU_168249(Innate_Immune_System);R_MMU_2172127(DAP12_interactions);R_MMU_391160(Signal_regulatory_protein_family_interactions)	10.0666	12.0672	8.53342	11.5023	15.9003	17.1121	17.3677	12.7276	0.668217	-0.581611	0.00102366	0.135708	down	no
ENSMUSG00000040260	Daam2	76441	ENSMUST00000224954	GO:0003779(actin binding);GO:0005515(protein binding);GO:0007368(determination of left/right symmetry);GO:0016043(cellular component organization);GO:0016055(Wnt signaling pathway);GO:0017048(Rho GTPase binding);GO:0021516(dorsal spinal cord development);GO:0030036(actin cytoskeleton organization);GO:0048715(negative regulation of oligodendrocyte differentiation);GO:0060828(regulation of canonica…	04310(Wnt signaling pathway)	K04512	NA	dishevelled associated activator of morphogenesis 2 [Source:MGI Symbol;Acc:MGI:1923691]	retained_intron	NA	0.361734	0.326367	0.240386	0.248272	0.529309	0.528788	0.501174	0.374243	0.608612	-0.716406	0.00103115	0.136008	down	no
ENSMUSG00000025404	R3hdm2	71750	ENSMUST00000170336;ENSMUST00000105250;ENSMUST00000064793;ENSMUST00000165440;ENSMUST00000105249;ENSMUST00000169888;ENSMUST00000168079;ENSMUST00000168268;ENSMUST00000166820;ENSMUST00000164831;ENSMUST00000171823;ENSMUST00000164161;ENSMUST00000077046;ENSMUST00000163794;ENSMUST00000105251;ENSMUST00000164469	GO:0003676(nucleic acid binding);GO:0005575(cellular_component);GO:0005634(nucleus);GO:0008150(biological_process);GO:0008150(biological_process)	NA	NA	NA	R3H domain containing 2 [Source:MGI Symbol;Acc:MGI:1919000]	protein_coding;retained_intron;processed_transcript;nonsense_mediated_decay	NA	20.3696	16.7822	23.4373	23.9175	14.9757	16.0011	15.8913	15.753	1.34949	0.432419	0.0010392	0.136376	up	no
ENSMUSG00000024044	Epb41l3	13823	ENSMUST00000233964;ENSMUST00000233509;ENSMUST00000225316;ENSMUST00000225604;ENSMUST00000225209;ENSMUST00000238898;ENSMUST00000225740;ENSMUST00000223703;ENSMUST00000112680;ENSMUST00000080208;ENSMUST00000225977;ENSMUST00000223565;ENSMUST00000239167;ENSMUST00000223816;ENSMUST00000232706;ENSMUST00000224523;ENSMUST00000225695	GO:0001558(regulation of cell growth);GO:0002175(protein localization to paranode region of axon);GO:0003779(actin binding);GO:0005198(structural molecule activity);GO:0005200(structural constituent of cytoskeleton);GO:0005737(cytoplasm);GO:0005856(cytoskeleton);GO:0005886(plasma membrane);GO:0005911(cell-cell junction);GO:0006915(apoptotic process);GO:0007010(cytoskeleton organization);GO:000701…	NA	K06107	NA	erythrocyte membrane protein band 4.1 like 3 [Source:MGI Symbol;Acc:MGI:103008]	protein_coding;retained_intron;nonsense_mediated_decay;processed_transcript	R_MMU_6794362(Protein_protein_interactions_at_synapses);R_MMU_6794361(Neurexins_and_neuroligins);R_MMU_112316(Neuronal_System)	0.531179	0.505098	0.661423	0.38142	0.317692	0.4382	0.368533	0.272617	1.48823	0.573597	0.00105566	0.137841	up	no
ENSMUSG00000033213	AA467197	433470	ENSMUST00000110512;ENSMUST00000175727;ENSMUST00000047498	GO:0004129(cytochrome-c oxidase activity);GO:0005634(nucleus);GO:0005739(mitochondrion);GO:0005751(mitochondrial respiratory chain complex IV);GO:0009617(response to bacterium);GO:0016020(membrane);GO:0016021(integral component of membrane);GO:0022900(electron transport chain);GO:1902600(proton transmembrane transport);GO:1902600(proton transmembrane transport)	NA	NA	NA	expressed sequence AA467197 [Source:MGI Symbol;Acc:MGI:3034182]	protein_coding;processed_transcript	NA	5.22503	4.65236	4.34406	3.76289	7.19741	7.20484	5.76877	6.90081	0.664319	-0.590051	0.00106231	0.138015	down	no
ENSMUSG00000001855	Nup214	227720	ENSMUST00000065398;ENSMUST00000123062;ENSMUST00000138012;ENSMUST00000146138;ENSMUST00000130975;ENSMUST00000124455;ENSMUST00000153096;ENSMUST00000129496;ENSMUST00000152791;ENSMUST00000130185	GO:0000278(mitotic cell cycle);GO:0005049(nuclear export signal receptor activity);GO:0005515(protein binding);GO:0005634(nucleus);GO:0005635(nuclear envelope);GO:0005643(nuclear pore);GO:0006405(RNA export from nucleus);GO:0006406(mRNA export from nucleus);GO:0006606(protein import into nucleus);GO:0006611(protein export from nucleus);GO:0008139(nuclear localization sequence binding);GO:0015031(…	03013(RNA transport);03013(RNA transport)	K14317	NA	nucleoporin 214 [Source:MGI Symbol;Acc:MGI:1095411]	protein_coding;processed_transcript;retained_intron	R_MMU_3301854(Nuclear_Pore_Complex_(NPC)_Disassembly);R_MMU_3371453(Regulation_of_HSF1_mediated_heat_shock_response);R_MMU_4551638(SUMOylation_of_chromatin_organization_proteins);R_MMU_72203(Processing_of_Capped_Intron_Containing_Pre_mRNA);R_MMU_450520(HuR_(ELAVL1)_binds_and_stabilizes_mRNA);R_MMU_71387(Metabolism_of_carbohydrates);R_MMU_1430728(Metabolism);R_MMU_211000(Gene_Silencing_by_RNA);R_M…	14.7486	12.5563	16.2914	14.6315	11.2446	12.5916	11.5599	10.9489	1.2564	0.329294	0.00107239	0.138632	up	no
ENSMUSG00000020070	Rufy2	70432	ENSMUST00000119567;ENSMUST00000143726;ENSMUST00000148259;ENSMUST00000122231;ENSMUST00000143594;ENSMUST00000131718	GO:0005634(nucleus);GO:0005737(cytoplasm);GO:0017124(SH3 domain binding);GO:0046872(metal ion binding);GO:0046872(metal ion binding)	NA	NA	NA	RUN and FYVE domain-containing 2 [Source:MGI Symbol;Acc:MGI:1917682]	protein_coding;retained_intron;nonsense_mediated_decay	NA	2.63156	2.63038	2.73505	2.25343	2.12232	2.34229	2.16675	2.03888	1.18225	0.241541	0.001093	0.140596	up	no
ENSMUSG00000057137	Tmem140	68487	ENSMUST00000074949;ENSMUST00000202010;ENSMUST00000202999;ENSMUST00000123019;ENSMUST00000201749	GO:0003674(molecular_function);GO:0005575(cellular_component);GO:0008150(biological_process);GO:0016020(membrane);GO:0016021(integral component of membrane);GO:0016021(integral component of membrane)	NA	NA	NA	transmembrane protein 140 [Source:MGI Symbol;Acc:MGI:1915737]	protein_coding;processed_transcript	NA	17.4468	21.0262	15.7591	17.0209	21.7176	25.6142	25.7737	24.6979	0.728533	-0.456934	0.00110685	0.141677	down	no
ENSMUSG00000091199	Gm2619	108167347	ENSMUST00000162276	NA	NA	NA	NA	predicted gene 2619 [Source:MGI Symbol;Acc:MGI:3780787]	processed_transcript	NA	0.463719	0.578546	0.414818	0	2.6434	3.2014	3.63119	0.280581	0.149344	-2.74329	0.00111358	0.141839	down	no
ENSMUSG00000031059	Ndufb11	104130	ENSMUST00000116621	GO:0003674(molecular_function);GO:0005739(mitochondrion);GO:0005743(mitochondrial inner membrane);GO:0005747(mitochondrial respiratory chain complex I);GO:0016020(membrane);GO:0016021(integral component of membrane);GO:0032981(mitochondrial respiratory chain complex I assembly);GO:0055114(oxidation-reduction process);GO:0070469(respirasome)	00190(Oxidative phosphorylation);04714(Thermogenesis);04723(Retrograde endocannabinoid signaling);04932(Non-alcoholic fatty liver disease (NAFLD));05010(Alzheimer disease);05012(Parkinson disease);05016(Huntington disease)	K11351	NA	NADH:ubiquinone oxidoreductase subunit B11 [Source:MGI Symbol;Acc:MGI:1349919]	protein_coding	R_MMU_1430728(Metabolism);R_MMU_6799198(Complex_I_biogenesis);R_MMU_611105(Respiratory_electron_transport);R_MMU_163200(Respiratory_electron_transport,_ATP_synthesis_by_chemiosmotic_coupling,_and_heat_production_by_uncoupling_proteins.);R_MMU_1428517(The_citric_acid_(TCA)_cycle_and_respiratory_electron_transport)	18.3379	25.5628	13.4075	17.1442	30.211	29.5237	30.1194	25.7762	0.643882	-0.635131	0.00112546	0.142654	down	no
ENSMUSG00000018395	Kif3a	16568	ENSMUST00000118353;ENSMUST00000057330;ENSMUST00000130037;ENSMUST00000120613;ENSMUST00000132496;ENSMUST00000140359	GO:0000166(nucleotide binding);GO:0001701(in utero embryonic development);GO:0001822(kidney development);GO:0001947(heart looping);GO:0003341(cilium movement);GO:0003774(motor activity);GO:0003777(microtubule motor activity);GO:0005515(protein binding);GO:0005524(ATP binding);GO:0005737(cytoplasm);GO:0005813(centrosome);GO:0005814(centriole);GO:0005829(cytosol);GO:0005856(cytoskeleton);GO:0005871…	04340(Hedgehog signaling pathway);04340(Hedgehog signaling pathway)	K10394	NA	kinesin family member 3A [Source:MGI Symbol;Acc:MGI:107689]	protein_coding;processed_transcript	R_MMU_5653656(Vesicle_mediated_transport);R_MMU_5358351(Signaling_by_Hedgehog);R_MMU_109582(Hemostasis);R_MMU_6811434(COPI_dependent_Golgi_to_ER_retrograde_traffic);R_MMU_983231(Factors_involved_in_megakaryocyte_development_and_platelet_production);R_MMU_5617833(Cilium_Assembly);R_MMU_5610787(Hedgehog_'off'_state);R_MMU_983189(Kinesins);R_MMU_168256(Immune_System);R_MMU_8856688(Golgi_to_ER_retrog…	8.21146	8.78175	9.05373	8.07546	6.27705	7.09787	8.30514	5.88225	1.23801	0.308023	0.00113609	0.143092	up	no
ENSMUSG00000007867	Ift43	76411	ENSMUST00000222821;ENSMUST00000222905;ENSMUST00000220711;ENSMUST00000221194	GO:0003674(molecular_function);GO:0005737(cytoplasm);GO:0005856(cytoskeleton);GO:0005929(cilium);GO:0015630(microtubule cytoskeleton);GO:0030030(cell projection organization);GO:0030991(intraciliary transport particle A);GO:0034451(centriolar satellite);GO:0035721(intraciliary retrograde transport);GO:0042995(cell projection);GO:0060271(cilium assembly);GO:0060271(cilium assembly)	NA	K19675	NA	intraflagellar transport 43 [Source:MGI Symbol;Acc:MGI:1923661]	protein_coding;retained_intron;processed_transcript	R_MMU_5617833(Cilium_Assembly);R_MMU_1852241(Organelle_biogenesis_and_maintenance);R_MMU_5620924(Intraflagellar_transport)	2.19876	2.4182	1.61746	1.62457	2.61461	3.31975	3.82635	2.99638	0.616048	-0.698884	0.00113994	0.143092	down	no
ENSMUSG00000046440	Gm5564	433955	ENSMUST00000034916	NA	NA	NA	NA	predicted gene 5564 [Source:MGI Symbol;Acc:MGI:3645018]	processed_pseudogene	NA	1.14628	1.11587	2.536	2.12216	0.694977	0.918624	0.682603	0.852165	2.19807	1.13623	0.00115525	0.143914	up	no
ENSMUSG00000029605	Oas1b	23961	ENSMUST00000183291;ENSMUST00000182725;ENSMUST00000086377	GO:0001730(2'-5'-oligoadenylate synthetase activity);GO:0003723(RNA binding);GO:0003725(double-stranded RNA binding);GO:0016779(nucleotidyltransferase activity);GO:0051607(defense response to virus);GO:0051607(defense response to virus)	04621(NOD-like receptor signaling pathway);05160(Hepatitis C);05162(Measles);05164(Influenza A);05168(Herpes simplex virus 1 infection);05169(Epstein-Barr virus infection);05169(Epstein-Barr virus infection)	NA	NA	2'-5' oligoadenylate synthetase 1B [Source:MGI Symbol;Acc:MGI:97430]	polymorphic_pseudogene;processed_transcript;protein_coding	NA	3.99364	4.63281	3.65911	4.62865	6.254	6.1855	6.34	8.44728	0.621234	-0.686791	0.00115762	0.143914	down	no
ENSMUSG00000090125	Pou3f1	18991	ENSMUST00000053491	GO:0000981(DNA-binding transcription factor activity, RNA polymerase II-specific);GO:0001228(DNA-binding transcription activator activity, RNA polymerase II-specific);GO:0003677(DNA binding);GO:0003700(DNA-binding transcription factor activity);GO:0005634(nucleus);GO:0005654(nucleoplasm);GO:0005667(transcription factor complex);GO:0006355(regulation of transcription, DNA-templated);GO:0006357(reg…	NA	K09365	NA	POU domain, class 3, transcription factor 1 [Source:MGI Symbol;Acc:MGI:101896]	protein_coding	NA	0.535433	0.545861	0.270955	0.385046	0.920517	0.806853	0.641651	1.44442	0.455571	-1.13425	0.00117245	0.143914	down	no
ENSMUSG00000033581	Igf2bp2	319765	ENSMUST00000100052;ENSMUST00000134188;ENSMUST00000129913;ENSMUST00000124318;ENSMUST00000151087;ENSMUST00000146885;ENSMUST00000232504;ENSMUST00000115379;ENSMUST00000125926;ENSMUST00000231926;ENSMUST00000127696	GO:0003676(nucleic acid binding);GO:0003723(RNA binding);GO:0003729(mRNA binding);GO:0003730(mRNA 3'-UTR binding);GO:0005634(nucleus);GO:0005737(cytoplasm);GO:0005829(cytosol);GO:0005856(cytoskeleton);GO:0006417(regulation of translation);GO:0007399(nervous system development);GO:0010468(regulation of gene expression);GO:0048027(mRNA 5'-UTR binding);GO:0051028(mRNA transport);GO:0051252(regulatio…	NA	K17392	NA	insulin-like growth factor 2 mRNA binding protein 2 [Source:MGI Symbol;Acc:MGI:1890358]	protein_coding;retained_intron;processed_transcript	NA	6.30867	4.39254	6.01796	4.36678	4.45179	3.77678	3.70775	3.69344	1.34909	0.431986	0.00117302	0.143914	up	no
ENSMUSG00000083061	Gm12191	666899	ENSMUST00000118307	NA	NA	NA	NA	predicted gene 12191 [Source:MGI Symbol;Acc:MGI:3651293]	processed_pseudogene	NA	20.6235	40.4799	34.8948	14.0369	48.5663	53.1514	54.9815	49.1535	0.534533	-0.903649	0.00117417	0.143914	down	no
ENSMUSG00000031586	Rbpms	19663	ENSMUST00000053251;ENSMUST00000182987;ENSMUST00000033995;ENSMUST00000191473;ENSMUST00000183122;ENSMUST00000183336;ENSMUST00000033994	GO:0000932(P-body);GO:0003676(nucleic acid binding);GO:0003713(transcription coactivator activity);GO:0003723(RNA binding);GO:0003729(mRNA binding);GO:0005634(nucleus);GO:0005654(nucleoplasm);GO:0005737(cytoplasm);GO:0005829(cytosol);GO:0006979(response to oxidative stress);GO:0008143(poly(A) binding);GO:0010494(cytoplasmic stress granule);GO:0010862(positive regulation of pathway-restricted SMAD…	NA	NA	NA	RNA binding protein gene with multiple splicing [Source:MGI Symbol;Acc:MGI:1334446]	protein_coding;nonsense_mediated_decay;retained_intron	NA	3.10438	2.95158	3.52736	3.70969	2.83686	2.63417	2.40791	2.00735	1.34459	0.427166	0.00118251	0.144116	up	no
ENSMUSG00000027942	4933434E20Rik	99650	ENSMUST00000161918;ENSMUST00000162390;ENSMUST00000162114;ENSMUST00000161874;ENSMUST00000159064;ENSMUST00000160640;ENSMUST00000029552;ENSMUST00000159202;ENSMUST00000162595	GO:0003674(molecular_function);GO:0005739(mitochondrion);GO:0005794(Golgi apparatus);GO:0006909(phagocytosis);GO:0016020(membrane);GO:0016021(integral component of membrane);GO:0016021(integral component of membrane)	NA	NA	NA	RIKEN cDNA 4933434E20 gene [Source:MGI Symbol;Acc:MGI:1914027]	nonsense_mediated_decay;retained_intron;protein_coding;processed_transcript	NA	6.60267	6.60006	5.2394	6.71329	9.44741	9.08564	8.41238	9.98676	0.681125	-0.554009	0.00119028	0.144116	down	no
ENSMUSG00000093445	Lrch4	231798	ENSMUST00000176988;ENSMUST00000031734;ENSMUST00000176011;ENSMUST00000176667;ENSMUST00000175968;ENSMUST00000177477;ENSMUST00000176871;ENSMUST00000176768	GO:0005515(protein binding);GO:0005737(cytoplasm);GO:0016020(membrane);GO:0016021(integral component of membrane);GO:0016605(PML body);GO:0045892(negative regulation of transcription, DNA-templated);GO:0045892(negative regulation of transcription, DNA-templated)	NA	NA	NA	leucine-rich repeats and calponin homology (CH) domain containing 4 [Source:MGI Symbol;Acc:MGI:1917193]	retained_intron;protein_coding;nonsense_mediated_decay	NA	16.4603	20.5207	18.1505	15.0701	14.6884	15.8445	15.1251	13.8108	1.18048	0.23937	0.00119246	0.144116	up	no
ENSMUSG00000075312	Gm13597	100039683	ENSMUST00000121239	NA	NA	NA	NA	predicted gene 13597 [Source:MGI Symbol;Acc:MGI:3651139]	processed_pseudogene	NA	6.51514	6.33567	4.8906	5.23031	9.04518	10.6286	12.2017	7.26722	0.586872	-0.768882	0.00121409	0.145048	down	no
ENSMUSG00000021327	Zkscan3	72739	ENSMUST00000116433;ENSMUST00000117721;ENSMUST00000224820;ENSMUST00000145631;ENSMUST00000151467;ENSMUST00000070785;ENSMUST00000116434;ENSMUST00000223831	GO:0003676(nucleic acid binding);GO:0003677(DNA binding);GO:0003700(DNA-binding transcription factor activity);GO:0005634(nucleus);GO:0006355(regulation of transcription, DNA-templated);GO:0046872(metal ion binding);GO:0046872(metal ion binding)	NA	K09229	NA	zinc finger with KRAB and SCAN domains 3 [Source:MGI Symbol;Acc:MGI:1919989]	protein_coding;processed_transcript	NA	7.96548	7.20351	8.91285	7.12631	6.62759	6.4294	6.90719	5.58676	1.22141	0.288546	0.00121548	0.145048	up	no
ENSMUSG00000016252	Atp5e	67126	ENSMUST00000016396;ENSMUST00000149191;ENSMUST00000153132	GO:0000275(mitochondrial proton-transporting ATP synthase complex, catalytic core F(1));GO:0005739(mitochondrion);GO:0005743(mitochondrial inner membrane);GO:0005753(mitochondrial proton-transporting ATP synthase complex);GO:0006754(ATP biosynthetic process);GO:0006811(ion transport);GO:0008553(proton-exporting ATPase activity, phosphorylative mechanism);GO:0015986(ATP synthesis coupled proton tr…	00190(Oxidative phosphorylation);04714(Thermogenesis);05010(Alzheimer disease);05012(Parkinson disease);05016(Huntington disease);05016(Huntington disease)	K02135	NA	ATP synthase, H+ transporting, mitochondrial F1 complex, epsilon subunit [Source:MGI Symbol;Acc:MGI:1855697]	protein_coding;retained_intron	R_MMU_1430728(Metabolism);R_MMU_163210(Formation_of_ATP_by_chemiosmotic_coupling);R_MMU_8949613(Cristae_formation);R_MMU_1852241(Organelle_biogenesis_and_maintenance);R_MMU_1592230(Mitochondrial_biogenesis);R_MMU_163200(Respiratory_electron_transport,_ATP_synthesis_by_chemiosmotic_coupling,_and_heat_production_by_uncoupling_proteins.);R_MMU_1428517(The_citric_acid_(TCA)_cycle_and_respiratory_elec…	12.4035	19.5715	8.51313	8.92259	25.9979	19.2361	24.5757	17.1978	0.56789	-0.816315	0.00121701	0.145048	down	no
ENSMUSG00000032596	Uba7	74153	ENSMUST00000176673;ENSMUST00000035216;ENSMUST00000177392;ENSMUST00000176037;ENSMUST00000177039;ENSMUST00000177071;ENSMUST00000075082;ENSMUST00000176478;ENSMUST00000177494;ENSMUST00000177096;ENSMUST00000175933;ENSMUST00000176340;ENSMUST00000176842;ENSMUST00000176743;ENSMUST00000176858	GO:0000166(nucleotide binding);GO:0004839(ubiquitin activating enzyme activity);GO:0004842(ubiquitin-protein transferase activity);GO:0005524(ATP binding);GO:0005634(nucleus);GO:0005737(cytoplasm);GO:0006464(cellular protein modification process);GO:0006974(cellular response to DNA damage stimulus);GO:0008641(ubiquitin-like modifier activating enzyme activity);GO:0016567(protein ubiquitination);G…	04120(Ubiquitin mediated proteolysis);05012(Parkinson disease);05012(Parkinson disease)	K10698	EC:6.2.1.45	ubiquitin-like modifier activating enzyme 7 [Source:MGI Symbol;Acc:MGI:1349462]	retained_intron;protein_coding;nonsense_mediated_decay;processed_transcript	R_MMU_1169408(ISG15_antiviral_mechanism);R_MMU_5656169(Termination_of_translesion_DNA_synthesis);R_MMU_73893(DNA_Damage_Bypass);R_MMU_168256(Immune_System);R_MMU_1280215(Cytokine_Signaling_in_Immune_system);R_MMU_110313(Translesion_synthesis_by_Y_family_DNA_polymerases_bypasses_lesions_on_DNA_template);R_MMU_913531(Interferon_Signaling);R_MMU_983168(Antigen_processing:_Ubiquitination_&_Proteasome…	13.1627	13.5177	12.6197	12.4702	16.8519	16.5058	19.4704	22.267	0.689397	-0.536594	0.0012225	0.145048	down	no
ENSMUSG00000006219	Fblim1	74202	ENSMUST00000130181;ENSMUST00000105785;ENSMUST00000153189;ENSMUST00000131317;ENSMUST00000141518;ENSMUST00000133874;ENSMUST00000123150;ENSMUST00000136831;ENSMUST00000147785;ENSMUST00000137491;ENSMUST00000147764;ENSMUST00000006381	GO:0001650(fibrillar center);GO:0001725(stress fiber);GO:0005515(protein binding);GO:0005737(cytoplasm);GO:0005856(cytoskeleton);GO:0005925(focal adhesion);GO:0007155(cell adhesion);GO:0008360(regulation of cell shape);GO:0030054(cell junction);GO:0031005(filamin binding);GO:0033623(regulation of integrin activation);GO:0046872(metal ion binding);GO:0098609(cell-cell adhesion);GO:0098609(cell-cel…	NA	NA	NA	filamin binding LIM protein 1 [Source:MGI Symbol;Acc:MGI:1921452]	protein_coding;processed_transcript	R_MMU_446353(Cell_extracellular_matrix_interactions);R_MMU_446728(Cell_junction_organization);R_MMU_1500931(Cell_Cell_communication)	41.7752	36.9345	44.2501	33.1924	32.3473	35.1276	32.5792	29.1936	1.20816	0.272814	0.00123511	0.145384	up	no
ENSMUSG00000102715	Gm6209	621304	ENSMUST00000194629;ENSMUST00000193264	NA	NA	NA	NA	predicted gene 6209 [Source:MGI Symbol;Acc:MGI:3643374]	lincRNA;retained_intron	NA	0.379296	0.361587	0.232736	0.772945	0.203288	0.115635	0.235361	0.144788	2.4984	1.32101	0.00123653	0.145384	up	no
ENSMUSG00000028347	Tmeff1	230157	ENSMUST00000130834;ENSMUST00000030032;ENSMUST00000123476;ENSMUST00000141720	GO:0005515(protein binding);GO:0005886(plasma membrane);GO:0007275(multicellular organism development);GO:0007528(neuromuscular junction development);GO:0009887(animal organ morphogenesis);GO:0009888(tissue development);GO:0016020(membrane);GO:0016021(integral component of membrane);GO:0043113(receptor clustering);GO:0043113(receptor clustering)	NA	NA	NA	transmembrane protein with EGF-like and two follistatin-like domains 1 [Source:MGI Symbol;Acc:MGI:1926810]	protein_coding	NA	2.92786	3.18501	2.76343	1.81619	1.76545	2.20014	2.02202	1.57917	1.41308	0.498846	0.00128909	0.150812	up	no
ENSMUSG00000058542	Gm15590	100270751	ENSMUST00000078419	NA	NA	NA	NA	predicted gene 15590 [Source:MGI Symbol;Acc:MGI:3831433]	processed_pseudogene	NA	38.6399	34.9123	57.6189	55.8359	30.2002	30.8139	33.6454	31.6076	1.48104	0.566613	0.0012943	0.150812	up	no
ENSMUSG00000061607	Mdc1	240087	ENSMUST00000082337;ENSMUST00000225192;ENSMUST00000174124	GO:0005515(protein binding);GO:0005694(chromosome);GO:0007049(cell cycle);GO:0007049(cell cycle)	NA	K20780	NA	mediator of DNA damage checkpoint 1 [Source:MGI Symbol;Acc:MGI:3525201]	protein_coding	R_MMU_69620(Cell_Cycle_Checkpoints);R_MMU_5693567(HDR_through_Homologous_Recombination_(HRR)_or_Single_Strand_Annealing_(SSA));R_MMU_1640170(Cell_Cycle);R_MMU_69481(G2/M_Checkpoints);R_MMU_5693538(Homology_Directed_Repair);R_MMU_3108214(SUMOylation_of_DNA_damage_response_and_repair_proteins);R_MMU_597592(Post_translational_protein_modification);R_MMU_69473(G2/M_DNA_damage_checkpoint);R_MMU_392499…	5.47636	5.467	7.25985	6.42769	4.17753	4.42441	4.32597	5.14834	1.36261	0.446373	0.0013114	0.152123	up	no
ENSMUSG00000043664	Tmem221	434325	ENSMUST00000052072	GO:0003674(molecular_function);GO:0005575(cellular_component);GO:0008150(biological_process);GO:0016020(membrane);GO:0016021(integral component of membrane)	NA	NA	NA	transmembrane protein 221 [Source:MGI Symbol;Acc:MGI:3525074]	protein_coding	NA	2.02191	2.3655	1.35255	1.58895	3.4218	2.7008	2.86293	5.11673	0.519698	-0.944256	0.00131786	0.152193	down	no
ENSMUSG00000020108	Ddit4	74747	ENSMUST00000020308	GO:0001666(response to hypoxia);GO:0001764(neuron migration);GO:0005737(cytoplasm);GO:0005739(mitochondrion);GO:0005829(cytosol);GO:0006915(apoptotic process);GO:0007420(brain development);GO:0009968(negative regulation of signal transduction);GO:0010801(negative regulation of peptidyl-threonine phosphorylation);GO:0030182(neuron differentiation);GO:0032006(regulation of TOR signaling);GO:0032007…	04140(Autophagy - animal);04150(mTOR signaling pathway);04151(PI3K-Akt signaling pathway);05206(MicroRNAs in cancer)	K08270	NA	DNA-damage-inducible transcript 4 [Source:MGI Symbol;Acc:MGI:1921997]	protein_coding	R_MMU_73857(RNA_Polymerase_II_Transcription);R_MMU_212436(Generic_Transcription_Pathway);R_MMU_3700989(Transcriptional_Regulation_by_TP53);R_MMU_5628897(TP53_Regulates_Metabolic_Genes);R_MMU_74160(Gene_expression_(Transcription))	1.31773	1.20351	0.729365	1.26005	1.62179	2.15398	2.17632	2.81461	0.514521	-0.958699	0.00135003	0.155188	down	no
ENSMUSG00000064341	mt-Nd1		ENSMUST00000082392	GO:0005739(mitochondrion);GO:0005743(mitochondrial inner membrane);GO:0005747(mitochondrial respiratory chain complex I);GO:0008137(NADH dehydrogenase (ubiquinone) activity);GO:0009060(aerobic respiration);GO:0014070(response to organic cyclic compound);GO:0016020(membrane);GO:0016021(integral component of membrane);GO:0016491(oxidoreductase activity);GO:0030425(dendrite);GO:0031966(mitochondrial…	00190(Oxidative phosphorylation);04714(Thermogenesis);04723(Retrograde endocannabinoid signaling);05012(Parkinson disease)	K03878	EC:7.1.1.2	mitochondrially encoded NADH dehydrogenase 1 [Source:MGI Symbol;Acc:MGI:101787]	protein_coding	R_MMU_1430728(Metabolism);R_MMU_6799198(Complex_I_biogenesis);R_MMU_611105(Respiratory_electron_transport);R_MMU_163200(Respiratory_electron_transport,_ATP_synthesis_by_chemiosmotic_coupling,_and_heat_production_by_uncoupling_proteins.);R_MMU_1428517(The_citric_acid_(TCA)_cycle_and_respiratory_electron_transport)	1199.34	860.623	1980	2326.84	633.038	633.249	623.356	925.089	2.26196	1.17757	0.00135574	0.155188	up	no
ENSMUSG00000024953	Prdx5	54683	ENSMUST00000238095;ENSMUST00000173091;ENSMUST00000145300;ENSMUST00000025904;ENSMUST00000149261	GO:0001016(RNA polymerase III regulatory region DNA binding);GO:0004601(peroxidase activity);GO:0005102(signaling receptor binding);GO:0005515(protein binding);GO:0005634(nucleus);GO:0005737(cytoplasm);GO:0005739(mitochondrion);GO:0005777(peroxisome);GO:0005782(peroxisomal matrix);GO:0005829(cytosol);GO:0006915(apoptotic process);GO:0006979(response to oxidative stress);GO:0008379(thioredoxin per…	04146(Peroxisome);04146(Peroxisome)	K11187	EC:1.11.1.15	peroxiredoxin 5 [Source:MGI Symbol;Acc:MGI:1859821]	protein_coding;retained_intron	R_MMU_9711123(Cellular_response_to_chemical_stress);R_MMU_2262752(Cellular_responses_to_stress);R_MMU_73857(RNA_Polymerase_II_Transcription);R_MMU_212436(Generic_Transcription_Pathway);R_MMU_8953897(Cellular_responses_to_external_stimuli);R_MMU_3700989(Transcriptional_Regulation_by_TP53);R_MMU_5628897(TP53_Regulates_Metabolic_Genes);R_MMU_74160(Gene_expression_(Transcription));R_MMU_3299685(Detox…	109.008	127.904	73.5246	88.1289	147.959	138.24	148.252	159.752	0.670757	-0.576138	0.00138061	0.157341	down	no
ENSMUSG00000038146	Notch3	18131	ENSMUST00000087723	GO:0000122(negative regulation of transcription by RNA polymerase II);GO:0005509(calcium ion binding);GO:0005515(protein binding);GO:0005634(nucleus);GO:0005654(nucleoplasm);GO:0005829(cytosol);GO:0005886(plasma membrane);GO:0005887(integral component of plasma membrane);GO:0006355(regulation of transcription, DNA-templated);GO:0007219(Notch signaling pathway);GO:0007275(multicellular organism de…	01522(Endocrine resistance);04330(Notch signaling pathway);04371(Apelin signaling pathway);04658(Th1 and Th2 cell differentiation);04919(Thyroid hormone signaling pathway);05165(Human papillomavirus infection);05200(Pathways in cancer);05206(MicroRNAs in cancer);05224(Breast cancer)	K20995	NA	notch 3 [Source:MGI Symbol;Acc:MGI:99460]	protein_coding	R_MMU_9012852(Signaling_by_NOTCH3);R_MMU_157118(Signaling_by_NOTCH);R_MMU_1912420(Pre_NOTCH_Processing_in_Golgi);R_MMU_73857(RNA_Polymerase_II_Transcription);R_MMU_9017802(Noncanonical_activation_of_NOTCH3);R_MMU_212436(Generic_Transcription_Pathway);R_MMU_162582(Signal_Transduction);R_MMU_74160(Gene_expression_(Transcription));R_MMU_350054(Notch_HLH_transcription_pathway);R_MMU_9013507(NOTCH3_Ac…	0	0	0	0	0.0190931	0.0132226	0.0148022	0.00596567	0.00753529	-7.05212	0.00140899	0.159875	down	no
ENSMUSG00000086688	Gm11560	100416116	ENSMUST00000117567	NA	NA	NA	NA	predicted gene 11560 [Source:MGI Symbol;Acc:MGI:3652066]	processed_pseudogene	NA	13.4869	7.47478	15.8859	20.6427	6.90472	8.49679	6.56682	9.66645	1.81731	0.861807	0.00142143	0.160216	up	no
ENSMUSG00000031207	Msn	17698	ENSMUST00000117399;ENSMUST00000135027;ENSMUST00000149985	GO:0001771(immunological synapse formation);GO:0001931(uropod);GO:0003725(double-stranded RNA binding);GO:0003779(actin binding);GO:0005102(signaling receptor binding);GO:0005515(protein binding);GO:0005737(cytoplasm);GO:0005829(cytosol);GO:0005856(cytoskeleton);GO:0005886(plasma membrane);GO:0005902(microvillus);GO:0005925(focal adhesion);GO:0007159(leukocyte cell-cell adhesion);GO:0008092(cytos…	04530(Tight junction);04670(Leukocyte transendothelial migration);04810(Regulation of actin cytoskeleton);05162(Measles);05205(Proteoglycans in cancer);05205(Proteoglycans in cancer)	K05763	NA	moesin [Source:MGI Symbol;Acc:MGI:97167]	protein_coding;processed_transcript	R_MMU_373760(L1CAM_interactions);R_MMU_422475(Axon_guidance);R_MMU_437239(Recycling_pathway_of_L1);R_MMU_9675108(Nervous_system_development);R_MMU_1266738(Developmental_Biology)	175.436	152.11	183.606	135.086	136.246	135.871	128.333	130.217	1.21778	0.284255	0.00142434	0.160216	up	no
ENSMUSG00000035165	Kcne3	57442	ENSMUST00000178946;ENSMUST00000170954;ENSMUST00000049333	GO:0005244(voltage-gated ion channel activity);GO:0005249(voltage-gated potassium channel activity);GO:0005251(delayed rectifier potassium channel activity);GO:0005267(potassium channel activity);GO:0005737(cytoplasm);GO:0005886(plasma membrane);GO:0006811(ion transport);GO:0006813(potassium ion transport);GO:0008076(voltage-gated potassium channel complex);GO:0015459(potassium channel regulator …	04974(Protein digestion and absorption);04974(Protein digestion and absorption)	K04897	NA	potassium voltage-gated channel, Isk-related subfamily, gene 3 [Source:MGI Symbol;Acc:MGI:1891124]	protein_coding	R_MMU_5576893(Phase_2_plateau_phase);R_MMU_5576891(Cardiac_conduction);R_MMU_5576890(Phase_3_rapid_repolarisation);R_MMU_397014(Muscle_contraction)	0.137216	0.0970654	0.030758	0.0767994	0.00972208	0	0	0	35.161	5.13591	0.00143966	0.161241	up	no
ENSMUSG00000107383	Gm4366	100043330	ENSMUST00000201488	NA	NA	NA	NA	predicted gene 4366 [Source:MGI Symbol;Acc:MGI:3782551]	processed_pseudogene	NA	9.23931	7.55832	7.76534	6.90946	6.48767	6.09473	5.5182	6.23796	1.29311	0.370846	0.00145418	0.161939	up	no
ENSMUSG00000027566	Psma7	26444	ENSMUST00000126021;ENSMUST00000029082;ENSMUST00000155898;ENSMUST00000132431;ENSMUST00000129529;ENSMUST00000142042;ENSMUST00000135650	GO:0000502(proteasome complex);GO:0004175(endopeptidase activity);GO:0004298(threonine-type endopeptidase activity);GO:0005634(nucleus);GO:0005654(nucleoplasm);GO:0005737(cytoplasm);GO:0005829(cytosol);GO:0005839(proteasome core complex);GO:0006508(proteolysis);GO:0006511(ubiquitin-dependent protein catabolic process);GO:0008233(peptidase activity);GO:0010498(proteasomal protein catabolic process…	03050(Proteasome);03050(Proteasome)	K02731	EC:3.4.25.1	proteasome subunit alpha 7 [Source:MGI Symbol;Acc:MGI:1347070]	retained_intron;protein_coding;processed_transcript	R_MMU_5668541(TNFR2_non_canonical_NF_kB_pathway);R_MMU_68949(Orc1_removal_from_chromatin);R_MMU_1234176(Oxygen_dependent_proline_hydroxylation_of_Hypoxia_inducible_Factor_Alpha);R_MMU_8852276(The_role_of_GTSE1_in_G2/M_progression_after_G2_checkpoint);R_MMU_8941858(Regulation_of_RUNX3_expression_and_activity);R_MMU_5689880(Ub_specific_processing_proteases);R_MMU_5607761(Dectin_1_mediated_noncanoni…	25.7033	28.1428	23.0275	21.9446	32.3625	31.7191	32.2847	29.406	0.785692	-0.347965	0.00145835	0.161939	down	no
ENSMUSG00000015176	Nolc1	70769	ENSMUST00000225780;ENSMUST00000225758;ENSMUST00000223741;ENSMUST00000224490;ENSMUST00000235620;ENSMUST00000223728;ENSMUST00000224434;ENSMUST00000165017	GO:0001042(RNA polymerase I core binding);GO:0001650(fibrillar center);GO:0003677(DNA binding);GO:0003700(DNA-binding transcription factor activity);GO:0005515(protein binding);GO:0005634(nucleus);GO:0005654(nucleoplasm);GO:0005730(nucleolus);GO:0005737(cytoplasm);GO:0006417(regulation of translation);GO:0006970(response to osmotic stress);GO:0007000(nucleolus organization);GO:0008134(transcripti…	NA	NA	NA	nucleolar and coiled-body phosphoprotein 1 [Source:MGI Symbol;Acc:MGI:1918019]	protein_coding;retained_intron;nonsense_mediated_decay	NA	8.17115	7.19844	8.07649	5.68904	5.75539	6.04337	5.7209	5.85439	1.24647	0.317851	0.00147373	0.162544	up	no
ENSMUSG00000087687	Pet100	100503890	ENSMUST00000156380;ENSMUST00000208185;ENSMUST00000207389;ENSMUST00000207257;ENSMUST00000208950;ENSMUST00000207428	GO:0005739(mitochondrion);GO:0016020(membrane);GO:0016021(integral component of membrane);GO:0031305(integral component of mitochondrial inner membrane);GO:0033617(mitochondrial respiratory chain complex IV assembly);GO:0051082(unfolded protein binding);GO:0051082(unfolded protein binding)	NA	K18186	NA	PET100 homolog [Source:MGI Symbol;Acc:MGI:3615306]	protein_coding;retained_intron;processed_transcript;nonsense_mediated_decay	NA	2.84159	3.86274	1.90353	2.40223	4.60889	4.46222	5.40551	3.84352	0.600983	-0.734605	0.0014793	0.162544	down	no
ENSMUSG00000042520	Ubap2l	74383	ENSMUST00000195995;ENSMUST00000199612;ENSMUST00000197177;ENSMUST00000196843;ENSMUST00000090908;ENSMUST00000029553;ENSMUST00000198282;ENSMUST00000198322;ENSMUST00000200301;ENSMUST00000199929;ENSMUST00000197633;ENSMUST00000199301;ENSMUST00000199016;ENSMUST00000199050;ENSMUST00000196633;ENSMUST00000196747;ENSMUST00000196952;ENSMUST00000064639;ENSMUST00000196568;ENSMUST00000200195;ENSMUST00000199834;…	GO:0003674(molecular_function);GO:0005515(protein binding);GO:0005634(nucleus);GO:0005671(Ada2/Gcn5/Ada3 transcription activator complex);GO:0005737(cytoplasm);GO:0007339(binding of sperm to zona pellucida);GO:0031519(PcG protein complex);GO:0034063(stress granule assembly);GO:0061484(hematopoietic stem cell homeostasis);GO:0061484(hematopoietic stem cell homeostasis)	NA	NA	NA	ubiquitin-associated protein 2-like [Source:MGI Symbol;Acc:MGI:1921633]	protein_coding;retained_intron	NA	16.891	13.1471	23.0933	25.1384	11.8324	13.087	12.5964	13.9944	1.5195	0.6036	0.00148867	0.162544	up	no
ENSMUSG00000014177	Tvp23b	67510	ENSMUST00000014321;ENSMUST00000128698;ENSMUST00000154176;ENSMUST00000140377	GO:0003674(molecular_function);GO:0009306(protein secretion);GO:0016020(membrane);GO:0016021(integral component of membrane);GO:0016192(vesicle-mediated transport);GO:0030173(integral component of Golgi membrane);GO:0030173(integral component of Golgi membrane)	NA	NA	NA	trans-golgi network vesicle protein 23B [Source:MGI Symbol;Acc:MGI:1914760]	protein_coding;processed_transcript	NA	4.60444	6.29906	4.41584	3.22676	6.92552	7.01782	8.15785	6.22633	0.654702	-0.611089	0.00148882	0.162544	down	no
ENSMUSG00000026437	Cdk18	18557	ENSMUST00000027697;ENSMUST00000189733;ENSMUST00000185601;ENSMUST00000188387	GO:0000083(regulation of transcription involved in G1/S transition of mitotic cell cycle);GO:0000166(nucleotide binding);GO:0004672(protein kinase activity);GO:0004674(protein serine/threonine kinase activity);GO:0004693(cyclin-dependent protein serine/threonine kinase activity);GO:0005524(ATP binding);GO:0005634(nucleus);GO:0005737(cytoplasm);GO:0006468(protein phosphorylation);GO:0016301(kinase…	NA	K15596	EC:2.7.11.22	cyclin-dependent kinase 18 [Source:MGI Symbol;Acc:MGI:97518]	protein_coding;retained_intron;nonsense_mediated_decay	NA	31.4978	26.5945	31.8069	29.8156	24.4427	25.6169	25.1741	23.914	1.20744	0.27195	0.00151344	0.16454	up	no
ENSMUSG00000025380	Fscn2	238021	ENSMUST00000026445;ENSMUST00000130476	GO:0003779(actin binding);GO:0005737(cytoplasm);GO:0005856(cytoskeleton);GO:0007015(actin filament organization);GO:0007163(establishment or maintenance of cell polarity);GO:0015629(actin cytoskeleton);GO:0016477(cell migration);GO:0030036(actin cytoskeleton organization);GO:0030674(protein-macromolecule adaptor activity);GO:0032420(stereocilium);GO:0042462(eye photoreceptor cell development);GO:…	NA	K17455	NA	fascin actin-bundling protein 2 [Source:MGI Symbol;Acc:MGI:2443337]	protein_coding;processed_transcript	NA	0	0	0	0	0.113891	0.0253451	0.0580502	0.0210261	0.00183224	-9.09218	0.00152426	0.165027	down	no
ENSMUSG00000079457	Gm7609	665378	ENSMUST00000113402;ENSMUST00000161424	GO:0016021(integral component of membrane);GO:0016021(integral component of membrane)	NA	NA	NA	predicted pseudogene 7609 [Source:MGI Symbol;Acc:MGI:3644536]	protein_coding	NA	0.375259	0.609523	0.39312	0.09173	0.877401	1.21716	1.54388	0.644785	0.343113	-1.54324	0.00154323	0.166387	down	no
ENSMUSG00000053877	Srcap	100043597	ENSMUST00000189812;ENSMUST00000190390;ENSMUST00000187040;ENSMUST00000187442;ENSMUST00000098025;ENSMUST00000186672;ENSMUST00000186759;ENSMUST00000188124;ENSMUST00000185401;ENSMUST00000066582;ENSMUST00000189136;ENSMUST00000189449	GO:0000166(nucleotide binding);GO:0000812(Swr1 complex);GO:0003677(DNA binding);GO:0005524(ATP binding);GO:0005634(nucleus);GO:0005654(nucleoplasm);GO:0005794(Golgi apparatus);GO:0006338(chromatin remodeling);GO:0016458(gene silencing);GO:0016604(nuclear body);GO:0016887(ATPase activity);GO:0032991(protein-containing complex);GO:0042393(histone binding);GO:0043044(ATP-dependent chromatin remodeli…	NA	K11661	EC:3.6.4.-	Snf2-related CREBBP activator protein [Source:MGI Symbol;Acc:MGI:2444036]	retained_intron;protein_coding;processed_transcript	NA	5.47325	4.5401	7.96342	8.94486	1.72664	4.32219	4.00003	4.65045	1.83149	0.873017	0.00157037	0.167677	up	no
ENSMUSG00000044258	Ctla2a	13024	ENSMUST00000021880;ENSMUST00000225498;ENSMUST00000225856;ENSMUST00000224054;ENSMUST00000225966;ENSMUST00000225385;ENSMUST00000226023;ENSMUST00000223750;ENSMUST00000225762	GO:0004197(cysteine-type endopeptidase activity);GO:0005576(extracellular region);GO:0005615(extracellular space);GO:0005764(lysosome);GO:0010955(negative regulation of protein processing);GO:0030425(dendrite);GO:0045589(regulation of regulatory T cell differentiation);GO:0050728(negative regulation of inflammatory response);GO:0051603(proteolysis involved in cellular protein catabolic process);G…	NA	NA	NA	cytotoxic T lymphocyte-associated protein 2 alpha [Source:MGI Symbol;Acc:MGI:88554]	protein_coding;retained_intron;nonsense_mediated_decay;processed_transcript	NA	0.711726	0.526677	0.391966	0.698767	1.19204	0.96264	1.20212	1.1709	0.514419	-0.958984	0.0015763	0.167677	down	no
ENSMUSG00000031505	Naxd	69225	ENSMUST00000180269;ENSMUST00000210316;ENSMUST00000178364;ENSMUST00000033901;ENSMUST00000178817;ENSMUST00000177955;ENSMUST00000178382;ENSMUST00000209932;ENSMUST00000178721	GO:0000166(nucleotide binding);GO:0005524(ATP binding);GO:0005739(mitochondrion);GO:0016020(membrane);GO:0016021(integral component of membrane);GO:0016829(lyase activity);GO:0046496(nicotinamide nucleotide metabolic process);GO:0047453(ATP-dependent NAD(P)H-hydrate dehydratase activity);GO:0052855(ADP-dependent NAD(P)H-hydrate dehydratase activity);GO:0052855(ADP-dependent NAD(P)H-hydrate dehydr…	NA	K17757	EC:4.2.1.93	NAD(P)HX dehydratase [Source:MGI Symbol;Acc:MGI:1913353]	retained_intron;protein_coding;nonsense_mediated_decay	R_MMU_197264(Nicotinamide_salvaging);R_MMU_196854(Metabolism_of_vitamins_and_cofactors);R_MMU_1430728(Metabolism);R_MMU_196849(Metabolism_of_water_soluble_vitamins_and_cofactors);R_MMU_196807(Nicotinate_metabolism)	6.35981	6.37223	5.25492	5.0196	7.65271	7.69694	7.81309	6.8513	0.766526	-0.383593	0.001577	0.167677	down	no
ENSMUSG00000030615	Tmem126a	66271	ENSMUST00000136652;ENSMUST00000032844;ENSMUST00000207159;ENSMUST00000208639;ENSMUST00000153393	GO:0003674(molecular_function);GO:0005739(mitochondrion);GO:0005743(mitochondrial inner membrane);GO:0016020(membrane);GO:0016021(integral component of membrane);GO:0021554(optic nerve development);GO:0032981(mitochondrial respiratory chain complex I assembly);GO:0032981(mitochondrial respiratory chain complex I assembly)	NA	K18157	NA	transmembrane protein 126A [Source:MGI Symbol;Acc:MGI:1913521]	nonsense_mediated_decay;protein_coding;processed_transcript;retained_intron	NA	4.48409	5.15977	3.73876	3.42738	6.51475	6.1494	6.45583	4.95288	0.698297	-0.518087	0.00158497	0.167677	down	no
ENSMUSG00000019659	Ccdc12	72654	ENSMUST00000196542;ENSMUST00000200550;ENSMUST00000019803;ENSMUST00000198077;ENSMUST00000200296;ENSMUST00000196092;ENSMUST00000195979;ENSMUST00000199687;ENSMUST00000196347	GO:0003674(molecular_function);GO:0005684(U2-type spliceosomal complex);GO:0008150(biological_process);GO:0071014(post-mRNA release spliceosomal complex);GO:0071014(post-mRNA release spliceosomal complex)	03040(Spliceosome);03040(Spliceosome)	K12871	NA	coiled-coil domain containing 12 [Source:MGI Symbol;Acc:MGI:1919904]	retained_intron;protein_coding;processed_transcript	NA	10.7265	16.5911	7.28182	7.23456	18.5811	17.9167	18.673	15.164	0.594782	-0.749566	0.00158746	0.167677	down	no
ENSMUSG00000021758	Ddx4	13206	ENSMUST00000099166;ENSMUST00000075748	GO:0000166(nucleotide binding);GO:0003676(nucleic acid binding);GO:0003723(RNA binding);GO:0003724(RNA helicase activity);GO:0004386(helicase activity);GO:0005515(protein binding);GO:0005524(ATP binding);GO:0005634(nucleus);GO:0005737(cytoplasm);GO:0005829(cytosol);GO:0007140(male meiotic nuclear division);GO:0007141(male meiosis I);GO:0007275(multicellular organism development);GO:0007276(gamete…	NA	K13982	EC:3.6.4.13	DEAD (Asp-Glu-Ala-Asp) box polypeptide 4 [Source:MGI Symbol;Acc:MGI:102670]	protein_coding	R_MMU_9012999(RHO_GTPase_cycle);R_MMU_9716542(Signaling_by_Rho_GTPases,_Miro_GTPases_and_RHOBTB3);R_MMU_194315(Signaling_by_Rho_GTPases);R_MMU_9696264(RND3_GTPase_cycle);R_MMU_162582(Signal_Transduction)	0.727524	0.648705	0.613384	0.289816	1.0172	1.31859	1.30681	0.791591	0.514057	-0.96	0.00159797	0.167857	down	no
ENSMUSG00000018377	Vezf1	22344	ENSMUST00000018521;ENSMUST00000143052	GO:0000977(RNA polymerase II regulatory region sequence-specific DNA binding);GO:0001228(DNA-binding transcription activator activity, RNA polymerase II-specific);GO:0001525(angiogenesis);GO:0001885(endothelial cell development);GO:0003676(nucleic acid binding);GO:0005634(nucleus);GO:0005654(nucleoplasm);GO:0006357(regulation of transcription by RNA polymerase II);GO:0045603(positive regulation o…	NA	NA	NA	vascular endothelial zinc finger 1 [Source:MGI Symbol;Acc:MGI:1313291]	protein_coding	NA	8.6454	7.51501	10.0136	8.89226	7.45252	7.06168	6.89321	6.14624	1.27265	0.34784	0.00160208	0.167857	up	no
ENSMUSG00000027204	Fbn1	14118	ENSMUST00000103234;ENSMUST00000028633	GO:0001501(skeletal system development);GO:0001527(microfibril);GO:0001656(metanephros development);GO:0001822(kidney development);GO:0005178(integrin binding);GO:0005179(hormone activity);GO:0005201(extracellular matrix structural constituent);GO:0005509(calcium ion binding);GO:0005515(protein binding);GO:0005576(extracellular region);GO:0005604(basement membrane);GO:0005615(extracellular space)…	NA	K06825	NA	fibrillin 1 [Source:MGI Symbol;Acc:MGI:95489]	protein_coding	R_MMU_2129379(Molecules_associated_with_elastic_fibres);R_MMU_8957275(Post_translational_protein_phosphorylation);R_MMU_1474244(Extracellular_matrix_organization);R_MMU_1474228(Degradation_of_the_extracellular_matrix);R_MMU_597592(Post_translational_protein_modification);R_MMU_392499(Metabolism_of_proteins);R_MMU_1566948(Elastic_fibre_formation);R_MMU_216083(Integrin_cell_surface_interactions);R_…	0.0876327	0.0848522	0.0713384	0.0490783	0.149726	0.124388	0.126607	0.185308	0.499808	-1.00055	0.00161214	0.168232	down	no
ENSMUSG00000092412	Gm20507		ENSMUST00000163245	NA	NA	NA	NA	predicted gene 20507 [Source:MGI Symbol;Acc:MGI:5141972]	processed_transcript	NA	1.11255	1.98855	0.025071	0	0	0	0	0	7815.45	12.9321	0.00162987	0.169403	up	no
ENSMUSG00000007872	Id3	15903	ENSMUST00000133946;ENSMUST00000008016;ENSMUST00000151001	GO:0000122(negative regulation of transcription by RNA polymerase II);GO:0001656(metanephros development);GO:0005515(protein binding);GO:0005634(nucleus);GO:0005737(cytoplasm);GO:0006275(regulation of DNA replication);GO:0007275(multicellular organism development);GO:0007417(central nervous system development);GO:0007507(heart development);GO:0007517(muscle organ development);GO:0007623(circadian…	04350(TGF-beta signaling pathway);04550(Signaling pathways regulating pluripotency of stem cells);04550(Signaling pathways regulating pluripotency of stem cells)	K17694	NA	inhibitor of DNA binding 3 [Source:MGI Symbol;Acc:MGI:96398]	processed_transcript;protein_coding;retained_intron	NA	39.8253	45.9171	30.2415	39.6229	52.2956	54.0678	58.7436	59.8534	0.691708	-0.531766	0.00164903	0.170087	down	no
ENSMUSG00000064344	mt-Tm		ENSMUST00000082395	NA	NA	NA	NA	mitochondrially encoded tRNA methionine [Source:MGI Symbol;Acc:MGI:102480]	Mt_tRNA	NA	4.70834	6.2358	8.47431	15.0399	1.35527	2.12999	1.16395	4.40205	3.80703	1.92866	0.00164955	0.170087	up	no
ENSMUSG00000076665	Ighv7-1	780799	ENSMUST00000103474	GO:0003823(antigen binding);GO:0006910(phagocytosis, recognition);GO:0006911(phagocytosis, engulfment);GO:0006958(complement activation, classical pathway);GO:0009897(external side of plasma membrane);GO:0034987(immunoglobulin receptor binding);GO:0042571(immunoglobulin complex, circulating);GO:0042742(defense response to bacterium);GO:0045087(innate immune response);GO:0050853(B cell receptor si…	NA	NA	NA	immunoglobulin heavy variable 7-1 [Source:MGI Symbol;Acc:MGI:4439622]	IG_V_gene	NA	1.18704	0.700619	0	1.83555	0	0	0.115675	0	32.1868	5.0084	0.00166036	0.170266	up	no
ENSMUSG00000014859	E2f4	104394	ENSMUST00000015003;ENSMUST00000212037;ENSMUST00000212572	GO:0000083(regulation of transcription involved in G1/S transition of mitotic cell cycle);GO:0000122(negative regulation of transcription by RNA polymerase II);GO:0000278(mitotic cell cycle);GO:0000790(nuclear chromatin);GO:0000978(RNA polymerase II cis-regulatory region sequence-specific DNA binding);GO:0000981(DNA-binding transcription factor activity, RNA polymerase II-specific);GO:0001216(DNA…	04110(Cell cycle);04218(Cellular senescence);04350(TGF-beta signaling pathway);04350(TGF-beta signaling pathway)	K04682	NA	E2F transcription factor 4 [Source:MGI Symbol;Acc:MGI:103012]	protein_coding;processed_transcript;retained_intron	R_MMU_170834(Signaling_by_TGF_beta_Receptor_Complex);R_MMU_9006936(Signaling_by_TGFB_family_members);R_MMU_73857(RNA_Polymerase_II_Transcription);R_MMU_212436(Generic_Transcription_Pathway);R_MMU_1640170(Cell_Cycle);R_MMU_69236(G1_Phase);R_MMU_69278(Cell_Cycle,_Mitotic);R_MMU_453279(Mitotic_G1_phase_and_G1/S_transition);R_MMU_2173796(SMAD2/SMAD3:SMAD4_heterotrimer_regulates_transcription);R_MMU_1…	17.957	13.6894	21.1315	20.626	13.8824	13.4234	13.9783	12.4433	1.36623	0.450198	0.00166995	0.170266	up	no
ENSMUSG00000030157	Clec2d	93694	ENSMUST00000032260	GO:0004888(transmembrane signaling receptor activity);GO:0005515(protein binding);GO:0005886(plasma membrane);GO:0005887(integral component of plasma membrane);GO:0006968(cellular defense response);GO:0009897(external side of plasma membrane);GO:0016020(membrane);GO:0016021(integral component of membrane);GO:0030246(carbohydrate binding);GO:0042270(protection from natural killer cell mediated cyt…	NA	NA	NA	C-type lectin domain family 2, member d [Source:MGI Symbol;Acc:MGI:2135589]	protein_coding	NA	62.8295	65.9086	52.1544	67.9088	89.3593	85.5202	86.2285	93.4597	0.701703	-0.511067	0.00167094	0.170266	down	no
ENSMUSG00000020225	Tmbim4	68212	ENSMUST00000123802;ENSMUST00000134797;ENSMUST00000020446;ENSMUST00000134203;ENSMUST00000156247;ENSMUST00000135794;ENSMUST00000148678;ENSMUST00000145015;ENSMUST00000141206;ENSMUST00000156877	GO:0000139(Golgi membrane);GO:0003674(molecular_function);GO:0005794(Golgi apparatus);GO:0005795(Golgi stack);GO:0006915(apoptotic process);GO:0016020(membrane);GO:0016021(integral component of membrane);GO:0043066(negative regulation of apoptotic process);GO:0050848(regulation of calcium-mediated signaling);GO:0050848(regulation of calcium-mediated signaling)	NA	K06890	NA	transmembrane BAX inhibitor motif containing 4 [Source:MGI Symbol;Acc:MGI:1915462]	retained_intron;protein_coding;processed_transcript;nonsense_mediated_decay	NA	22.9015	26.348	19.964	16.9406	32.3763	28.9985	29.2271	27.3135	0.730644	-0.452759	0.00169194	0.171059	down	no
ENSMUSG00000006782	Cnp	12799	ENSMUST00000103120;ENSMUST00000150414;ENSMUST00000147403;ENSMUST00000148034	GO:0000226(microtubule cytoskeleton organization);GO:0003723(RNA binding);GO:0004113(2',3'-cyclic-nucleotide 3'-phosphodiesterase activity);GO:0005615(extracellular space);GO:0005654(nucleoplasm);GO:0005737(cytoplasm);GO:0005741(mitochondrial outer membrane);GO:0005743(mitochondrial inner membrane);GO:0005829(cytosol);GO:0005874(microtubule);GO:0005886(plasma membrane);GO:0005902(microvillus);GO:…	NA	K01121	EC:3.1.4.37	2',3'-cyclic nucleotide 3' phosphodiesterase [Source:MGI Symbol;Acc:MGI:88437]	protein_coding;processed_transcript	NA	6.66629	8.62104	4.55947	5.89318	9.89732	9.1876	9.76115	11.2277	0.642315	-0.638648	0.00169499	0.171059	down	no
ENSMUSG00000069049	Eif2s3y	26908	ENSMUST00000091197;ENSMUST00000139083;ENSMUST00000154556;ENSMUST00000148961;ENSMUST00000137006;ENSMUST00000134820	GO:0000166(nucleotide binding);GO:0001731(formation of translation preinitiation complex);GO:0003743(translation initiation factor activity);GO:0003924(GTPase activity);GO:0005525(GTP binding);GO:0005737(cytoplasm);GO:0005829(cytosol);GO:0005850(eukaryotic translation initiation factor 2 complex);GO:0006412(translation);GO:0006413(translational initiation);GO:0016787(hydrolase activity);GO:004590…	03013(RNA transport);03013(RNA transport)	K03242	NA	eukaryotic translation initiation factor 2, subunit 3, structural gene Y-linked [Source:MGI Symbol;Acc:MGI:1349430]	protein_coding;processed_transcript;retained_intron	NA	14.2562	14.7539	14.4888	11.9976	11.6352	12.2252	13.4478	11.2847	1.14207	0.191653	0.00170452	0.171059	up	no
ENSMUSG00000034401	Spata6	67946	ENSMUST00000122820;ENSMUST00000153746;ENSMUST00000084354;ENSMUST00000156179;ENSMUST00000038868;ENSMUST00000137072;ENSMUST00000140366;ENSMUST00000070513;ENSMUST00000123718;ENSMUST00000125999;ENSMUST00000134000;ENSMUST00000132802	GO:0005576(extracellular region);GO:0005929(cilium);GO:0007275(multicellular organism development);GO:0007283(spermatogenesis);GO:0030154(cell differentiation);GO:0031514(motile cilium);GO:0032027(myosin light chain binding);GO:0042995(cell projection);GO:0044458(motile cilium assembly);GO:0097224(sperm connecting piece);GO:0097224(sperm connecting piece)	NA	K23224	NA	spermatogenesis associated 6 [Source:MGI Symbol;Acc:MGI:1915196]	processed_transcript;protein_coding	NA	5.25562	5.37247	6.50181	6.42546	4.90162	4.21268	4.77295	4.31558	1.29405	0.371891	0.00170506	0.171059	up	no
ENSMUSG00000046186	Cd109	235505	ENSMUST00000093812;ENSMUST00000163608	GO:0001933(negative regulation of protein phosphorylation);GO:0001942(hair follicle development);GO:0004866(endopeptidase inhibitor activity);GO:0004867(serine-type endopeptidase inhibitor activity);GO:0005576(extracellular region);GO:0005615(extracellular space);GO:0005829(cytosol);GO:0005886(plasma membrane);GO:0010466(negative regulation of peptidase activity);GO:0010839(negative regulation of…	NA	K06530	NA	CD109 antigen [Source:MGI Symbol;Acc:MGI:2445221]	protein_coding;retained_intron	R_MMU_109582(Hemostasis);R_MMU_76002(Platelet_activation,_signaling_and_aggregation);R_MMU_597592(Post_translational_protein_modification);R_MMU_392499(Metabolism_of_proteins);R_MMU_114608(Platelet_degranulation);R_MMU_76005(Response_to_elevated_platelet_cytosolic_Ca2+);R_MMU_163125(Post_translational_modification:_synthesis_of_GPI_anchored_proteins)	2.26108	1.90375	2.0555	1.41294	1.50705	1.68264	1.28553	1.15979	1.35462	0.437885	0.00175526	0.175418	up	no
ENSMUSG00000036450	Hif1an	319594	ENSMUST00000040455;ENSMUST00000131032	GO:0005112(Notch binding);GO:0005515(protein binding);GO:0005634(nucleus);GO:0005654(nucleoplasm);GO:0005737(cytoplasm);GO:0005829(cytosol);GO:0008198(ferrous iron binding);GO:0008270(zinc ion binding);GO:0016491(oxidoreductase activity);GO:0016706(2-oxoglutarate-dependent dioxygenase activity);GO:0031406(carboxylic acid binding);GO:0036138(peptidyl-histidine hydroxylation);GO:0036139(peptidyl-hi…	NA	K18055	EC:1.14.11.30	hypoxia-inducible factor 1, alpha subunit inhibitor [Source:MGI Symbol;Acc:MGI:2442345]	protein_coding;retained_intron	R_MMU_1234174(Cellular_response_to_hypoxia);R_MMU_2262752(Cellular_responses_to_stress);R_MMU_8953897(Cellular_responses_to_external_stimuli)	5.67278	6.10992	4.68762	4.86874	6.57338	7.45986	7.34262	6.91928	0.75416	-0.407058	0.00184508	0.183688	down	no
ENSMUSG00000029059	Prxl2b	66469	ENSMUST00000030935;ENSMUST00000132281;ENSMUST00000123513	GO:0001516(prostaglandin biosynthetic process);GO:0005737(cytoplasm);GO:0005783(endoplasmic reticulum);GO:0005829(cytosol);GO:0006629(lipid metabolic process);GO:0006631(fatty acid metabolic process);GO:0006633(fatty acid biosynthetic process);GO:0006693(prostaglandin metabolic process);GO:0008379(thioredoxin peroxidase activity);GO:0016209(antioxidant activity);GO:0016491(oxidoreductase activity…	00590(Arachidonic acid metabolism);00590(Arachidonic acid metabolism)	K15717	EC:1.11.1.20	peroxiredoxin like 2B [Source:MGI Symbol;Acc:MGI:1913719]	protein_coding;processed_transcript	NA	11.6392	15.9038	6.1695	7.53148	17.3632	18.326	20.0617	16.089	0.57411	-0.800601	0.00189257	0.18657	down	no
ENSMUSG00000025374	Nabp2	69917	ENSMUST00000026439;ENSMUST00000171494;ENSMUST00000164199;ENSMUST00000171370;ENSMUST00000172348;ENSMUST00000167456;ENSMUST00000164664;ENSMUST00000172238	GO:0000724(double-strand break repair via homologous recombination);GO:0000784(nuclear chromosome, telomeric region);GO:0003676(nucleic acid binding);GO:0003677(DNA binding);GO:0003697(single-stranded DNA binding);GO:0005634(nucleus);GO:0005654(nucleoplasm);GO:0005829(cytosol);GO:0006281(DNA repair);GO:0006974(cellular response to DNA damage stimulus);GO:0007093(mitotic cell cycle checkpoint);GO:…	NA	NA	NA	nucleic acid binding protein 2 [Source:MGI Symbol;Acc:MGI:1917167]	protein_coding;retained_intron;nonsense_mediated_decay	R_MMU_73857(RNA_Polymerase_II_Transcription);R_MMU_6807505(RNA_polymerase_II_transcribes_snRNA_genes);R_MMU_74160(Gene_expression_(Transcription))	12.0822	11.3145	17.6682	20.996	9.81314	10.1175	9.04004	11.1756	1.54587	0.628419	0.00189445	0.18657	up	no
ENSMUSG00000071653	1810009A15Rik	66276	ENSMUST00000096251;ENSMUST00000185488;ENSMUST00000186647;ENSMUST00000190843;ENSMUST00000187037	GO:0003674(molecular_function);GO:0005575(cellular_component);GO:0008150(biological_process);GO:0008150(biological_process)	NA	NA	NA	RIKEN cDNA 1810009A15 gene [Source:MGI Symbol;Acc:MGI:1913526]	protein_coding;nonsense_mediated_decay;retained_intron	NA	7.01483	9.58928	5.51467	3.21446	11.4844	10.5478	11.0935	11.2125	0.571364	-0.807519	0.00189557	0.18657	down	no
ENSMUSG00000035595	Fam174c	69770	ENSMUST00000041882	GO:0003674(molecular_function);GO:0005576(extracellular region);GO:0005737(cytoplasm);GO:0008150(biological_process);GO:0016020(membrane);GO:0016021(integral component of membrane)	NA	NA	NA	family with sequence similarity 174, member C [Source:MGI Symbol;Acc:MGI:1917020]	protein_coding	NA	2.19128	3.4341	1.90721	2.07107	4.84862	3.60647	4.12052	4.85104	0.55109	-0.85964	0.00190998	0.187279	down	no
ENSMUSG00000036591	Arhgap21	71435	ENSMUST00000173784;ENSMUST00000141298;ENSMUST00000154657;ENSMUST00000154230;ENSMUST00000114594;ENSMUST00000127512;ENSMUST00000131394;ENSMUST00000125783;ENSMUST00000173194;ENSMUST00000143491;ENSMUST00000131542;ENSMUST00000140230;ENSMUST00000174825;ENSMUST00000174584;ENSMUST00000173654	GO:0005096(GTPase activator activity);GO:0005515(protein binding);GO:0005794(Golgi apparatus);GO:0005886(plasma membrane);GO:0007030(Golgi organization);GO:0007165(signal transduction);GO:0015629(actin cytoskeleton);GO:0030054(cell junction);GO:0043547(positive regulation of GTPase activity);GO:0051683(establishment of Golgi localization);GO:0051684(maintenance of Golgi location);GO:0072384(organ…	NA	K20315	NA	Rho GTPase activating protein 21 [Source:MGI Symbol;Acc:MGI:1918685]	protein_coding;retained_intron;processed_transcript	R_MMU_8980692(RHOA_GTPase_cycle);R_MMU_9013405(RHOD_GTPase_cycle);R_MMU_9013423(RAC3_GTPase_cycle);R_MMU_9012999(RHO_GTPase_cycle);R_MMU_9013409(RHOJ_GTPase_cycle);R_MMU_9013404(RAC2_GTPase_cycle);R_MMU_9035034(RHOF_GTPase_cycle);R_MMU_9013106(RHOC_GTPase_cycle);R_MMU_9013026(RHOB_GTPase_cycle);R_MMU_9716542(Signaling_by_Rho_GTPases,_Miro_GTPases_and_RHOBTB3);R_MMU_9013148(CDC42_GTPase_cycle);R_M…	4.92617	4.30699	5.44594	3.86273	3.91255	4.00491	3.82002	3.05725	1.25327	0.325701	0.00192018	0.187285	up	no
ENSMUSG00000026245	Farsb	23874	ENSMUST00000191021;ENSMUST00000068333;ENSMUST00000189931;ENSMUST00000188247;ENSMUST00000190441;ENSMUST00000170217;ENSMUST00000189529	GO:0000166(nucleotide binding);GO:0000287(magnesium ion binding);GO:0003723(RNA binding);GO:0004812(aminoacyl-tRNA ligase activity);GO:0004826(phenylalanine-tRNA ligase activity);GO:0005524(ATP binding);GO:0005737(cytoplasm);GO:0006412(translation);GO:0006432(phenylalanyl-tRNA aminoacylation);GO:0009328(phenylalanine-tRNA ligase complex);GO:0016874(ligase activity);GO:0051290(protein heterotetram…	00970(Aminoacyl-tRNA biosynthesis);00970(Aminoacyl-tRNA biosynthesis)	K01890	EC:6.1.1.20	phenylalanyl-tRNA synthetase, beta subunit [Source:MGI Symbol;Acc:MGI:1346035]	retained_intron;protein_coding;processed_transcript;nonsense_mediated_decay	NA	14.0412	13.0347	13.491	12.8127	11.5306	11.1407	12.8429	9.87221	1.17612	0.234033	0.00193079	0.187285	up	no
ENSMUSG00000005621	Zfp592	233410	ENSMUST00000107353;ENSMUST00000176477;ENSMUST00000125137;ENSMUST00000149508	GO:0003676(nucleic acid binding);GO:0003677(DNA binding);GO:0005515(protein binding);GO:0005634(nucleus);GO:0008150(biological_process);GO:0046872(metal ion binding);GO:0046872(metal ion binding)	NA	K19325	NA	zinc finger protein 592 [Source:MGI Symbol;Acc:MGI:2443541]	protein_coding;processed_transcript;retained_intron	NA	5.37153	5.099	5.36342	4.89115	4.3341	4.59132	4.68245	4.39459	1.15124	0.203185	0.00193973	0.187285	up	no
ENSMUSG00000027071	P2rx3	228139	ENSMUST00000127839;ENSMUST00000111613;ENSMUST00000028465	GO:0000166(nucleotide binding);GO:0001614(purinergic nucleotide receptor activity);GO:0001666(response to hypoxia);GO:0004931(extracellularly ATP-gated cation channel activity);GO:0005216(ion channel activity);GO:0005524(ATP binding);GO:0005639(integral component of nuclear inner membrane);GO:0005791(rough endoplasmic reticulum);GO:0005794(Golgi apparatus);GO:0005886(plasma membrane);GO:0005887(i…	04020(Calcium signaling pathway);04080(Neuroactive ligand-receptor interaction);04742(Taste transduction);04742(Taste transduction)	K05217	NA	purinergic receptor P2X, ligand-gated ion channel, 3 [Source:MGI Symbol;Acc:MGI:1097160]	processed_transcript;protein_coding	R_MMU_418346(Platelet_homeostasis);R_MMU_139853(Elevation_of_cytosolic_Ca2+_levels);R_MMU_109582(Hemostasis);R_MMU_418360(Platelet_calcium_homeostasis)	0.0283492	0.0592013	0.0182237	0.0225126	0	0	0	0	320.717	8.32516	0.00194232	0.187285	up	no
ENSMUSG00000037266	Rsrp1	27981	ENSMUST00000148900;ENSMUST00000145364;ENSMUST00000149003;ENSMUST00000154837;ENSMUST00000078084;ENSMUST00000149354	GO:0005575(cellular_component);GO:0008150(biological_process);GO:0008150(biological_process)	NA	NA	NA	arginine/serine rich protein 1 [Source:MGI Symbol;Acc:MGI:106498]	retained_intron;processed_transcript;protein_coding	NA	147.849	175.623	132.066	113.303	183.629	203.368	214.153	169.2	0.738419	-0.437488	0.00194608	0.187285	down	no
ENSMUSG00000020921	Tmem101	76547	ENSMUST00000021296;ENSMUST00000136434;ENSMUST00000143986	GO:0005575(cellular_component);GO:0016020(membrane);GO:0016021(integral component of membrane);GO:0016021(integral component of membrane)	NA	NA	NA	transmembrane protein 101 [Source:MGI Symbol;Acc:MGI:1923797]	protein_coding;processed_transcript	NA	2.73185	3.78432	1.91506	2.0455	4.45815	4.92486	4.01982	3.75096	0.610753	-0.711338	0.00195781	0.187482	down	no
ENSMUSG00000029649	Pomp	66537	ENSMUST00000031654;ENSMUST00000201120;ENSMUST00000201376;ENSMUST00000202621;ENSMUST00000202608	GO:0005515(protein binding);GO:0005634(nucleus);GO:0005737(cytoplasm);GO:0005783(endoplasmic reticulum);GO:0005829(cytosol);GO:0016020(membrane);GO:0016607(nuclear speck);GO:0031090(organelle membrane);GO:0043231(intracellular membrane-bounded organelle);GO:0043248(proteasome assembly);GO:0043248(proteasome assembly)	03050(Proteasome);03050(Proteasome)	NA	NA	proteasome maturation protein [Source:MGI Symbol;Acc:MGI:1913787]	protein_coding;retained_intron	NA	18.6805	23.9921	14.944	15.0211	27.293	25.017	27.9639	23.0098	0.703284	-0.507821	0.00196901	0.187482	down	no
ENSMUSG00000062006	Rpl34	68436	ENSMUST00000196202;ENSMUST00000079085;ENSMUST00000133802;ENSMUST00000199001;ENSMUST00000135691;ENSMUST00000199911;ENSMUST00000200517;ENSMUST00000062601	GO:0003735(structural constituent of ribosome);GO:0005737(cytoplasm);GO:0005739(mitochondrion);GO:0005783(endoplasmic reticulum);GO:0005829(cytosol);GO:0005840(ribosome);GO:0006412(translation);GO:0022625(cytosolic large ribosomal subunit);GO:0022625(cytosolic large ribosomal subunit)	03010(Ribosome);03010(Ribosome)	K02915	NA	ribosomal protein L34 [Source:MGI Symbol;Acc:MGI:1915686]	protein_coding;retained_intron	R_MMU_975957(Nonsense_Mediated_Decay_(NMD)_enhanced_by_the_Exon_Junction_Complex_(EJC));R_MMU_1799339(SRP_dependent_cotranslational_protein_targeting_to_membrane);R_MMU_975956(Nonsense_Mediated_Decay_(NMD)_independent_of_the_Exon_Junction_Complex_(EJC));R_MMU_72766(Translation);R_MMU_72689(Formation_of_a_pool_of_free_40S_subunits);R_MMU_72737(Cap_dependent_Translation_Initiation);R_MMU_392499(Met…	15.3081	21.1249	8.36466	7.36905	24.0955	22.5831	28.9947	19.399	0.548706	-0.865895	0.00196978	0.187482	down	no
ENSMUSG00000030067	Foxp1	108655	ENSMUST00000176565;ENSMUST00000124058;ENSMUST00000113321;ENSMUST00000175838;ENSMUST00000175670;ENSMUST00000177410;ENSMUST00000113324;ENSMUST00000177229;ENSMUST00000113322;ENSMUST00000113328;ENSMUST00000142164;ENSMUST00000138754;ENSMUST00000113329;ENSMUST00000154163;ENSMUST00000131967;ENSMUST00000177227;ENSMUST00000177208;ENSMUST00000177437;ENSMUST00000177307;ENSMUST00000175880;ENSMUST00000177235;…	GO:0000122(negative regulation of transcription by RNA polymerase II);GO:0000976(transcription regulatory region sequence-specific DNA binding);GO:0000978(RNA polymerase II cis-regulatory region sequence-specific DNA binding);GO:0000981(DNA-binding transcription factor activity, RNA polymerase II-specific);GO:0001227(DNA-binding transcription repressor activity, RNA polymerase II-specific);GO:000…	NA	K09409	NA	forkhead box P1 [Source:MGI Symbol;Acc:MGI:1914004]	protein_coding;processed_transcript;retained_intron;nonsense_mediated_decay	NA	3.01786	2.5874	3.51726	2.96025	1.47775	2.62799	2.6061	1.24933	1.51771	0.601901	0.00198326	0.188019	up	no
ENSMUSG00000020396	Nefh	380684	ENSMUST00000093369	GO:0000226(microtubule cytoskeleton organization);GO:0001552(ovarian follicle atresia);GO:0005200(structural constituent of cytoskeleton);GO:0005634(nucleus);GO:0005737(cytoplasm);GO:0005739(mitochondrion);GO:0005856(cytoskeleton);GO:0005882(intermediate filament);GO:0005883(neurofilament);GO:0007420(brain development);GO:0014069(postsynaptic density);GO:0015643(toxic substance binding);GO:001990…	05014(Amyotrophic lateral sclerosis (ALS))	K04574	NA	neurofilament, heavy polypeptide [Source:MGI Symbol;Acc:MGI:97309]	protein_coding	NA	0	0	0	0	0.014199	0.026779	0.032917	0.027477	0.00394586	-7.98544	0.00199261	0.188019	down	no
ENSMUSG00000017830	Dhx58	80861	ENSMUST00000017974;ENSMUST00000140543;ENSMUST00000149869;ENSMUST00000126167;ENSMUST00000150656;ENSMUST00000132930	GO:0000166(nucleotide binding);GO:0002376(immune system process);GO:0003677(DNA binding);GO:0003723(RNA binding);GO:0003724(RNA helicase activity);GO:0003725(double-stranded RNA binding);GO:0003727(single-stranded RNA binding);GO:0004386(helicase activity);GO:0005524(ATP binding);GO:0005737(cytoplasm);GO:0008270(zinc ion binding);GO:0009615(response to virus);GO:0009617(response to bacterium);GO:…	04622(RIG-I-like receptor signaling pathway);04622(RIG-I-like receptor signaling pathway)	K12649	EC:3.6.4.13	DEXH (Asp-Glu-X-His) box polypeptide 58 [Source:MGI Symbol;Acc:MGI:1931560]	protein_coding;processed_transcript	NA	24.5701	27.5833	22.156	25.4561	33.5951	34.7313	33.5992	44.4172	0.681724	-0.552741	0.00199712	0.188019	down	no
ENSMUSG00000004698	Hdac9	79221	ENSMUST00000211632;ENSMUST00000209902;ENSMUST00000239340;ENSMUST00000110819;ENSMUST00000211752;ENSMUST00000211107;ENSMUST00000209990;ENSMUST00000210724;ENSMUST00000209667	GO:0000118(histone deacetylase complex);GO:0000122(negative regulation of transcription by RNA polymerase II);GO:0004407(histone deacetylase activity);GO:0005080(protein kinase C binding);GO:0005634(nucleus);GO:0005667(transcription factor complex);GO:0005737(cytoplasm);GO:0006325(chromatin organization);GO:0008134(transcription factor binding);GO:0016575(histone deacetylation);GO:0016787(hydrola…	05034(Alcoholism);05203(Viral carcinogenesis);05203(Viral carcinogenesis)	K11409	EC:3.5.1.98	histone deacetylase 9 [Source:MGI Symbol;Acc:MGI:1931221]	retained_intron;protein_coding;nonsense_mediated_decay	NA	0.321108	0.226301	0.258061	0.145074	0.147556	0.119664	0.139369	0.167685	1.65521	0.727015	0.00201305	0.188834	up	no
ENSMUSG00000037960	Card19	68480	ENSMUST00000048946;ENSMUST00000223159;ENSMUST00000221443;ENSMUST00000222733;ENSMUST00000223496	GO:0003674(molecular_function);GO:0005739(mitochondrion);GO:0005783(endoplasmic reticulum);GO:0005789(endoplasmic reticulum membrane);GO:0008150(biological_process);GO:0016020(membrane);GO:0016021(integral component of membrane);GO:0031966(mitochondrial membrane);GO:0042981(regulation of apoptotic process);GO:0042981(regulation of apoptotic process)	NA	NA	NA	caspase recruitment domain family, member 19 [Source:MGI Symbol;Acc:MGI:1915730]	protein_coding;retained_intron;processed_transcript	NA	59.9257	51.4501	56.5257	42.1305	44.2272	46.23	43.9102	40.9708	1.19787	0.260469	0.00202148	0.188943	up	no
ENSMUSG00000063851	Rnf183	76072	ENSMUST00000107454;ENSMUST00000107455;ENSMUST00000079420	GO:0000209(protein polyubiquitination);GO:0005515(protein binding);GO:0005764(lysosome);GO:0005765(lysosomal membrane);GO:0005783(endoplasmic reticulum);GO:0005789(endoplasmic reticulum membrane);GO:0005794(Golgi apparatus);GO:0006915(apoptotic process);GO:0016020(membrane);GO:0016021(integral component of membrane);GO:0016567(protein ubiquitination);GO:0016740(transferase activity);GO:0030176(in…	NA	K22157	EC:2.3.2.31	ring finger protein 183 [Source:MGI Symbol;Acc:MGI:1923322]	protein_coding	NA	0.357567	0.172639	0.000901234	0	0	0	0.00384967	0	137.962	7.10813	0.00204163	0.190142	up	no
ENSMUSG00000063882	Uqcrh	66576	ENSMUST00000078676;ENSMUST00000142468;ENSMUST00000134760;ENSMUST00000050580;ENSMUST00000127175	GO:0005739(mitochondrion);GO:0005743(mitochondrial inner membrane);GO:0005750(mitochondrial respiratory chain complex III);GO:0006122(mitochondrial electron transport, ubiquinol to cytochrome c);GO:0008121(ubiquinol-cytochrome-c reductase activity);GO:0009060(aerobic respiration);GO:0016020(membrane);GO:0044877(protein-containing complex binding);GO:0055114(oxidation-reduction process);GO:0070469…	00190(Oxidative phosphorylation);04260(Cardiac muscle contraction);04714(Thermogenesis);04932(Non-alcoholic fatty liver disease (NAFLD));05010(Alzheimer disease);05012(Parkinson disease);05016(Huntington disease);05016(Huntington disease)	K00416	NA	ubiquinol-cytochrome c reductase hinge protein [Source:MGI Symbol;Acc:MGI:1913826]	protein_coding;retained_intron;processed_transcript	R_MMU_1430728(Metabolism);R_MMU_611105(Respiratory_electron_transport);R_MMU_163200(Respiratory_electron_transport,_ATP_synthesis_by_chemiosmotic_coupling,_and_heat_production_by_uncoupling_proteins.);R_MMU_1428517(The_citric_acid_(TCA)_cycle_and_respiratory_electron_transport)	31.5558	43.9263	24.9766	32.7368	52.3351	48.78	50.1984	45.5179	0.676699	-0.563415	0.00205918	0.190389	down	no
ENSMUSG00000052488	Cherp	27967	ENSMUST00000212016;ENSMUST00000079510;ENSMUST00000212548;ENSMUST00000212991;ENSMUST00000212870;ENSMUST00000212070;ENSMUST00000212586	GO:0003676(nucleic acid binding);GO:0003723(RNA binding);GO:0005737(cytoplasm);GO:0006396(RNA processing);GO:0006874(cellular calcium ion homeostasis);GO:0008285(negative regulation of cell population proliferation);GO:0033017(sarcoplasmic reticulum membrane);GO:0044325(ion channel binding);GO:0048471(perinuclear region of cytoplasm);GO:0051209(release of sequestered calcium ion into cytosol);GO:…	03040(Spliceosome);03040(Spliceosome)	K12841	NA	calcium homeostasis endoplasmic reticulum protein [Source:MGI Symbol;Acc:MGI:106417]	retained_intron;protein_coding;processed_transcript	R_MMU_72172(mRNA_Splicing);R_MMU_72203(Processing_of_Capped_Intron_Containing_Pre_mRNA);R_MMU_72163(mRNA_Splicing_Major_Pathway);R_MMU_8953854(Metabolism_of_RNA)	20.4809	17.1028	24.5794	23.1473	14.7928	16.605	16.2304	16.7956	1.32421	0.405128	0.00207423	0.190389	up	no
ENSMUSG00000090258	Churc1	211151	ENSMUST00000041262;ENSMUST00000126408;ENSMUST00000110399;ENSMUST00000152917	GO:0003677(DNA binding);GO:0005634(nucleus);GO:0007275(multicellular organism development);GO:0007498(mesoderm development);GO:0008270(zinc ion binding);GO:0045893(positive regulation of transcription, DNA-templated);GO:0045944(positive regulation of transcription by RNA polymerase II);GO:0046872(metal ion binding);GO:0046872(metal ion binding)	NA	NA	NA	churchill domain containing 1 [Source:MGI Symbol;Acc:MGI:1923684]	protein_coding;retained_intron	NA	1.88511	2.95996	1.85855	1.76966	3.57922	3.01116	4.07398	2.61452	0.638102	-0.648141	0.00207534	0.190389	down	no
ENSMUSG00000041147	Brca2	12190	ENSMUST00000202975;ENSMUST00000201678;ENSMUST00000044620;ENSMUST00000201226;ENSMUST00000202727;ENSMUST00000201165;ENSMUST00000202693;ENSMUST00000202003;ENSMUST00000202837;ENSMUST00000202192;ENSMUST00000202313;ENSMUST00000200686;ENSMUST00000201149;ENSMUST00000201309	GO:0000722(telomere maintenance via recombination);GO:0000724(double-strand break repair via homologous recombination);GO:0000784(nuclear chromosome, telomeric region);GO:0000800(lateral element);GO:0001556(oocyte maturation);GO:0001833(inner cell mass cell proliferation);GO:0002020(protease binding);GO:0003677(DNA binding);GO:0003697(single-stranded DNA binding);GO:0005515(protein binding);GO:00…	03440(Homologous recombination);03460(Fanconi anemia pathway);05200(Pathways in cancer);05212(Pancreatic cancer);05224(Breast cancer);05224(Breast cancer)	K08775	NA	breast cancer 2, early onset [Source:MGI Symbol;Acc:MGI:109337]	retained_intron;protein_coding;processed_transcript	R_MMU_5685942(HDR_through_Homologous_Recombination_(HRR));R_MMU_5693567(HDR_through_Homologous_Recombination_(HRR)_or_Single_Strand_Annealing_(SSA));R_MMU_5693568(Resolution_of_D_loop_Structures_through_Holliday_Junction_Intermediates);R_MMU_5693579(Homologous_DNA_Pairing_and_Strand_Exchange);R_MMU_5693538(Homology_Directed_Repair);R_MMU_5693537(Resolution_of_D_Loop_Structures);R_MMU_5693616(Pres…	0.441216	0.630592	0.613403	0.419665	0.275088	0.380665	0.477592	0.275021	1.49455	0.579713	0.00207958	0.190389	up	no
ENSMUSG00000079884	Gm10698	100862175	ENSMUST00000182663	NA	NA	NA	NA	predicted gene 10698 [Source:MGI Symbol;Acc:MGI:3704329]	processed_pseudogene	NA	50.5521	43.8645	54.7321	65.959	38.6097	37.1993	38.8694	41.8994	1.37381	0.45818	0.00208092	0.190389	up	no
ENSMUSG00000059013	Sh2d3c	27387	ENSMUST00000131101;ENSMUST00000113242;ENSMUST00000124133;ENSMUST00000139563;ENSMUST00000141670;ENSMUST00000074248	GO:0005068(transmembrane receptor protein tyrosine kinase adaptor activity);GO:0005085(guanyl-nucleotide exchange factor activity);GO:0005515(protein binding);GO:0005737(cytoplasm);GO:0005886(plasma membrane);GO:0007165(signal transduction);GO:0007169(transmembrane receptor protein tyrosine kinase signaling pathway);GO:0007264(small GTPase mediated signal transduction);GO:0016020(membrane);GO:003…	NA	NA	NA	SH2 domain containing 3C [Source:MGI Symbol;Acc:MGI:1351631]	processed_transcript;protein_coding	NA	4.87707	4.66525	5.42504	4.91813	3.48373	3.83487	4.03814	4.3287	1.26777	0.34229	0.00208839	0.190402	up	no
ENSMUSG00000046908	Ltb4r1	16995	ENSMUST00000057569	GO:0001632(leukotriene B4 receptor activity);GO:0004930(G protein-coupled receptor activity);GO:0004974(leukotriene receptor activity);GO:0005886(plasma membrane);GO:0005887(integral component of plasma membrane);GO:0006954(inflammatory response);GO:0007165(signal transduction);GO:0007186(G protein-coupled receptor signaling pathway);GO:0007218(neuropeptide signaling pathway);GO:0008528(G protein…	04080(Neuroactive ligand-receptor interaction)	K04296	NA	leukotriene B4 receptor 1 [Source:MGI Symbol;Acc:MGI:1309472]	protein_coding	R_MMU_373076(Class_A/1_(Rhodopsin_like_receptors));R_MMU_391903(Eicosanoid_ligand_binding_receptors);R_MMU_500792(GPCR_ligand_binding);R_MMU_416476(G_alpha_(q)_signalling_events);R_MMU_372790(Signaling_by_GPCR);R_MMU_388396(GPCR_downstream_signalling);R_MMU_391906(Leukotriene_receptors);R_MMU_162582(Signal_Transduction)	0	0	0	0	0.069824	0.076726	0.104046	0.034059	0.00140521	-9.475	0.00210818	0.190445	down	no
ENSMUSG00000113311	Gm47428		ENSMUST00000222047	NA	NA	NA	NA	predicted gene, 47428 [Source:MGI Symbol;Acc:MGI:6096373]	antisense	NA	0.418295	1.80675	2.80732	3.10175	1.26513	0.262208	0.185273	0.206239	4.23905	2.08374	0.00211402	0.190445	up	no
ENSMUSG00000063234	Gpr84	80910	ENSMUST00000079824	GO:0004930(G protein-coupled receptor activity);GO:0007186(G protein-coupled receptor signaling pathway);GO:0016020(membrane);GO:0016021(integral component of membrane)	NA	K08421	NA	G protein-coupled receptor 84 [Source:MGI Symbol;Acc:MGI:1934129]	protein_coding	R_MMU_418555(G_alpha_(s)_signalling_events);R_MMU_168256(Immune_System);R_MMU_372790(Signaling_by_GPCR);R_MMU_388396(GPCR_downstream_signalling);R_MMU_6798695(Neutrophil_degranulation);R_MMU_168249(Innate_Immune_System);R_MMU_162582(Signal_Transduction)	43.3291	31.0067	33.6886	29.5138	32.0428	25.3487	22.6669	23.2604	1.3312	0.412731	0.0021172	0.190445	up	no
ENSMUSG00000036534	Slc38a7	234595	ENSMUST00000142881;ENSMUST00000212628;ENSMUST00000212270;ENSMUST00000040481;ENSMUST00000153835	GO:0003333(amino acid transmembrane transport);GO:0005290(L-histidine transmembrane transporter activity);GO:0005313(L-glutamate transmembrane transporter activity);GO:0006811(ion transport);GO:0006814(sodium ion transport);GO:0006865(amino acid transport);GO:0006867(asparagine transport);GO:0006868(glutamine transport);GO:0015171(amino acid transmembrane transporter activity);GO:0015179(L-amino …	NA	K14994	NA	solute carrier family 38, member 7 [Source:MGI Symbol;Acc:MGI:2679005]	retained_intron;protein_coding	NA	13.8212	14.0812	14.5026	11.221	11.4162	11.1111	11.5116	11.6281	1.17428	0.231778	0.00211817	0.190445	up	no
ENSMUSG00000024039	Cbs	12411	ENSMUST00000236853;ENSMUST00000151597;ENSMUST00000236909	GO:0001958(endochondral ossification);GO:0001974(blood vessel remodeling);GO:0004122(cystathionine beta-synthase activity);GO:0005634(nucleus);GO:0005737(cytoplasm);GO:0006535(cysteine biosynthetic process from serine);GO:0006563(L-serine metabolic process);GO:0006801(superoxide metabolic process);GO:0008652(cellular amino acid biosynthetic process);GO:0010749(regulation of nitric oxide mediated …	00260(Glycine, serine and threonine metabolism);00270(Cysteine and methionine metabolism);00270(Cysteine and methionine metabolism)	K01697	EC:4.2.1.22	cystathionine beta-synthase [Source:MGI Symbol;Acc:MGI:88285]	protein_coding;retained_intron	R_MMU_1430728(Metabolism);R_MMU_1614635(Sulfur_amino_acid_metabolism);R_MMU_1614603(Cysteine_formation_from_homocysteine);R_MMU_71291(Metabolism_of_amino_acids_and_derivatives)	0	0	0	0	0.00690475	0.011097	0.0127877	0.0250862	0.00715875	-7.12608	0.00217879	0.194917	down	no
ENSMUSG00000068749	Psma5	26442	ENSMUST00000090569;ENSMUST00000129708	GO:0000502(proteasome complex);GO:0004175(endopeptidase activity);GO:0004298(threonine-type endopeptidase activity);GO:0005634(nucleus);GO:0005654(nucleoplasm);GO:0005737(cytoplasm);GO:0005829(cytosol);GO:0005839(proteasome core complex);GO:0006508(proteolysis);GO:0006511(ubiquitin-dependent protein catabolic process);GO:0008233(peptidase activity);GO:0010498(proteasomal protein catabolic process…	03050(Proteasome);03050(Proteasome)	K02729	EC:3.4.25.1	proteasome subunit alpha 5 [Source:MGI Symbol;Acc:MGI:1347009]	protein_coding;nonsense_mediated_decay	R_MMU_5668541(TNFR2_non_canonical_NF_kB_pathway);R_MMU_68949(Orc1_removal_from_chromatin);R_MMU_1234176(Oxygen_dependent_proline_hydroxylation_of_Hypoxia_inducible_Factor_Alpha);R_MMU_8852276(The_role_of_GTSE1_in_G2/M_progression_after_G2_checkpoint);R_MMU_8941858(Regulation_of_RUNX3_expression_and_activity);R_MMU_5689880(Ub_specific_processing_proteases);R_MMU_5607761(Dectin_1_mediated_noncanoni…	33.0105	41.2235	26.9727	31.4933	49.4005	45.7383	54.7569	39.3988	0.701024	-0.512465	0.00218291	0.194917	down	no
ENSMUSG00000094594	Tpd52-ps	107730	ENSMUST00000178097	NA	NA	NA	NA	tumor protein D52, pseudogene [Source:MGI Symbol;Acc:MGI:107737]	processed_pseudogene	NA	8.37534	4.66182	12.3425	16.8415	4.01941	3.92945	3.77454	7.48895	2.19761	1.13593	0.00220425	0.196148	up	no
ENSMUSG00000036181	H1f2	50708	ENSMUST00000040914	GO:0000122(negative regulation of transcription by RNA polymerase II);GO:0000786(nucleosome);GO:0000790(nuclear chromatin);GO:0003677(DNA binding);GO:0003690(double-stranded DNA binding);GO:0005515(protein binding);GO:0005634(nucleus);GO:0005694(chromosome);GO:0005719(nuclear euchromatin);GO:0006334(nucleosome assembly);GO:0006355(regulation of transcription, DNA-templated);GO:0006357(regulation …	NA	K11275	NA	H1.2 linker histone, cluster member [Source:MGI Symbol;Acc:MGI:1931526]	protein_coding	R_MMU_5357801(Programmed_Cell_Death);R_MMU_2559583(Cellular_Senescence);R_MMU_2262752(Cellular_responses_to_stress);R_MMU_75153(Apoptotic_execution_phase);R_MMU_8953897(Cellular_responses_to_external_stimuli);R_MMU_2559584(Formation_of_Senescence_Associated_Heterochromatin_Foci_(SAHF));R_MMU_109581(Apoptosis);R_MMU_2559586(DNA_Damage/Telomere_Stress_Induced_Senescence);R_MMU_140342(Apoptosis_indu…	49.263	62.8674	40.6011	43.0066	67.0251	68.0832	67.9655	88.6621	0.670943	-0.575738	0.00224363	0.198971	down	no
ENSMUSG00000035376	Hacd2	70757	ENSMUST00000061156;ENSMUST00000231516;ENSMUST00000231556	GO:0005783(endoplasmic reticulum);GO:0005789(endoplasmic reticulum membrane);GO:0006629(lipid metabolic process);GO:0006631(fatty acid metabolic process);GO:0006633(fatty acid biosynthetic process);GO:0016020(membrane);GO:0016021(integral component of membrane);GO:0016829(lyase activity);GO:0018812(3-hydroxyacyl-CoA dehydratase activity);GO:0019899(enzyme binding);GO:0030148(sphingolipid biosynth…	00062(Fatty acid elongation);01040(Biosynthesis of unsaturated fatty acids);01040(Biosynthesis of unsaturated fatty acids)	K10703	EC:4.2.1.134	3-hydroxyacyl-CoA dehydratase 2 [Source:MGI Symbol;Acc:MGI:1918007]	protein_coding;retained_intron;processed_transcript	R_MMU_556833(Metabolism_of_lipids);R_MMU_1430728(Metabolism);R_MMU_8978868(Fatty_acid_metabolism);R_MMU_75105(Fatty_acyl_CoA_biosynthesis);R_MMU_75876(Synthesis_of_very_long_chain_fatty_acyl_CoAs)	4.97032	4.1265	5.49729	4.44412	3.70615	3.53167	4.17127	3.57912	1.27021	0.345072	0.00227929	0.201092	up	no
ENSMUSG00000021242	Npc2	67963	ENSMUST00000223200;ENSMUST00000021668;ENSMUST00000221056	GO:0005576(extracellular region);GO:0005615(extracellular space);GO:0005764(lysosome);GO:0005783(endoplasmic reticulum);GO:0006629(lipid metabolic process);GO:0006869(lipid transport);GO:0008202(steroid metabolic process);GO:0008203(cholesterol metabolic process);GO:0015485(cholesterol binding);GO:0015918(sterol transport);GO:0019899(enzyme binding);GO:0030301(cholesterol transport);GO:0032366(in…	04142(Lysosome);04979(Cholesterol metabolism);04979(Cholesterol metabolism)	K13443	NA	NPC intracellular cholesterol transporter 2 [Source:MGI Symbol;Acc:MGI:1915213]	retained_intron;protein_coding	R_MMU_8964043(Plasma_lipoprotein_clearance);R_MMU_382551(Transport_of_small_molecules);R_MMU_168256(Immune_System);R_MMU_8964038(LDL_clearance);R_MMU_174824(Plasma_lipoprotein_assembly,_remodeling,_and_clearance);R_MMU_6798695(Neutrophil_degranulation);R_MMU_168249(Innate_Immune_System)	326.872	384.458	264.266	275.832	421.012	419.241	429.148	403.305	0.748146	-0.418607	0.00228393	0.201092	down	no
ENSMUSG00000027314	Dll4	54485	ENSMUST00000102517	GO:0000122(negative regulation of transcription by RNA polymerase II);GO:0001525(angiogenesis);GO:0001569(branching involved in blood vessel morphogenesis);GO:0001974(blood vessel remodeling);GO:0003208(cardiac ventricle morphogenesis);GO:0003209(cardiac atrium morphogenesis);GO:0003222(ventricular trabecula myocardium morphogenesis);GO:0003344(pericardium morphogenesis);GO:0005112(Notch binding)…	01522(Endocrine resistance);04330(Notch signaling pathway);04658(Th1 and Th2 cell differentiation);05200(Pathways in cancer);05224(Breast cancer)	K06051	NA	delta like canonical Notch ligand 4 [Source:MGI Symbol;Acc:MGI:1859388]	protein_coding	R_MMU_9012852(Signaling_by_NOTCH3);R_MMU_157118(Signaling_by_NOTCH);R_MMU_162582(Signal_Transduction);R_MMU_9013507(NOTCH3_Activation_and_Transmission_of_Signal_to_the_Nucleus)	0	0	0	0	0.0471964	0.106536	0.0215161	0	0.00228248	-8.77518	0.00229077	0.201092	down	no
ENSMUSG00000099980	Gm5619	434426	ENSMUST00000071172	NA	NA	NA	NA	predicted gene 5619 [Source:MGI Symbol;Acc:MGI:3643807]	processed_pseudogene	NA	11.1687	2.95746	6.35277	5.80398	4.22407	3.54986	3.19198	2.40809	1.96522	0.974693	0.0023247	0.203384	up	no
ENSMUSG00000048216	Gpr85	64450	ENSMUST00000060442;ENSMUST00000115491;ENSMUST00000127072;ENSMUST00000115492	GO:0004930(G protein-coupled receptor activity);GO:0005783(endoplasmic reticulum);GO:0005886(plasma membrane);GO:0005887(integral component of plasma membrane);GO:0007165(signal transduction);GO:0007186(G protein-coupled receptor signaling pathway);GO:0016020(membrane);GO:0016021(integral component of membrane);GO:0016021(integral component of membrane)	NA	K04302	NA	G protein-coupled receptor 85 [Source:MGI Symbol;Acc:MGI:1927851]	protein_coding;processed_transcript	NA	3.28996	3.32475	2.58446	2.61528	4.28904	3.85917	3.9764	4.50677	0.710371	-0.493356	0.00235205	0.20508	down	no
ENSMUSG00000026872	Zeb2	24136	ENSMUST00000028229;ENSMUST00000123037;ENSMUST00000076836;ENSMUST00000068415;ENSMUST00000238346;ENSMUST00000177302;ENSMUST00000176438;ENSMUST00000201490;ENSMUST00000202371;ENSMUST00000131635;ENSMUST00000201211;ENSMUST00000126743;ENSMUST00000201804;ENSMUST00000145529;ENSMUST00000201413;ENSMUST00000124942;ENSMUST00000127520;ENSMUST00000200844;ENSMUST00000153561;ENSMUST00000209076;ENSMUST00000202187;…	GO:0000122(negative regulation of transcription by RNA polymerase II);GO:0000790(nuclear chromatin);GO:0001227(DNA-binding transcription repressor activity, RNA polymerase II-specific);GO:0001228(DNA-binding transcription activator activity, RNA polymerase II-specific);GO:0001755(neural crest cell migration);GO:0001756(somitogenesis);GO:0001843(neural tube closure);GO:0003676(nucleic acid binding…	05206(MicroRNAs in cancer);05206(MicroRNAs in cancer)	K09299	NA	zinc finger E-box binding homeobox 2 [Source:MGI Symbol;Acc:MGI:1344407]	protein_coding;retained_intron;processed_transcript	NA	22.5815	20.7449	25.8289	21.7548	19.3687	19.9625	19.5727	17.3363	1.19242	0.253889	0.00236591	0.20508	up	no
ENSMUSG00000097428	AW047730	99870	ENSMUST00000181406	NA	NA	NA	NA	expressed sequence AW047730 [Source:MGI Symbol;Acc:MGI:2139951]	processed_transcript	NA	0	0.002058	0	0	0.054585	0.020736	0.040242	0.071978	0.0109736	-6.50982	0.00236776	0.20508	down	no
ENSMUSG00000095351	Igkv3-2	626583	ENSMUST00000103403	GO:0002377(immunoglobulin production);GO:0005615(extracellular space);GO:0006955(immune response)	NA	NA	NA	immunoglobulin kappa variable 3-2 [Source:MGI Symbol;Acc:MGI:1330850]	IG_V_gene	NA	0	0	0	0	0.624597	0.852366	0.256611	0	0.000230737	-12.0815	0.00238098	0.205539	down	no
ENSMUSG00000074874	Ctla2b	13025	ENSMUST00000225732;ENSMUST00000021884;ENSMUST00000225439;ENSMUST00000171347	GO:0004197(cysteine-type endopeptidase activity);GO:0004869(cysteine-type endopeptidase inhibitor activity);GO:0005515(protein binding);GO:0005615(extracellular space);GO:0005764(lysosome);GO:0010951(negative regulation of endopeptidase activity);GO:0051603(proteolysis involved in cellular protein catabolic process);GO:0051603(proteolysis involved in cellular protein catabolic process)	NA	NA	NA	cytotoxic T lymphocyte-associated protein 2 beta [Source:MGI Symbol;Acc:MGI:88555]	nonsense_mediated_decay;protein_coding	NA	22.7894	30.4886	20.0061	25.854	35.2035	33.4057	39.002	35.1363	0.6945	-0.525954	0.00240941	0.207305	down	no
ENSMUSG00000026698	Pigc	67292	ENSMUST00000193784;ENSMUST00000028021;ENSMUST00000111594;ENSMUST00000160881	GO:0000506(glycosylphosphatidylinositol-N-acetylglucosaminyltransferase (GPI-GnT) complex);GO:0005783(endoplasmic reticulum);GO:0005789(endoplasmic reticulum membrane);GO:0006506(GPI anchor biosynthetic process);GO:0016020(membrane);GO:0016021(integral component of membrane);GO:0016740(transferase activity);GO:0016757(transferase activity, transferring glycosyl groups);GO:0017176(phosphatidylinos…	00563(Glycosylphosphatidylinositol (GPI)-anchor biosynthesis);00563(Glycosylphosphatidylinositol (GPI)-anchor biosynthesis)	K03859	NA	phosphatidylinositol glycan anchor biosynthesis, class C [Source:MGI Symbol;Acc:MGI:1914542]	protein_coding	R_MMU_597592(Post_translational_protein_modification);R_MMU_162710(Synthesis_of_glycosylphosphatidylinositol_(GPI));R_MMU_392499(Metabolism_of_proteins);R_MMU_163125(Post_translational_modification:_synthesis_of_GPI_anchored_proteins)	4.21299	4.78273	3.80201	4.16385	6.19168	5.65624	5.95471	5.01909	0.743221	-0.428138	0.00241956	0.207491	down	no
ENSMUSG00000036779	Tent4b	214627	ENSMUST00000118952;ENSMUST00000066748;ENSMUST00000154115;ENSMUST00000119033;ENSMUST00000125043	GO:0003723(RNA binding);GO:0004652(polynucleotide adenylyltransferase activity);GO:0005730(nucleolus);GO:0005737(cytoplasm);GO:0006378(mRNA polyadenylation);GO:0010587(miRNA catabolic process);GO:0016779(nucleotidyltransferase activity);GO:0031499(TRAMP complex);GO:0032211(negative regulation of telomere maintenance via telomerase);GO:0033500(carbohydrate homeostasis);GO:0043629(ncRNA polyadenyla…	03018(RNA degradation);03018(RNA degradation)	K03514	EC:2.7.7.19	terminal nucleotidyltransferase 4B [Source:MGI Symbol;Acc:MGI:1917820]	protein_coding;retained_intron	NA	9.23684	9.77022	10.9023	9.35474	8.45448	8.79507	8.61236	7.56161	1.17474	0.232347	0.0024816	0.212112	up	no
ENSMUSG00000040952	Rps19	20085	ENSMUST00000108429;ENSMUST00000108430;ENSMUST00000153451;ENSMUST00000146004;ENSMUST00000129847;ENSMUST00000138662;ENSMUST00000130335;ENSMUST00000124035;ENSMUST00000108428	GO:0000028(ribosomal small subunit assembly);GO:0000462(maturation of SSU-rRNA from tricistronic rRNA transcript (SSU-rRNA, 5.8S rRNA, LSU-rRNA));GO:0002548(monocyte chemotaxis);GO:0003723(RNA binding);GO:0003735(structural constituent of ribosome);GO:0005654(nucleoplasm);GO:0005730(nucleolus);GO:0005737(cytoplasm);GO:0005829(cytosol);GO:0005840(ribosome);GO:0006364(rRNA processing);GO:0006412(tr…	03010(Ribosome);03010(Ribosome)	K02966	NA	ribosomal protein S19 [Source:MGI Symbol;Acc:MGI:1333780]	protein_coding;processed_transcript;nonsense_mediated_decay;retained_intron	R_MMU_975957(Nonsense_Mediated_Decay_(NMD)_enhanced_by_the_Exon_Junction_Complex_(EJC));R_MMU_1799339(SRP_dependent_cotranslational_protein_targeting_to_membrane);R_MMU_975956(Nonsense_Mediated_Decay_(NMD)_independent_of_the_Exon_Junction_Complex_(EJC));R_MMU_72766(Translation);R_MMU_72689(Formation_of_a_pool_of_free_40S_subunits);R_MMU_72737(Cap_dependent_Translation_Initiation);R_MMU_392499(Met…	13.2731	20.222	9.40289	10.1355	24.6495	20.3088	24.8608	16.6199	0.613538	-0.704776	0.00254851	0.217076	down	no
ENSMUSG00000027230	Creb3l1	26427	ENSMUST00000028663	GO:0000122(negative regulation of transcription by RNA polymerase II);GO:0000790(nuclear chromatin);GO:0000976(transcription regulatory region sequence-specific DNA binding);GO:0001227(DNA-binding transcription repressor activity, RNA polymerase II-specific);GO:0003677(DNA binding);GO:0003700(DNA-binding transcription factor activity);GO:0005634(nucleus);GO:0005783(endoplasmic reticulum);GO:00063…	04022(cGMP-PKG signaling pathway);04024(cAMP signaling pathway);04151(PI3K-Akt signaling pathway);04152(AMPK signaling pathway);04211(Longevity regulating pathway);04261(Adrenergic signaling in cardiomyocytes);04668(TNF signaling pathway);04714(Thermogenesis);04725(Cholinergic synapse);04728(Dopaminergic synapse);04911(Insulin secretion);04915(Estrogen signaling pathway);04916(Melanogenesis);0491…	K09048	NA	cAMP responsive element binding protein 3-like 1 [Source:MGI Symbol;Acc:MGI:1347062]	protein_coding	NA	5.20121	3.67223	6.54795	4.36036	3.78871	2.97796	2.46627	3.67753	1.53223	0.615629	0.00255639	0.217076	up	no
ENSMUSG00000070493	Chchd2	14004	ENSMUST00000094280;ENSMUST00000131645	GO:0005634(nucleus);GO:0005739(mitochondrion);GO:0005758(mitochondrial intermembrane space);GO:0007005(mitochondrion organization);GO:0008134(transcription factor binding);GO:0043565(sequence-specific DNA binding);GO:0045944(positive regulation of transcription by RNA polymerase II);GO:1900037(regulation of cellular response to hypoxia);GO:1900037(regulation of cellular response to hypoxia)	NA	K22758	NA	coiled-coil-helix-coiled-coil-helix domain containing 2 [Source:MGI Symbol;Acc:MGI:1261428]	protein_coding;retained_intron	NA	25.9349	39.8344	17.8494	16.3557	45.3705	41.6306	49.6195	32.0841	0.5926	-0.754868	0.00257959	0.217763	down	no
ENSMUSG00000041552	Ptchd1	211612	ENSMUST00000038665;ENSMUST00000141356	GO:0005515(protein binding);GO:0005886(plasma membrane);GO:0007224(smoothened signaling pathway);GO:0007268(chemical synaptic transmission);GO:0007614(short-term memory);GO:0007616(long-term memory);GO:0016020(membrane);GO:0016021(integral component of membrane);GO:0021794(thalamus development);GO:0035176(social behavior);GO:0045202(synapse);GO:0050890(cognition);GO:0098976(excitatory chemical sy…	NA	NA	NA	patched domain containing 1 [Source:MGI Symbol;Acc:MGI:2685233]	protein_coding;processed_transcript	NA	1.11773	0.993924	0.977953	0.559689	0.668179	0.642559	0.527807	0.463045	1.58555	0.664988	0.00258712	0.217763	up	no
ENSMUSG00000006333	Rps9	76846	ENSMUST00000136858;ENSMUST00000108623;ENSMUST00000146303;ENSMUST00000108625;ENSMUST00000146927;ENSMUST00000108624;ENSMUST00000006496;ENSMUST00000128729;ENSMUST00000126562	GO:0003723(RNA binding);GO:0003735(structural constituent of ribosome);GO:0005730(nucleolus);GO:0005737(cytoplasm);GO:0005840(ribosome);GO:0006412(translation);GO:0008284(positive regulation of cell population proliferation);GO:0015935(small ribosomal subunit);GO:0019843(rRNA binding);GO:0022627(cytosolic small ribosomal subunit);GO:0045182(translation regulator activity);GO:0045202(synapse);GO:0…	03010(Ribosome);03010(Ribosome)	K02997	NA	ribosomal protein S9 [Source:MGI Symbol;Acc:MGI:1924096]	retained_intron;protein_coding;nonsense_mediated_decay	R_MMU_975957(Nonsense_Mediated_Decay_(NMD)_enhanced_by_the_Exon_Junction_Complex_(EJC));R_MMU_1799339(SRP_dependent_cotranslational_protein_targeting_to_membrane);R_MMU_975956(Nonsense_Mediated_Decay_(NMD)_independent_of_the_Exon_Junction_Complex_(EJC));R_MMU_72766(Translation);R_MMU_72689(Formation_of_a_pool_of_free_40S_subunits);R_MMU_72737(Cap_dependent_Translation_Initiation);R_MMU_392499(Met…	95.3445	113.429	72.2868	79.5916	130.459	121.527	125.827	119.842	0.724704	-0.464537	0.00258963	0.217763	down	no
ENSMUSG00000018339	Gpx3	14778	ENSMUST00000082430;ENSMUST00000125094;ENSMUST00000149324	GO:0004601(peroxidase activity);GO:0004602(glutathione peroxidase activity);GO:0005576(extracellular region);GO:0005615(extracellular space);GO:0006749(glutathione metabolic process);GO:0006979(response to oxidative stress);GO:0008430(selenium binding);GO:0016491(oxidoreductase activity);GO:0042744(hydrogen peroxide catabolic process);GO:0042802(identical protein binding);GO:0055114(oxidation-red…	00480(Glutathione metabolism);00590(Arachidonic acid metabolism);04918(Thyroid hormone synthesis);04918(Thyroid hormone synthesis)	K00432	EC:1.11.1.9	glutathione peroxidase 3 [Source:MGI Symbol;Acc:MGI:105102]	protein_coding	R_MMU_9711123(Cellular_response_to_chemical_stress);R_MMU_2262752(Cellular_responses_to_stress);R_MMU_8953897(Cellular_responses_to_external_stimuli);R_MMU_3299685(Detoxification_of_Reactive_Oxygen_Species)	13.7816	13.3838	16.387	17.2983	13.8656	10.9042	10.5791	10.073	1.33968	0.421884	0.00259892	0.217839	up	no
ENSMUSG00000115049	Gm49172		ENSMUST00000227616	NA	NA	NA	NA	predicted gene, 49172 [Source:MGI Symbol;Acc:MGI:6118604]	processed_transcript	NA	7.37003	8.83591	5.37383	4.0297	10.3943	11.2674	12.4828	8.05647	0.606845	-0.720601	0.00261732	0.218676	down	no
ENSMUSG00000058325	Dock1	330662	ENSMUST00000084488;ENSMUST00000211593;ENSMUST00000210121;ENSMUST00000211570;ENSMUST00000210464	GO:0002244(hematopoietic progenitor cell differentiation);GO:0005085(guanyl-nucleotide exchange factor activity);GO:0005096(GTPase activator activity);GO:0005515(protein binding);GO:0005654(nucleoplasm);GO:0005737(cytoplasm);GO:0005829(cytosol);GO:0006909(phagocytosis);GO:0006915(apoptotic process);GO:0007264(small GTPase mediated signal transduction);GO:0010634(positive regulation of epithelial …	04510(Focal adhesion);04810(Regulation of actin cytoskeleton);05100(Bacterial invasion of epithelial cells);05100(Bacterial invasion of epithelial cells)	K13708	NA	dedicator of cytokinesis 1 [Source:MGI Symbol;Acc:MGI:2429765]	protein_coding;retained_intron	R_MMU_2029480(Fcgamma_receptor_(FCGR)_dependent_phagocytosis);R_MMU_9012999(RHO_GTPase_cycle);R_MMU_4420097(VEGFA_VEGFR2_Pathway);R_MMU_9013404(RAC2_GTPase_cycle);R_MMU_109582(Hemostasis);R_MMU_983231(Factors_involved_in_megakaryocyte_development_and_platelet_production);R_MMU_9006927(Signaling_by_Non_Receptor_Tyrosine_Kinases);R_MMU_373752(Netrin_1_signaling);R_MMU_2029482(Regulation_of_actin_dy…	3.42478	3.2793	3.61376	2.99867	2.78592	2.74972	2.60477	2.92267	1.20369	0.267463	0.00263027	0.219054	up	no
ENSMUSG00000012114	Med15	94112	ENSMUST00000232236;ENSMUST00000012259;ENSMUST00000231480;ENSMUST00000232012;ENSMUST00000232431;ENSMUST00000232667;ENSMUST00000232645;ENSMUST00000232005;ENSMUST00000232202;ENSMUST00000232401;ENSMUST00000232312;ENSMUST00000080936;ENSMUST00000231754;ENSMUST00000231494;ENSMUST00000231231;ENSMUST00000232163;ENSMUST00000231674	GO:0003712(transcription coregulator activity);GO:0005634(nucleus);GO:0005654(nucleoplasm);GO:0005737(cytoplasm);GO:0006355(regulation of transcription, DNA-templated);GO:0006357(regulation of transcription by RNA polymerase II);GO:0016592(mediator complex);GO:0019827(stem cell population maintenance);GO:0019827(stem cell population maintenance)	NA	K15157	NA	mediator complex subunit 15 [Source:MGI Symbol;Acc:MGI:2137379]	protein_coding;retained_intron;processed_transcript;nonsense_mediated_decay	R_MMU_73857(RNA_Polymerase_II_Transcription);R_MMU_212436(Generic_Transcription_Pathway);R_MMU_74160(Gene_expression_(Transcription))	13.7518	11.6671	17.0086	17.4725	11.3921	11.7258	10.9462	10.7604	1.33632	0.418269	0.00264299	0.21941	up	no
ENSMUSG00000075702	Selenom	114679	ENSMUST00000094469;ENSMUST00000123677;ENSMUST00000131865	GO:0005737(cytoplasm);GO:0005783(endoplasmic reticulum);GO:0005788(endoplasmic reticulum lumen);GO:0005794(Golgi apparatus);GO:0010269(response to selenium ion);GO:0016491(oxidoreductase activity);GO:0035264(multicellular organism growth);GO:0035934(corticosterone secretion);GO:0042445(hormone metabolic process);GO:0048471(perinuclear region of cytoplasm);GO:0055114(oxidation-reduction process);G…	NA	NA	NA	selenoprotein M [Source:MGI Symbol;Acc:MGI:2149786]	protein_coding;processed_transcript	NA	15.372	16.0374	9.56169	17.3089	24.24	22.925	21.0423	25.2966	0.62329	-0.682025	0.00271232	0.223965	down	no
ENSMUSG00000026471	Mr1	15064	ENSMUST00000192410;ENSMUST00000194612;ENSMUST00000027744;ENSMUST00000195579;ENSMUST00000191773	GO:0000139(Golgi membrane);GO:0002367(cytokine production involved in immune response);GO:0002376(immune system process);GO:0002474(antigen processing and presentation of peptide antigen via MHC class I);GO:0002854(positive regulation of T cell mediated cytotoxicity directed against tumor cell target);GO:0005615(extracellular space);GO:0005768(endosome);GO:0005783(endoplasmic reticulum);GO:000578…	NA	NA	NA	major histocompatibility complex, class I-related [Source:MGI Symbol;Acc:MGI:1195463]	nonsense_mediated_decay;protein_coding;retained_intron	NA	3.53368	3.60755	4.71347	3.77025	2.98534	3.31671	3.24497	2.83709	1.26169	0.33536	0.00271509	0.223965	up	no
ENSMUSG00000062170	Fmr1nb	207854	ENSMUST00000069731;ENSMUST00000071848;ENSMUST00000114647	GO:0003674(molecular_function);GO:0008150(biological_process);GO:0016020(membrane);GO:0016021(integral component of membrane);GO:0016021(integral component of membrane)	NA	NA	NA	Fmr1 neighbor [Source:MGI Symbol;Acc:MGI:2672032]	protein_coding	NA	0.0994597	0.179497	0.270972	0	0	0	0	0	1374.82	10.425	0.00273777	0.224434	up	no
ENSMUSG00000025279	Dnase1l3	13421	ENSMUST00000026315	GO:0000737(DNA catabolic process, endonucleolytic);GO:0002283(neutrophil activation involved in immune response);GO:0002673(regulation of acute inflammatory response);GO:0003677(DNA binding);GO:0004518(nuclease activity);GO:0004519(endonuclease activity);GO:0004520(endodeoxyribonuclease activity);GO:0004530(deoxyribonuclease I activity);GO:0004536(deoxyribonuclease activity);GO:0005576(extracellu…	NA	K11995	EC:3.1.21.-	deoxyribonuclease 1-like 3 [Source:MGI Symbol;Acc:MGI:1314633]	protein_coding	NA	1.91236	1.75937	2.22363	1.45698	3.60336	3.26097	3.56146	1.797	0.601528	-0.733297	0.00274201	0.224434	down	no
ENSMUSG00000064367	mt-Nd5		ENSMUST00000082418	GO:0001666(response to hypoxia);GO:0003954(NADH dehydrogenase activity);GO:0005739(mitochondrion);GO:0005743(mitochondrial inner membrane);GO:0005747(mitochondrial respiratory chain complex I);GO:0008137(NADH dehydrogenase (ubiquinone) activity);GO:0010243(response to organonitrogen compound);GO:0015990(electron transport coupled proton transport);GO:0016020(membrane);GO:0016021(integral componen…	00190(Oxidative phosphorylation);04714(Thermogenesis);04723(Retrograde endocannabinoid signaling);05012(Parkinson disease)	K03883	EC:7.1.1.2	mitochondrially encoded NADH dehydrogenase 5 [Source:MGI Symbol;Acc:MGI:102496]	protein_coding	R_MMU_1430728(Metabolism);R_MMU_6799198(Complex_I_biogenesis);R_MMU_611105(Respiratory_electron_transport);R_MMU_163200(Respiratory_electron_transport,_ATP_synthesis_by_chemiosmotic_coupling,_and_heat_production_by_uncoupling_proteins.);R_MMU_1428517(The_citric_acid_(TCA)_cycle_and_respiratory_electron_transport)	802.628	555.107	1534.71	2178.53	401.507	441.891	452.765	636.822	2.62339	1.39143	0.00274669	0.224434	up	no
ENSMUSG00000035929	H2-Q4	15015	ENSMUST00000173975;ENSMUST00000081435	GO:0002476(antigen processing and presentation of endogenous peptide antigen via MHC class Ib);GO:0005102(signaling receptor binding);GO:0005615(extracellular space);GO:0005783(endoplasmic reticulum);GO:0005794(Golgi apparatus);GO:0005797(Golgi medial cisterna);GO:0005886(plasma membrane);GO:0009897(external side of plasma membrane);GO:0009986(cell surface);GO:0016020(membrane);GO:0016021(integra…	04144(Endocytosis);04145(Phagosome);04218(Cellular senescence);04514(Cell adhesion molecules (CAMs));04612(Antigen processing and presentation);04650(Natural killer cell mediated cytotoxicity);04940(Type I diabetes mellitus);05163(Human cytomegalovirus infection);05165(Human papillomavirus infection);05166(Human T-cell leukemia virus 1 infection);05167(Kaposi sarcoma-associated herpesvirus infect…	K06751	NA	histocompatibility 2, Q region locus 4 [Source:MGI Symbol;Acc:MGI:95933]	retained_intron;protein_coding	R_MMU_1236977(Endosomal/Vacuolar_pathway);R_MMU_1236975(Antigen_processing_Cross_presentation);R_MMU_1236974(ER_Phagosome_pathway);R_MMU_198933(Immunoregulatory_interactions_between_a_Lymphoid_and_a_non_Lymphoid_cell);R_MMU_168256(Immune_System);R_MMU_983170(Antigen_Presentation:_Folding,_assembly_and_peptide_loading_of_class_I_MHC);R_MMU_6798695(Neutrophil_degranulation);R_MMU_168249(Innate_Immu…	90.6199	105.356	68.4309	44.5195	134.978	137.656	139.28	89.1823	0.616501	-0.697826	0.00277413	0.225338	down	no
ENSMUSG00000021958	Pinx1	72400	ENSMUST00000022528;ENSMUST00000225644;ENSMUST00000225564	GO:0000228(nuclear chromosome);GO:0000775(chromosome, centromeric region);GO:0000776(kinetochore);GO:0000777(condensed chromosome kinetochore);GO:0000781(chromosome, telomeric region);GO:0000784(nuclear chromosome, telomeric region);GO:0003676(nucleic acid binding);GO:0005634(nucleus);GO:0005654(nucleoplasm);GO:0005694(chromosome);GO:0005730(nucleolus);GO:0005819(spindle);GO:0007004(telomere main…	NA	K11135	NA	PIN2/TERF1 interacting, telomerase inhibitor 1 [Source:MGI Symbol;Acc:MGI:1919650]	protein_coding;processed_transcript;retained_intron	NA	4.65155	4.93985	5.18279	4.59364	4.33797	3.96295	3.77834	3.65475	1.23095	0.299776	0.00277509	0.225338	up	no
ENSMUSG00000022283	Pabpc1	18458	ENSMUST00000001809;ENSMUST00000146577;ENSMUST00000226867;ENSMUST00000226830;ENSMUST00000156793;ENSMUST00000142357;ENSMUST00000147116;ENSMUST00000155116;ENSMUST00000146327;ENSMUST00000226496	GO:0000184(nuclear-transcribed mRNA catabolic process, nonsense-mediated decay);GO:0003676(nucleic acid binding);GO:0003723(RNA binding);GO:0003729(mRNA binding);GO:0003730(mRNA 3'-UTR binding);GO:0005515(protein binding);GO:0005634(nucleus);GO:0005681(spliceosomal complex);GO:0005737(cytoplasm);GO:0005829(cytosol);GO:0006397(mRNA processing);GO:0008022(protein C-terminus binding);GO:0008143(poly…	03013(RNA transport);03015(mRNA surveillance pathway);03018(RNA degradation);03018(RNA degradation)	K13126	NA	poly(A) binding protein, cytoplasmic 1 [Source:MGI Symbol;Acc:MGI:1349722]	protein_coding;retained_intron;processed_transcript	R_MMU_975957(Nonsense_Mediated_Decay_(NMD)_enhanced_by_the_Exon_Junction_Complex_(EJC));R_MMU_429914(Deadenylation_dependent_mRNA_decay);R_MMU_975956(Nonsense_Mediated_Decay_(NMD)_independent_of_the_Exon_Junction_Complex_(EJC));R_MMU_72766(Translation);R_MMU_72737(Cap_dependent_Translation_Initiation);R_MMU_450408(AUF1_(hnRNP_D0)_binds_and_destabilizes_mRNA);R_MMU_392499(Metabolism_of_proteins);R…	119.671	105.958	134.555	129.582	100.508	100.058	95.9305	98.9574	1.23849	0.308584	0.00285354	0.230878	up	no
ENSMUSG00000022151	Ttc33	67515	ENSMUST00000022751;ENSMUST00000081640;ENSMUST00000144653;ENSMUST00000118193;ENSMUST00000141167	GO:0003674(molecular_function);GO:0005515(protein binding);GO:0005575(cellular_component);GO:0008150(biological_process);GO:0008150(biological_process)	NA	NA	NA	tetratricopeptide repeat domain 33 [Source:MGI Symbol;Acc:MGI:1914765]	protein_coding	NA	10.595	11.0094	9.01013	9.13233	12.3322	13.2131	13.9682	12.0105	0.771424	-0.374404	0.00286109	0.230878	down	no
ENSMUSG00000040225	Prrc2c	226562	ENSMUST00000182308;ENSMUST00000182149;ENSMUST00000182660;ENSMUST00000182393;ENSMUST00000183011;ENSMUST00000028016;ENSMUST00000183223;ENSMUST00000182535;ENSMUST00000182448;ENSMUST00000182288;ENSMUST00000193937;ENSMUST00000182593;ENSMUST00000182331;ENSMUST00000183286	GO:0002244(hematopoietic progenitor cell differentiation);GO:0005737(cytoplasm);GO:0005829(cytosol);GO:0008022(protein C-terminus binding);GO:0010494(cytoplasmic stress granule);GO:0030154(cell differentiation);GO:0034063(stress granule assembly);GO:0034063(stress granule assembly)	NA	NA	NA	proline-rich coiled-coil 2C [Source:MGI Symbol;Acc:MGI:1913754]	retained_intron;protein_coding;processed_transcript	NA	13.9493	13.9993	18.3747	13.9218	11.2933	12.8564	12.6042	11.9199	1.23773	0.307701	0.00287369	0.231176	up	no
ENSMUSG00000073125	Xlr3b	574437	ENSMUST00000101486;ENSMUST00000137641;ENSMUST00000138149	GO:0000795(synaptonemal complex);GO:0003674(molecular_function);GO:0007283(spermatogenesis);GO:0007286(spermatid development);GO:0051321(meiotic cell cycle);GO:0051965(positive regulation of synapse assembly);GO:0061003(positive regulation of dendritic spine morphogenesis);GO:0061003(positive regulation of dendritic spine morphogenesis)	NA	NA	NA	X-linked lymphocyte-regulated 3B [Source:MGI Symbol;Acc:MGI:109505]	protein_coding;retained_intron	NA	1.48508	1.52922	1.73959	0.614333	0.796797	0.74332	1.00018	0.605311	1.70657	0.771103	0.00291416	0.23297	up	no
ENSMUSG00000014959	Gorasp2	70231	ENSMUST00000028509;ENSMUST00000130970;ENSMUST00000136485;ENSMUST00000112201;ENSMUST00000133432;ENSMUST00000112205	GO:0000139(Golgi membrane);GO:0003674(molecular_function);GO:0005515(protein binding);GO:0005783(endoplasmic reticulum);GO:0005789(endoplasmic reticulum membrane);GO:0005794(Golgi apparatus);GO:0005797(Golgi medial cisterna);GO:0006996(organelle organization);GO:0007030(Golgi organization);GO:0007283(spermatogenesis);GO:0016020(membrane);GO:0030154(cell differentiation);GO:0034976(response to end…	NA	NA	NA	golgi reassembly stacking protein 2 [Source:MGI Symbol;Acc:MGI:2135962]	protein_coding;processed_transcript	R_MMU_1640170(Cell_Cycle);R_MMU_69278(Cell_Cycle,_Mitotic);R_MMU_68886(M_Phase);R_MMU_68875(Mitotic_Prophase);R_MMU_162658(Golgi_Cisternae_Pericentriolar_Stack_Reorganization)	20.7935	17.5045	24.5381	28.0679	16.001	16.7117	15.6612	17.6399	1.37705	0.461578	0.0029149	0.23297	up	no
ENSMUSG00000025787	Tgm4	331046	ENSMUST00000214552;ENSMUST00000026893;ENSMUST00000143364	GO:0003810(protein-glutamine gamma-glutamyltransferase activity);GO:0005737(cytoplasm);GO:0005794(Golgi apparatus);GO:0018149(peptide cross-linking);GO:0046872(metal ion binding);GO:0062023(collagen-containing extracellular matrix);GO:0062023(collagen-containing extracellular matrix)	NA	K05621	EC:2.3.2.13	transglutaminase 4 (prostate) [Source:MGI Symbol;Acc:MGI:3027002]	retained_intron;protein_coding;processed_transcript	NA	0.188625	0.0722797	0.0893667	0.233728	0.0694046	0.0338059	0.0617113	0.0329645	2.95118	1.56129	0.00292289	0.23297	up	no
ENSMUSG00000026727	Rsu1	20163	ENSMUST00000028059;ENSMUST00000131226;ENSMUST00000161912;ENSMUST00000195538;ENSMUST00000162223;ENSMUST00000129257;ENSMUST00000134551;ENSMUST00000114791;ENSMUST00000191959;ENSMUST00000137670	GO:0005515(protein binding);GO:0005925(focal adhesion);GO:0010811(positive regulation of cell-substrate adhesion);GO:0043547(positive regulation of GTPase activity);GO:0043547(positive regulation of GTPase activity)	NA	NA	NA	Ras suppressor protein 1 [Source:MGI Symbol;Acc:MGI:103040]	protein_coding;retained_intron;nonsense_mediated_decay	R_MMU_446353(Cell_extracellular_matrix_interactions);R_MMU_446728(Cell_junction_organization);R_MMU_446388(Regulation_of_cytoskeletal_remodeling_and_cell_spreading_by_IPP_complex_components);R_MMU_1500931(Cell_Cell_communication)	12.6842	9.63859	13.2704	12.2531	8.65039	9.18453	8.22314	10.2804	1.31669	0.396912	0.00294848	0.233783	up	no
ENSMUSG00000063253	Scoc	56367	ENSMUST00000167525;ENSMUST00000081506;ENSMUST00000212031;ENSMUST00000212500;ENSMUST00000212947;ENSMUST00000212905;ENSMUST00000212849;ENSMUST00000212871;ENSMUST00000212473	GO:0000139(Golgi membrane);GO:0003674(molecular_function);GO:0005654(nucleoplasm);GO:0005737(cytoplasm);GO:0005768(endosome);GO:0005794(Golgi apparatus);GO:0005802(trans-Golgi network);GO:0005829(cytosol);GO:0016020(membrane);GO:0016239(positive regulation of macroautophagy);GO:0061635(regulation of protein complex stability);GO:0061635(regulation of protein complex stability)	NA	K20316	NA	short coiled-coil protein [Source:MGI Symbol;Acc:MGI:1927654]	protein_coding;retained_intron;processed_transcript	NA	6.71227	5.99875	7.52889	6.00348	5.41936	5.70103	5.84761	4.2985	1.23402	0.303371	0.00295108	0.233783	up	no
ENSMUSG00000085566	A730017L22Rik	613258	ENSMUST00000128176;ENSMUST00000135110;ENSMUST00000133766	NA	NA	NA	NA	RIKEN cDNA A730017L22 gene [Source:MGI Symbol;Acc:MGI:3584452]	processed_transcript	NA	1.83095	1.25177	1.76232	1.24963	1.20956	1.12789	1.09557	1.07596	1.35168	0.434748	0.0029631	0.234022	up	no
ENSMUSG00000031129	Slc9a9	331004	ENSMUST00000033463;ENSMUST00000162329;ENSMUST00000162870	GO:0005768(endosome);GO:0005886(plasma membrane);GO:0006811(ion transport);GO:0006812(cation transport);GO:0006814(sodium ion transport);GO:0006885(regulation of pH);GO:0015297(antiporter activity);GO:0015299(solute:proton antiporter activity);GO:0015385(sodium:proton antiporter activity);GO:0015386(potassium:proton antiporter activity);GO:0016020(membrane);GO:0016021(integral component of membra…	NA	K14725	NA	solute carrier family 9 (sodium/hydrogen exchanger), member 9 [Source:MGI Symbol;Acc:MGI:2679732]	protein_coding;retained_intron;processed_transcript	R_MMU_425986(Sodium/Proton_exchangers);R_MMU_425393(Transport_of_inorganic_cations/anions_and_amino_acids/oligopeptides);R_MMU_425407(SLC_mediated_transmembrane_transport);R_MMU_382551(Transport_of_small_molecules)	7.89186	8.66936	8.47658	9.44614	7.049	6.73588	7.29188	7.14244	1.222	0.289247	0.00298294	0.234875	up	no
ENSMUSG00000054619	Mettl7a1	70152	ENSMUST00000067752;ENSMUST00000230472;ENSMUST00000230018;ENSMUST00000229588;ENSMUST00000231166;ENSMUST00000230252;ENSMUST00000229574;ENSMUST00000229217	GO:0005811(lipid droplet);GO:0008168(methyltransferase activity);GO:0016020(membrane);GO:0016021(integral component of membrane);GO:0016740(transferase activity);GO:0032259(methylation);GO:0032259(methylation)	NA	NA	NA	methyltransferase like 7A1 [Source:MGI Symbol;Acc:MGI:1916523]	protein_coding;nonsense_mediated_decay	R_MMU_168256(Immune_System);R_MMU_6798695(Neutrophil_degranulation);R_MMU_168249(Innate_Immune_System)	14.0728	16.2026	11.9612	10.716	17.178	19.4164	18.9868	15.7712	0.742129	-0.430258	0.00301195	0.235655	down	no
ENSMUSG00000037972	Snn	20621	ENSMUST00000089011;ENSMUST00000228962	GO:0005737(cytoplasm);GO:0005739(mitochondrion);GO:0005741(mitochondrial outer membrane);GO:0008150(biological_process);GO:0016020(membrane);GO:0016021(integral component of membrane);GO:0046872(metal ion binding);GO:0046872(metal ion binding)	NA	NA	NA	stannin [Source:MGI Symbol;Acc:MGI:1276549]	protein_coding	NA	6.08482	6.20367	4.17082	3.75736	8.32979	8.08889	6.5508	7.07483	0.672895	-0.571547	0.00302383	0.235655	down	no
ENSMUSG00000026126	Ptpn18	19253	ENSMUST00000188972;ENSMUST00000188019;ENSMUST00000027302;ENSMUST00000185610;ENSMUST00000186252;ENSMUST00000190122;ENSMUST00000188884	GO:0001825(blastocyst formation);GO:0004721(phosphoprotein phosphatase activity);GO:0004725(protein tyrosine phosphatase activity);GO:0004726(non-membrane spanning protein tyrosine phosphatase activity);GO:0005515(protein binding);GO:0005634(nucleus);GO:0005737(cytoplasm);GO:0006470(protein dephosphorylation);GO:0016311(dephosphorylation);GO:0016787(hydrolase activity);GO:0016791(phosphatase acti…	NA	K18024	EC:3.1.3.48	protein tyrosine phosphatase, non-receptor type 18 [Source:MGI Symbol;Acc:MGI:108410]	protein_coding;processed_transcript;retained_intron	R_MMU_9006934(Signaling_by_Receptor_Tyrosine_Kinases);R_MMU_1227986(Signaling_by_ERBB2);R_MMU_162582(Signal_Transduction);R_MMU_8863795(Downregulation_of_ERBB2_signaling)	2.43429	4.17291	2.04183	2.09168	4.51628	4.05281	4.25924	4.15291	0.632505	-0.660851	0.00302769	0.235655	down	no
ENSMUSG00000021213	Akr1c13	27384	ENSMUST00000021634;ENSMUST00000140971;ENSMUST00000128892	GO:0004032(alditol:NADP+ 1-oxidoreductase activity);GO:0004033(aldo-keto reductase (NADP) activity);GO:0005829(cytosol);GO:0006805(xenobiotic metabolic process);GO:0008106(alcohol dehydrogenase (NADP+) activity);GO:0008202(steroid metabolic process);GO:0016229(steroid dehydrogenase activity);GO:0016491(oxidoreductase activity);GO:0047086(ketosteroid monooxygenase activity);GO:0055114(oxidation-re…	NA	K13374	EC:1.1.1.218	aldo-keto reductase family 1, member C13 [Source:MGI Symbol;Acc:MGI:1351662]	protein_coding;processed_transcript;nonsense_mediated_decay	NA	24.0334	28.0513	21.3403	20.9024	29.988	32.3494	33.0564	27.7281	0.766129	-0.384341	0.00303359	0.235655	down	no
ENSMUSG00000039065	Atpsckmt	68073	ENSMUST00000160146;ENSMUST00000042702;ENSMUST00000161061	GO:0005739(mitochondrion);GO:0008168(methyltransferase activity);GO:0016020(membrane);GO:0016021(integral component of membrane);GO:0016279(protein-lysine N-methyltransferase activity);GO:0016740(transferase activity);GO:0018022(peptidyl-lysine methylation);GO:0018023(peptidyl-lysine trimethylation);GO:0030061(mitochondrial crista);GO:0031966(mitochondrial membrane);GO:0032259(methylation);GO:190…	NA	NA	NA	ATP synthase C subunit lysine N-methyltransferase [Source:MGI Symbol;Acc:MGI:1915323]	processed_transcript;protein_coding	NA	1.08854	1.4918	1.11681	0.96005	1.80577	1.59396	1.64678	1.68449	0.691903	-0.531359	0.00303819	0.235655	down	no
ENSMUSG00000117399	Gm19689	100503434	ENSMUST00000234063;ENSMUST00000234397	NA	NA	NA	NA	predicted gene, 19689 [Source:MGI Symbol;Acc:MGI:5011874]	lincRNA;retained_intron	NA	0.056705	0.109928	0.232775	0.112718	0.0435842	0.0273779	0.0351079	0.033072	3.6806	1.87994	0.00306408	0.236956	up	no
ENSMUSG00000013787	Ehmt2	110147	ENSMUST00000137071;ENSMUST00000145201;ENSMUST00000097342;ENSMUST00000124002;ENSMUST00000150786;ENSMUST00000138500;ENSMUST00000145624;ENSMUST00000131915;ENSMUST00000013931;ENSMUST00000146418;ENSMUST00000078061;ENSMUST00000114033;ENSMUST00000124846;ENSMUST00000172921	GO:0000122(negative regulation of transcription by RNA polymerase II);GO:0000790(nuclear chromatin);GO:0000977(RNA polymerase II regulatory region sequence-specific DNA binding);GO:0002039(p53 binding);GO:0005515(protein binding);GO:0005634(nucleus);GO:0005654(nucleoplasm);GO:0005694(chromosome);GO:0006275(regulation of DNA replication);GO:0006306(DNA methylation);GO:0006325(chromatin organizatio…	00310(Lysine degradation);04211(Longevity regulating pathway);04211(Longevity regulating pathway)	K11420	EC:2.1.1.43	euchromatic histone lysine N-methyltransferase 2 [Source:MGI Symbol;Acc:MGI:2148922]	nonsense_mediated_decay;retained_intron;protein_coding;processed_transcript	R_MMU_2559582(Senescence_Associated_Secretory_Phenotype_(SASP));R_MMU_2559583(Cellular_Senescence);R_MMU_2262752(Cellular_responses_to_stress);R_MMU_73857(RNA_Polymerase_II_Transcription);R_MMU_73854(RNA_Polymerase_I_Promoter_Clearance);R_MMU_73864(RNA_Polymerase_I_Transcription);R_MMU_212436(Generic_Transcription_Pathway);R_MMU_8953897(Cellular_responses_to_external_stimuli);R_MMU_73762(RNA_Poly…	23.6498	24.8477	20.6607	20.5363	27.246	28.8053	29.3076	26.8459	0.799382	-0.323043	0.00308656	0.237986	down	no
ENSMUSG00000028367	Txn1	22166	ENSMUST00000030051	GO:0000122(negative regulation of transcription by RNA polymerase II);GO:0005515(protein binding);GO:0005576(extracellular region);GO:0005634(nucleus);GO:0005654(nucleoplasm);GO:0005737(cytoplasm);GO:0005739(mitochondrion);GO:0005829(cytosol);GO:0006662(glycerol ether metabolic process);GO:0009314(response to radiation);GO:0015035(protein disulfide oxidoreductase activity);GO:0015037(peptide disu…	04621(NOD-like receptor signaling pathway);05418(Fluid shear stress and atherosclerosis)	K03671	NA	thioredoxin 1 [Source:MGI Symbol;Acc:MGI:98874]	protein_coding	R_MMU_499943(Interconversion_of_nucleotide_di__and_triphosphates);R_MMU_622312(Inflammasomes);R_MMU_2559580(Oxidative_Stress_Induced_Senescence);R_MMU_9711123(Cellular_response_to_chemical_stress);R_MMU_2559583(Cellular_Senescence);R_MMU_1430728(Metabolism);R_MMU_2262752(Cellular_responses_to_stress);R_MMU_73857(RNA_Polymerase_II_Transcription);R_MMU_212436(Generic_Transcription_Pathway);R_MMU_89…	143.676	203.925	108.495	94.458	232.237	212.286	238.54	172.684	0.643361	-0.636301	0.00313671	0.240868	down	no
ENSMUSG00000026797	Stxbp1	20910	ENSMUST00000113222;ENSMUST00000050000;ENSMUST00000192333;ENSMUST00000208840;ENSMUST00000077458	GO:0000149(SNARE binding);GO:0002576(platelet degranulation);GO:0003006(developmental process involved in reproduction);GO:0005515(protein binding);GO:0005634(nucleus);GO:0005654(nucleoplasm);GO:0005737(cytoplasm);GO:0005739(mitochondrion);GO:0005829(cytosol);GO:0005856(cytoskeleton);GO:0005886(plasma membrane);GO:0006886(intracellular protein transport);GO:0006887(exocytosis);GO:0006904(vesicle …	04721(Synaptic vesicle cycle);04721(Synaptic vesicle cycle)	K15292	NA	syntaxin binding protein 1 [Source:MGI Symbol;Acc:MGI:107363]	processed_transcript;protein_coding;retained_intron	R_MMU_112315(Transmission_across_Chemical_Synapses);R_MMU_210500(Glutamate_Neurotransmitter_Release_Cycle);R_MMU_264642(Acetylcholine_Neurotransmitter_Release_Cycle);R_MMU_212676(Dopamine_Neurotransmitter_Release_Cycle);R_MMU_112310(Neurotransmitter_release_cycle);R_MMU_888590(GABA_synthesis,_release,_reuptake_and_degradation);R_MMU_181429(Serotonin_Neurotransmitter_Release_Cycle);R_MMU_112316(Ne…	6.40546	5.91366	6.47348	5.86245	5.55335	5.5494	5.43213	4.73577	1.15911	0.213019	0.00314577	0.240868	up	no
ENSMUSG00000042737	Dpm3	68563	ENSMUST00000040824;ENSMUST00000107462;ENSMUST00000137975	GO:0004582(dolichyl-phosphate beta-D-mannosyltransferase activity);GO:0005783(endoplasmic reticulum);GO:0005789(endoplasmic reticulum membrane);GO:0006486(protein glycosylation);GO:0006506(GPI anchor biosynthetic process);GO:0008047(enzyme activator activity);GO:0016020(membrane);GO:0016021(integral component of membrane);GO:0030176(integral component of endoplasmic reticulum membrane);GO:0031647…	00510(N-Glycan biosynthesis);00510(N-Glycan biosynthesis)	K09659	NA	dolichyl-phosphate mannosyltransferase polypeptide 3 [Source:MGI Symbol;Acc:MGI:1915813]	protein_coding;retained_intron	R_MMU_446193(Biosynthesis_of_the_N_glycan_precursor_(dolichol_lipid_linked_oligosaccharide,_LLO)_and_transfer_to_a_nascent_protein);R_MMU_597592(Post_translational_protein_modification);R_MMU_392499(Metabolism_of_proteins);R_MMU_446219(Synthesis_of_substrates_in_N_glycan_biosythesis);R_MMU_446203(Asparagine_N_linked_glycosylation);R_MMU_162699(Synthesis_of_dolichyl_phosphate_mannose);R_MMU_163125…	5.04313	5.21143	3.15467	3.70714	7.13387	5.91735	7.7559	5.99835	0.63854	-0.647151	0.00315175	0.240868	down	no
ENSMUSG00000020078	Vps26a	30930	ENSMUST00000105447;ENSMUST00000219574;ENSMUST00000217868;ENSMUST00000092473	GO:0005515(protein binding);GO:0005737(cytoplasm);GO:0005764(lysosome);GO:0005768(endosome);GO:0005769(early endosome);GO:0005829(cytosol);GO:0006886(intracellular protein transport);GO:0010008(endosome membrane);GO:0015031(protein transport);GO:0016020(membrane);GO:0030904(retromer complex);GO:0030906(retromer, cargo-selective complex);GO:0031982(vesicle);GO:0042147(retrograde transport, endosom…	04144(Endocytosis);04144(Endocytosis)	K18466	NA	VPS26 retromer complex component A [Source:MGI Symbol;Acc:MGI:1353654]	protein_coding;nonsense_mediated_decay	R_MMU_195721(Signaling_by_WNT);R_MMU_3238698(WNT_ligand_biogenesis_and_trafficking);R_MMU_162582(Signal_Transduction)	56.9803	54.2134	66.2446	56.3176	51.4483	51.334	50.2646	44.021	1.18617	0.246311	0.0031671	0.241331	up	no
ENSMUSG00000039218	Srrm2	75956	ENSMUST00000186259;ENSMUST00000190686;ENSMUST00000189977;ENSMUST00000088621;ENSMUST00000190568;ENSMUST00000186914;ENSMUST00000191385;ENSMUST00000186961;ENSMUST00000180975;ENSMUST00000190293;ENSMUST00000186045	GO:0000398(mRNA splicing, via spliceosome);GO:0003729(mRNA binding);GO:0005515(protein binding);GO:0005634(nucleus);GO:0005681(spliceosomal complex);GO:0006397(mRNA processing);GO:0008150(biological_process);GO:0008380(RNA splicing);GO:0015030(Cajal body);GO:0016607(nuclear speck);GO:0047485(protein N-terminus binding);GO:0070742(C2H2 zinc finger domain binding);GO:0071005(U2-type precatalytic sp…	NA	K13172	NA	serine/arginine repetitive matrix 2 [Source:MGI Symbol;Acc:MGI:1923206]	nonsense_mediated_decay;protein_coding;retained_intron;processed_transcript	R_MMU_72172(mRNA_Splicing);R_MMU_72203(Processing_of_Capped_Intron_Containing_Pre_mRNA);R_MMU_72163(mRNA_Splicing_Major_Pathway);R_MMU_8953854(Metabolism_of_RNA)	44.2988	39.7753	59.4149	49.2412	36.9535	40.4409	38.9688	33.7153	1.2842	0.360866	0.00319653	0.241399	up	no
ENSMUSG00000023723	Mrps23	64656	ENSMUST00000024486;ENSMUST00000144070;ENSMUST00000139170;ENSMUST00000118784;ENSMUST00000107915	GO:0003735(structural constituent of ribosome);GO:0005739(mitochondrion);GO:0005763(mitochondrial small ribosomal subunit);GO:0005840(ribosome);GO:0006412(translation);GO:0031965(nuclear membrane);GO:0031965(nuclear membrane)	NA	K17402	NA	mitochondrial ribosomal protein S23 [Source:MGI Symbol;Acc:MGI:1928138]	protein_coding	R_MMU_5368287(Mitochondrial_translation);R_MMU_5389840(Mitochondrial_translation_elongation);R_MMU_72766(Translation);R_MMU_392499(Metabolism_of_proteins);R_MMU_5419276(Mitochondrial_translation_termination)	14.2601	17.8199	13.1543	10.9132	19.3247	19.476	19.5472	18.2129	0.733369	-0.447389	0.0032015	0.241399	down	no
ENSMUSG00000117729	Gm5242	383424	ENSMUST00000237684	NA	NA	NA	NA	predicted gene 5242 [Source:MGI Symbol;Acc:MGI:3779478]	processed_pseudogene	NA	0	0.016389	0	0	0.198169	0.196097	0.118821	0.030931	0.0301258	-5.05285	0.00321159	0.241399	down	no
ENSMUSG00000041112	Elmo1	140580	ENSMUST00000072519;ENSMUST00000180626;ENSMUST00000180767;ENSMUST00000221067;ENSMUST00000181429	GO:0005085(guanyl-nucleotide exchange factor activity);GO:0005515(protein binding);GO:0005737(cytoplasm);GO:0005886(plasma membrane);GO:0006909(phagocytosis);GO:0006911(phagocytosis, engulfment);GO:0006915(apoptotic process);GO:0007015(actin filament organization);GO:0016020(membrane);GO:0016477(cell migration);GO:0016601(Rac protein signal transduction);GO:0017124(SH3 domain binding);GO:0030029(…	04062(Chemokine signaling pathway);05100(Bacterial invasion of epithelial cells);05100(Bacterial invasion of epithelial cells)	K12366	NA	engulfment and cell motility 1 [Source:MGI Symbol;Acc:MGI:2153044]	protein_coding;retained_intron	R_MMU_2029480(Fcgamma_receptor_(FCGR)_dependent_phagocytosis);R_MMU_4420097(VEGFA_VEGFR2_Pathway);R_MMU_9006927(Signaling_by_Non_Receptor_Tyrosine_Kinases);R_MMU_2029482(Regulation_of_actin_dynamics_for_phagocytic_cup_formation);R_MMU_8848021(Signaling_by_PTK6);R_MMU_168256(Immune_System);R_MMU_194138(Signaling_by_VEGF);R_MMU_9006934(Signaling_by_Receptor_Tyrosine_Kinases);R_MMU_168249(Innate_Imm…	5.55693	5.06914	5.94946	4.30631	4.26392	4.95724	4.10021	3.88286	1.21376	0.279486	0.00321359	0.241399	up	no
ENSMUSG00000113902	Ndufb1-ps		ENSMUST00000221191;ENSMUST00000221422;ENSMUST00000221227;ENSMUST00000222608	GO:0003954(NADH dehydrogenase activity);GO:0005739(mitochondrion);GO:0005743(mitochondrial inner membrane);GO:0005747(mitochondrial respiratory chain complex I);GO:0016020(membrane);GO:0016021(integral component of membrane);GO:0016607(nuclear speck);GO:0032981(mitochondrial respiratory chain complex I assembly);GO:0055114(oxidation-reduction process);GO:0070469(respirasome);GO:0070469(respirasom…	NA	NA	NA	NADH:ubiquinone oxidoreductase subunit B1 [Source:MGI Symbol;Acc:MGI:3780865]	protein_coding;processed_transcript	NA	16.7221	21.4977	12.72	10.2798	25.941	21.8817	26.7881	19.9666	0.647297	-0.627501	0.00321731	0.241399	down	no
ENSMUSG00000035242	Oaz1	18245	ENSMUST00000179341;ENSMUST00000179172;ENSMUST00000179894;ENSMUST00000060987;ENSMUST00000177850;ENSMUST00000180036;ENSMUST00000179620	GO:0005515(protein binding);GO:0005634(nucleus);GO:0005737(cytoplasm);GO:0005829(cytosol);GO:0006595(polyamine metabolic process);GO:0006596(polyamine biosynthetic process);GO:0008073(ornithine decarboxylase inhibitor activity);GO:0019899(enzyme binding);GO:0043086(negative regulation of catalytic activity);GO:0044877(protein-containing complex binding);GO:0045732(positive regulation of protein c…	NA	K16548	NA	ornithine decarboxylase antizyme 1 [Source:MGI Symbol;Acc:MGI:109433]	protein_coding;retained_intron	R_MMU_351202(Metabolism_of_polyamines);R_MMU_1430728(Metabolism);R_MMU_71291(Metabolism_of_amino_acids_and_derivatives);R_MMU_350562(Regulation_of_ornithine_decarboxylase_(ODC))	53.2543	71.2433	40.3641	39.6889	79.6231	73.0982	76.3706	68.4044	0.687574	-0.540414	0.00323081	0.241399	down	no
ENSMUSG00000065947	mt-Nd4l		ENSMUST00000084013	GO:0005739(mitochondrion);GO:0008137(NADH dehydrogenase (ubiquinone) activity);GO:0016020(membrane);GO:0016021(integral component of membrane);GO:0016491(oxidoreductase activity);GO:0016651(oxidoreductase activity, acting on NAD(P)H);GO:0030964(NADH dehydrogenase complex);GO:0031966(mitochondrial membrane);GO:0042773(ATP synthesis coupled electron transport);GO:0055114(oxidation-reduction process…	00190(Oxidative phosphorylation);04714(Thermogenesis);04723(Retrograde endocannabinoid signaling);05012(Parkinson disease)	K03882	EC:7.1.1.2	mitochondrially encoded NADH dehydrogenase 4L [Source:MGI Symbol;Acc:MGI:102497]	protein_coding	NA	491.442	362.273	910.363	1388.31	271.497	278.684	292.302	388.833	2.56018	1.35625	0.00323302	0.241399	up	no
ENSMUSG00000026223	Itm2c	64294	ENSMUST00000185569;ENSMUST00000027425;ENSMUST00000139837	GO:0001540(amyloid-beta binding);GO:0005524(ATP binding);GO:0005764(lysosome);GO:0005765(lysosomal membrane);GO:0005794(Golgi apparatus);GO:0005886(plasma membrane);GO:0010977(negative regulation of neuron projection development);GO:0016020(membrane);GO:0016021(integral component of membrane);GO:0030182(neuron differentiation);GO:0042985(negative regulation of amyloid precursor protein biosynthet…	NA	K18265	NA	integral membrane protein 2C [Source:MGI Symbol;Acc:MGI:1927594]	protein_coding;retained_intron	NA	76.6141	86.7841	62.5601	89.2569	112.599	110.469	112.283	116.563	0.697511	-0.519711	0.00324345	0.241483	down	no
ENSMUSG00000083911	Gm4342	100043296	ENSMUST00000118982	NA	NA	NA	NA	predicted gene 4342 [Source:MGI Symbol;Acc:MGI:3782526]	processed_pseudogene	NA	0.777213	0.67188	0.568961	0.448648	0.228639	0.072974	0	0	8.17837	3.03181	0.00326877	0.242673	up	no
ENSMUSG00000027935	Rab13	68328	ENSMUST00000065418;ENSMUST00000107373;ENSMUST00000198809	GO:0000166(nucleotide binding);GO:0003924(GTPase activity);GO:0005525(GTP binding);GO:0005768(endosome);GO:0005794(Golgi apparatus);GO:0005802(trans-Golgi network);GO:0005829(cytosol);GO:0005886(plasma membrane);GO:0005911(cell-cell junction);GO:0005923(bicellular tight junction);GO:0006886(intracellular protein transport);GO:0006904(vesicle docking involved in exocytosis);GO:0008021(synaptic ves…	04530(Tight junction);04530(Tight junction)	K06109	NA	RAB13, member RAS oncogene family [Source:MGI Symbol;Acc:MGI:1927232]	protein_coding;retained_intron	R_MMU_5653656(Vesicle_mediated_transport);R_MMU_8873719(RAB_geranylgeranylation);R_MMU_597592(Post_translational_protein_modification);R_MMU_392499(Metabolism_of_proteins);R_MMU_199991(Membrane_Trafficking);R_MMU_8876198(RAB_GEFs_exchange_GTP_for_GDP_on_RABs);R_MMU_9007101(Rab_regulation_of_trafficking)	4.53299	4.47806	3.94155	3.70661	5.84036	6.3698	4.99177	6.63839	0.698783	-0.517084	0.00329161	0.243097	down	no
ENSMUSG00000060743	H3f3a	15078	ENSMUST00000081026;ENSMUST00000162814;ENSMUST00000161308;ENSMUST00000159441;ENSMUST00000162118;ENSMUST00000159685;ENSMUST00000159789	GO:0000228(nuclear chromosome);GO:0000784(nuclear chromosome, telomeric region);GO:0000786(nucleosome);GO:0000788(nuclear nucleosome);GO:0000978(RNA polymerase II cis-regulatory region sequence-specific DNA binding);GO:0000979(RNA polymerase II core promoter sequence-specific DNA binding);GO:0001649(osteoblast differentiation);GO:0001740(Barr body);GO:0003677(DNA binding);GO:0005634(nucleus);GO:0…	05034(Alcoholism);05202(Transcriptional misregulation in cancer);05322(Systemic lupus erythematosus);05322(Systemic lupus erythematosus)	K11253	NA	H3.3 histone A [Source:MGI Symbol;Acc:MGI:1097686]	protein_coding;retained_intron	R_MMU_2559582(Senescence_Associated_Secretory_Phenotype_(SASP));R_MMU_5250913(Positive_epigenetic_regulation_of_rRNA_expression);R_MMU_2559580(Oxidative_Stress_Induced_Senescence);R_MMU_427359(SIRT1_negatively_regulates_rRNA_expression);R_MMU_2559583(Cellular_Senescence);R_MMU_109582(Hemostasis);R_MMU_211000(Gene_Silencing_by_RNA);R_MMU_2262752(Cellular_responses_to_stress);R_MMU_73857(RNA_Polyme…	64.2848	81.9303	51.7016	61.6537	98.0736	93.3848	98.2768	75.201	0.711276	-0.491519	0.00329318	0.243097	down	no
ENSMUSG00000025165	Sectm1a	209588	ENSMUST00000026162;ENSMUST00000106119;ENSMUST00000100126	GO:0005125(cytokine activity);GO:0006955(immune response);GO:0007165(signal transduction);GO:0016020(membrane);GO:0016021(integral component of membrane);GO:0016021(integral component of membrane)	NA	NA	NA	secreted and transmembrane 1A [Source:MGI Symbol;Acc:MGI:2384805]	protein_coding	NA	0.090614	0.029917	0.071444	0	0.290485	0.113761	0.21013	0.517043	0.169676	-2.55914	0.00331426	0.24396	down	no
ENSMUSG00000067547	Gm7666	665511	ENSMUST00000146631	NA	NA	NA	NA	predicted pseudogene 7666 [Source:MGI Symbol;Acc:MGI:3648907]	transcribed_processed_pseudogene	NA	3.78699	5.52472	4.56309	3.0472	7.57622	7.20448	7.93889	4.87175	0.613309	-0.705314	0.00333118	0.244512	down	no
ENSMUSG00000067736	Gm10222	100142658	ENSMUST00000088336	NA	NA	NA	NA	predicted gene 10222 [Source:MGI Symbol;Acc:MGI:3642643]	unprocessed_pseudogene	NA	490.776	362.66	912.766	1403.81	273.303	281.55	294.202	388.143	2.56226	1.35742	0.00334752	0.244953	up	no
ENSMUSG00000116812	Gm2792	100040471	ENSMUST00000231574	NA	NA	NA	NA	predicted gene 2792 [Source:MGI Symbol;Acc:MGI:3780960]	unprocessed_pseudogene	NA	2.60305	2.36083	3.61505	1.88548	1.81509	2.04379	2.00073	1.42209	1.43709	0.523146	0.00335954	0.244953	up	no
ENSMUSG00000029119	Man2b2	17160	ENSMUST00000031002;ENSMUST00000147893;ENSMUST00000124711	GO:0003824(catalytic activity);GO:0004559(alpha-mannosidase activity);GO:0005576(extracellular region);GO:0005764(lysosome);GO:0005774(vacuolar membrane);GO:0005975(carbohydrate metabolic process);GO:0006013(mannose metabolic process);GO:0008152(metabolic process);GO:0016787(hydrolase activity);GO:0016798(hydrolase activity, acting on glycosyl bonds);GO:0030246(carbohydrate binding);GO:0046872(me…	00511(Other glycan degradation);00511(Other glycan degradation)	K12312	EC:3.2.1.24	mannosidase 2, alpha B2 [Source:MGI Symbol;Acc:MGI:1195262]	protein_coding	R_MMU_8853383(Lysosomal_oligosaccharide_catabolism);R_MMU_71387(Metabolism_of_carbohydrates);R_MMU_1430728(Metabolism)	61.9522	54.9613	60.9491	54.0277	49.3182	50.1553	49.453	51.0742	1.15945	0.213438	0.00336953	0.244953	up	no
ENSMUSG00000089769	Gm16574	100417422	ENSMUST00000159301	NA	NA	NA	NA	predicted gene 16574 [Source:MGI Symbol;Acc:MGI:4414994]	processed_pseudogene	NA	0.649673	1.16632	0.512285	0.858634	1.71736	1.80703	1.89122	1.32968	0.472465	-1.08172	0.00337489	0.244953	down	no
ENSMUSG00000104713	Gbp6	100702	ENSMUST00000199944;ENSMUST00000200045;ENSMUST00000196520	GO:0003924(GTPase activity);GO:0005525(GTP binding);GO:0009617(response to bacterium);GO:0020005(symbiont-containing vacuole membrane);GO:0031410(cytoplasmic vesicle);GO:0035458(cellular response to interferon-beta);GO:0042832(defense response to protozoan);GO:0044406(adhesion of symbiont to host);GO:0050830(defense response to Gram-positive bacterium);GO:0071222(cellular response to lipopolysacc…	NA	K20908	NA	guanylate binding protein 6 [Source:MGI Symbol;Acc:MGI:2140937]	retained_intron;nonsense_mediated_decay;protein_coding	NA	16.4859	12.924	11.9183	10.1232	20.9224	17.1657	17.3303	17.4283	0.706297	-0.501653	0.00342772	0.248026	down	no
ENSMUSG00000040987	Mill2	243864	ENSMUST00000206487;ENSMUST00000072415;ENSMUST00000207014;ENSMUST00000228493;ENSMUST00000227379;ENSMUST00000072386	GO:0002429(immune response-activating cell surface receptor signaling pathway);GO:0005515(protein binding);GO:0005615(extracellular space);GO:0006979(response to oxidative stress);GO:0009408(response to heat);GO:0009897(external side of plasma membrane);GO:0031362(anchored component of external side of plasma membrane);GO:0032526(response to retinoic acid);GO:0046629(gamma-delta T cell activation…	NA	NA	NA	MHC I like leukocyte 2 [Source:MGI Symbol;Acc:MGI:2179989]	nonsense_mediated_decay;protein_coding;processed_transcript	NA	4.08182	4.12307	3.72231	2.87603	4.93845	5.03057	5.54755	4.3449	0.745324	-0.42406	0.00343632	0.248026	down	no
ENSMUSG00000021258	Ccnk	12454	ENSMUST00000223363;ENSMUST00000221167;ENSMUST00000101055	GO:0000079(regulation of cyclin-dependent protein serine/threonine kinase activity);GO:0002944(cyclin K-CDK12 complex);GO:0002945(cyclin K-CDK13 complex);GO:0004693(cyclin-dependent protein serine/threonine kinase activity);GO:0005654(nucleoplasm);GO:0006357(regulation of transcription by RNA polymerase II);GO:0006468(protein phosphorylation);GO:0006974(cellular response to DNA damage stimulus);G…	NA	NA	NA	cyclin K [Source:MGI Symbol;Acc:MGI:1276106]	retained_intron;protein_coding	R_MMU_674695(RNA_Polymerase_II_Pre_transcription_Events);R_MMU_170834(Signaling_by_TGF_beta_Receptor_Complex);R_MMU_9006936(Signaling_by_TGFB_family_members);R_MMU_73857(RNA_Polymerase_II_Transcription);R_MMU_212436(Generic_Transcription_Pathway);R_MMU_6807505(RNA_polymerase_II_transcribes_snRNA_genes);R_MMU_3700989(Transcriptional_Regulation_by_TP53);R_MMU_2173796(SMAD2/SMAD3:SMAD4_heterotrimer_…	19.2333	16.1375	23.9333	22.601	17.563	16.6162	14.7787	11.9373	1.34502	0.427623	0.00348689	0.250979	up	no
ENSMUSG00000038274	Fau	14109	ENSMUST00000178310;ENSMUST00000236217;ENSMUST00000236976;ENSMUST00000236021;ENSMUST00000043074;ENSMUST00000237859;ENSMUST00000237840;ENSMUST00000179142	GO:0002227(innate immune response in mucosa);GO:0003735(structural constituent of ribosome);GO:0005515(protein binding);GO:0005615(extracellular space);GO:0005840(ribosome);GO:0006412(translation);GO:0019731(antibacterial humoral response);GO:0022627(cytosolic small ribosomal subunit);GO:0050830(defense response to Gram-positive bacterium);GO:0061844(antimicrobial humoral immune response mediated…	03010(Ribosome);03010(Ribosome)	K02983	NA	Finkel-Biskis-Reilly murine sarcoma virus (FBR-MuSV) ubiquitously expressed (fox derived) [Source:MGI Symbol;Acc:MGI:102547]	protein_coding;retained_intron	NA	140.676	185.045	100.044	100.138	213.306	197.335	221.393	158.655	0.665119	-0.588315	0.0035444	0.251725	down	no
ENSMUSG00000072789	Gm10420	108169197	ENSMUST00000121713	NA	NA	NA	NA	predicted gene 10420 [Source:MGI Symbol;Acc:MGI:3704275]	processed_pseudogene	NA	1.82322	1.2356	2.86936	3.08661	1.32036	0.948124	0.902884	1.32442	2.00516	1.00372	0.00354506	0.251725	up	no
ENSMUSG00000082322	Gm9164	668426	ENSMUST00000118700	NA	NA	NA	NA	predicted gene 9164 [Source:MGI Symbol;Acc:MGI:3646866]	processed_pseudogene	NA	0	0	0	0	0.201502	0.131849	0.014105	0.051428	0.0010028	-9.96175	0.00354879	0.251725	down	no
ENSMUSG00000020413	Hus1	15574	ENSMUST00000020683;ENSMUST00000139877;ENSMUST00000146002;ENSMUST00000152890;ENSMUST00000127578;ENSMUST00000129115	GO:0000077(DNA damage checkpoint);GO:0000723(telomere maintenance);GO:0000724(double-strand break repair via homologous recombination);GO:0001932(regulation of protein phosphorylation);GO:0005634(nucleus);GO:0005730(nucleolus);GO:0005737(cytoplasm);GO:0006289(nucleotide-excision repair);GO:0006468(protein phosphorylation);GO:0006974(cellular response to DNA damage stimulus);GO:0009411(response to…	04218(Cellular senescence);04218(Cellular senescence)	K10903	NA	HUS1 checkpoint clamp component [Source:MGI Symbol;Acc:MGI:1277962]	protein_coding;retained_intron;processed_transcript;nonsense_mediated_decay	R_MMU_5685942(HDR_through_Homologous_Recombination_(HRR));R_MMU_69620(Cell_Cycle_Checkpoints);R_MMU_5693567(HDR_through_Homologous_Recombination_(HRR)_or_Single_Strand_Annealing_(SSA));R_MMU_73857(RNA_Polymerase_II_Transcription);R_MMU_212436(Generic_Transcription_Pathway);R_MMU_5685938(HDR_through_Single_Strand_Annealing_(SSA));R_MMU_1640170(Cell_Cycle);R_MMU_5693579(Homologous_DNA_Pairing_and_S…	1.68975	1.5054	1.68277	1.55675	1.41101	1.35794	1.34648	1.19928	1.21073	0.275874	0.00355421	0.251725	up	no
ENSMUSG00000081665	Gm15922		ENSMUST00000118068	NA	04380(Osteoclast differentiation)	K06512	NA	predicted gene 15922 [Source:MGI Symbol;Acc:MGI:3802148]	polymorphic_pseudogene	NA	43.9058	40.1691	44.6116	28.2111	32.6705	32.9876	31.7441	29.7118	1.23431	0.303702	0.00356395	0.251725	up	no
ENSMUSG00000064368	mt-Nd6		ENSMUST00000082419	GO:0005739(mitochondrion);GO:0008137(NADH dehydrogenase (ubiquinone) activity);GO:0016020(membrane);GO:0016021(integral component of membrane);GO:0016491(oxidoreductase activity);GO:0031966(mitochondrial membrane);GO:0035094(response to nicotine);GO:0042220(response to cocaine);GO:0042542(response to hydrogen peroxide);GO:0055114(oxidation-reduction process);GO:0070469(respirasome)	00190(Oxidative phosphorylation);04714(Thermogenesis);04723(Retrograde endocannabinoid signaling);05012(Parkinson disease)	K03884	EC:7.1.1.2	mitochondrially encoded NADH dehydrogenase 6 [Source:MGI Symbol;Acc:MGI:102495]	protein_coding	R_MMU_1430728(Metabolism);R_MMU_6799198(Complex_I_biogenesis);R_MMU_611105(Respiratory_electron_transport);R_MMU_163200(Respiratory_electron_transport,_ATP_synthesis_by_chemiosmotic_coupling,_and_heat_production_by_uncoupling_proteins.);R_MMU_1428517(The_citric_acid_(TCA)_cycle_and_respiratory_electron_transport)	829.422	569.132	1413.66	1945.46	471.985	487.033	492.499	642.962	2.27153	1.18367	0.00356689	0.251725	up	no
ENSMUSG00000053293	Pom121	107939	ENSMUST00000111171	GO:0005634(nucleus);GO:0005643(nuclear pore);GO:0005654(nucleoplasm);GO:0005783(endoplasmic reticulum);GO:0005789(endoplasmic reticulum membrane);GO:0006405(RNA export from nucleus);GO:0006606(protein import into nucleus);GO:0006999(nuclear pore organization);GO:0008139(nuclear localization sequence binding);GO:0015031(protein transport);GO:0016020(membrane);GO:0016021(integral component of membr…	03013(RNA transport)	K14316	NA	nuclear pore membrane protein 121 [Source:MGI Symbol;Acc:MGI:2137624]	protein_coding	R_MMU_3301854(Nuclear_Pore_Complex_(NPC)_Disassembly);R_MMU_3371453(Regulation_of_HSF1_mediated_heat_shock_response);R_MMU_4551638(SUMOylation_of_chromatin_organization_proteins);R_MMU_72203(Processing_of_Capped_Intron_Containing_Pre_mRNA);R_MMU_71387(Metabolism_of_carbohydrates);R_MMU_1430728(Metabolism);R_MMU_211000(Gene_Silencing_by_RNA);R_MMU_2262752(Cellular_responses_to_stress);R_MMU_323214…	9.73846	7.9442	12.1291	8.62214	7.91887	8.20074	7.45674	5.61375	1.31668	0.3969	0.00357772	0.251725	up	no
ENSMUSG00000038346	Zfp384	269800	ENSMUST00000132863;ENSMUST00000145138;ENSMUST00000046064;ENSMUST00000084275;ENSMUST00000054553;ENSMUST00000112427;ENSMUST00000145566;ENSMUST00000112424;ENSMUST00000131555;ENSMUST00000112428;ENSMUST00000144308;ENSMUST00000152752;ENSMUST00000140835;ENSMUST00000137325	GO:0000978(RNA polymerase II cis-regulatory region sequence-specific DNA binding);GO:0001228(DNA-binding transcription activator activity, RNA polymerase II-specific);GO:0003676(nucleic acid binding);GO:0003700(DNA-binding transcription factor activity);GO:0005634(nucleus);GO:0005925(focal adhesion);GO:0006913(nucleocytoplasmic transport);GO:0017124(SH3 domain binding);GO:0043565(sequence-specifi…	NA	NA	NA	zinc finger protein 384 [Source:MGI Symbol;Acc:MGI:2443203]	retained_intron;protein_coding;processed_transcript	NA	12.4035	10.8341	15.0975	13.4931	10.5215	10.5615	10.5477	9.69212	1.25423	0.326798	0.00357916	0.251725	up	no
ENSMUSG00000100131	Gm28439		ENSMUST00000187714	NA	NA	NA	NA	predicted gene 28439 [Source:MGI Symbol;Acc:MGI:5579145]	unprocessed_pseudogene	NA	466.517	305.13	947.588	1496.71	236.789	252.158	236.091	378.78	2.91347	1.54274	0.00359955	0.251725	up	no
ENSMUSG00000021361	Tmem14c	66154	ENSMUST00000021790	GO:0003674(molecular_function);GO:0005739(mitochondrion);GO:0005743(mitochondrial inner membrane);GO:0006783(heme biosynthetic process);GO:0006839(mitochondrial transport);GO:0016020(membrane);GO:0016021(integral component of membrane);GO:0030218(erythrocyte differentiation);GO:0031966(mitochondrial membrane);GO:0070453(regulation of heme biosynthetic process)	NA	NA	NA	transmembrane protein 14C [Source:MGI Symbol;Acc:MGI:1913404]	protein_coding	NA	48.6208	70.8814	34.5733	27.2351	81.232	73.0418	84.094	60.0289	0.607616	-0.718769	0.0036005	0.251725	down	no
ENSMUSG00000020876	Snx11	74479	ENSMUST00000127375;ENSMUST00000021246;ENSMUST00000107661;ENSMUST00000132354;ENSMUST00000136799;ENSMUST00000125025	GO:0005768(endosome);GO:0006886(intracellular protein transport);GO:0008289(lipid binding);GO:0015031(protein transport);GO:0016020(membrane);GO:0016050(vesicle organization);GO:0035091(phosphatidylinositol binding);GO:1901981(phosphatidylinositol phosphate binding);GO:1901981(phosphatidylinositol phosphate binding)	NA	K17924	NA	sorting nexin 11 [Source:MGI Symbol;Acc:MGI:1921729]	protein_coding;processed_transcript	NA	8.71778	9.92797	6.64934	5.59731	11.2766	13.2551	13.378	8.45744	0.666255	-0.585853	0.00361245	0.251725	down	no
ENSMUSG00000016206	H2-M3	14991	ENSMUST00000038580	GO:0001915(negative regulation of T cell mediated cytotoxicity);GO:0001916(positive regulation of T cell mediated cytotoxicity);GO:0002237(response to molecule of bacterial origin);GO:0002287(alpha-beta T cell activation involved in immune response);GO:0002451(peripheral B cell tolerance induction);GO:0002476(antigen processing and presentation of endogenous peptide antigen via MHC class Ib);GO:0…	04144(Endocytosis);04145(Phagosome);04218(Cellular senescence);04514(Cell adhesion molecules (CAMs));04612(Antigen processing and presentation);04650(Natural killer cell mediated cytotoxicity);04940(Type I diabetes mellitus);05163(Human cytomegalovirus infection);05165(Human papillomavirus infection);05166(Human T-cell leukemia virus 1 infection);05167(Kaposi sarcoma-associated herpesvirus infect…	K06751	NA	histocompatibility 2, M region locus 3 [Source:MGI Symbol;Acc:MGI:95915]	protein_coding	R_MMU_1236977(Endosomal/Vacuolar_pathway);R_MMU_1236975(Antigen_processing_Cross_presentation);R_MMU_1236974(ER_Phagosome_pathway);R_MMU_198933(Immunoregulatory_interactions_between_a_Lymphoid_and_a_non_Lymphoid_cell);R_MMU_168256(Immune_System);R_MMU_983170(Antigen_Presentation:_Folding,_assembly_and_peptide_loading_of_class_I_MHC);R_MMU_6798695(Neutrophil_degranulation);R_MMU_168249(Innate_Immu…	24.346	30.9057	18.4823	13.246	34.5765	32.8861	38.1272	29.511	0.643816	-0.63528	0.00361351	0.251725	down	no
ENSMUSG00000011658	Fuz	70300	ENSMUST00000209039;ENSMUST00000208291;ENSMUST00000208600;ENSMUST00000207833;ENSMUST00000209132;ENSMUST00000209163;ENSMUST00000207154;ENSMUST00000207939;ENSMUST00000071207;ENSMUST00000207480;ENSMUST00000208908;ENSMUST00000207069	GO:0001736(establishment of planar polarity);GO:0001843(neural tube closure);GO:0001942(hair follicle development);GO:0003279(cardiac septum development);GO:0005515(protein binding);GO:0005737(cytoplasm);GO:0005856(cytoskeleton);GO:0007275(multicellular organism development);GO:0008285(negative regulation of cell population proliferation);GO:0008589(regulation of smoothened signaling pathway);GO:…	NA	K22861	NA	fuzzy planar cell polarity protein [Source:MGI Symbol;Acc:MGI:1917550]	protein_coding;processed_transcript;nonsense_mediated_decay;retained_intron	R_MMU_5358351(Signaling_by_Hedgehog);R_MMU_5610787(Hedgehog_'off'_state);R_MMU_162582(Signal_Transduction)	1.28019	1.47545	1.2475	0.79128	1.70907	1.79577	1.8508	1.70034	0.679483	-0.55749	0.00363894	0.251815	down	no
ENSMUSG00000020922	Lsm12	268490	ENSMUST00000021297;ENSMUST00000140429;ENSMUST00000153276	GO:0003674(molecular_function);GO:0005575(cellular_component);GO:0005575(cellular_component)	NA	NA	NA	LSM12 homolog [Source:MGI Symbol;Acc:MGI:1919592]	protein_coding;processed_transcript	NA	13.7055	10.8968	14.4996	12.7586	10.8748	9.78762	9.82779	10.5748	1.26289	0.336726	0.00364119	0.251815	up	no
ENSMUSG00000009927	Rps25	75617	ENSMUST00000217620;ENSMUST00000080300;ENSMUST00000215610;ENSMUST00000213116;ENSMUST00000217231;ENSMUST00000216867	GO:0000028(ribosomal small subunit assembly);GO:0003735(structural constituent of ribosome);GO:0005634(nucleus);GO:0005730(nucleolus);GO:0005840(ribosome);GO:0005844(polysome);GO:0014069(postsynaptic density);GO:0022627(cytosolic small ribosomal subunit);GO:0045202(synapse);GO:0045202(synapse)	03010(Ribosome);03010(Ribosome)	K02975	NA	ribosomal protein S25 [Source:MGI Symbol;Acc:MGI:1922867]	retained_intron;protein_coding	R_MMU_975957(Nonsense_Mediated_Decay_(NMD)_enhanced_by_the_Exon_Junction_Complex_(EJC));R_MMU_1799339(SRP_dependent_cotranslational_protein_targeting_to_membrane);R_MMU_975956(Nonsense_Mediated_Decay_(NMD)_independent_of_the_Exon_Junction_Complex_(EJC));R_MMU_72766(Translation);R_MMU_72689(Formation_of_a_pool_of_free_40S_subunits);R_MMU_72737(Cap_dependent_Translation_Initiation);R_MMU_392499(Met…	48.9089	63.6692	34.5018	33.8041	71.5987	67.062	74.1775	56.9416	0.670488	-0.576716	0.00364387	0.251815	down	no
ENSMUSG00000020580	Rock2	19878	ENSMUST00000020904;ENSMUST00000221463;ENSMUST00000220542;ENSMUST00000220688	GO:0000166(nucleotide binding);GO:0001934(positive regulation of protein phosphorylation);GO:0004672(protein kinase activity);GO:0004674(protein serine/threonine kinase activity);GO:0005524(ATP binding);GO:0005634(nucleus);GO:0005737(cytoplasm);GO:0005813(centrosome);GO:0005815(microtubule organizing center);GO:0005829(cytosol);GO:0005856(cytoskeleton);GO:0005886(plasma membrane);GO:0006468(prote…	04022(cGMP-PKG signaling pathway);04024(cAMP signaling pathway);04062(Chemokine signaling pathway);04071(Sphingolipid signaling pathway);04270(Vascular smooth muscle contraction);04310(Wnt signaling pathway);04360(Axon guidance);04510(Focal adhesion);04530(Tight junction);04611(Platelet activation);04670(Leukocyte transendothelial migration);04810(Regulation of actin cytoskeleton);04921(Oxytocin …	K17388	EC:2.7.11.1	Rho-associated coiled-coil containing protein kinase 2 [Source:MGI Symbol;Acc:MGI:107926]	protein_coding;retained_intron	R_MMU_8980692(RHOA_GTPase_cycle);R_MMU_9706574(RHOBTB_GTPase_Cycle);R_MMU_9012999(RHO_GTPase_cycle);R_MMU_4420097(VEGFA_VEGFR2_Pathway);R_MMU_400685(Sema4D_in_semaphorin_signaling);R_MMU_3928662(EPHB_mediated_forward_signaling);R_MMU_9013106(RHOC_GTPase_cycle);R_MMU_9013026(RHOB_GTPase_cycle);R_MMU_5627117(RHO_GTPases_Activate_ROCKs);R_MMU_9716542(Signaling_by_Rho_GTPases,_Miro_GTPases_and_RHOBTB…	4.20713	4.02481	4.37071	3.88026	3.70867	3.7714	3.81679	3.19118	1.13769	0.186108	0.00368468	0.253959	up	no
ENSMUSG00000025525	Apool	68117	ENSMUST00000026599;ENSMUST00000154378;ENSMUST00000113415	GO:0005739(mitochondrion);GO:0005743(mitochondrial inner membrane);GO:0016020(membrane);GO:0016021(integral component of membrane);GO:0042407(cristae formation);GO:0061617(MICOS complex);GO:0061617(MICOS complex)	NA	NA	NA	apolipoprotein O-like [Source:MGI Symbol;Acc:MGI:1915367]	protein_coding;retained_intron	R_MMU_109582(Hemostasis);R_MMU_76002(Platelet_activation,_signaling_and_aggregation);R_MMU_114608(Platelet_degranulation);R_MMU_76005(Response_to_elevated_platelet_cytosolic_Ca2+)	4.15197	4.52658	3.63618	2.98758	5.49151	5.71514	5.48159	4.34629	0.727485	-0.45901	0.00369919	0.254285	down	no
ENSMUSG00000087484	2900089D17Rik	67277	ENSMUST00000124015;ENSMUST00000153130	NA	NA	NA	NA	RIKEN cDNA 2900089D17 gene [Source:MGI Symbol;Acc:MGI:1914527]	antisense	NA	2.31731	2.65845	2.3936	2.22613	3.12821	3.67503	3.59899	2.84706	0.724227	-0.465485	0.00370934	0.25431	down	no
ENSMUSG00000096960	A230028O05Rik	319487	ENSMUST00000181655	NA	NA	NA	NA	RIKEN cDNA A230028O05 gene [Source:MGI Symbol;Acc:MGI:2442126]	lincRNA	NA	2.13275	2.19511	1.77894	1.34082	2.43011	2.79208	2.93384	2.7201	0.684769	-0.546311	0.00375299	0.255696	down	no
ENSMUSG00000024283	Wac	225131	ENSMUST00000171042;ENSMUST00000166062;ENSMUST00000167020;ENSMUST00000170854;ENSMUST00000167542;ENSMUST00000092112;ENSMUST00000167057;ENSMUST00000170932;ENSMUST00000169010;ENSMUST00000171486;ENSMUST00000172018;ENSMUST00000074919;ENSMUST00000165572;ENSMUST00000168446;ENSMUST00000166378	GO:0000993(RNA polymerase II complex binding);GO:0003682(chromatin binding);GO:0005515(protein binding);GO:0005634(nucleus);GO:0005654(nucleoplasm);GO:0005681(spliceosomal complex);GO:0006325(chromatin organization);GO:0006974(cellular response to DNA damage stimulus);GO:0010390(histone monoubiquitination);GO:0016239(positive regulation of macroautophagy);GO:0016607(nuclear speck);GO:0032435(nega…	NA	NA	NA	WW domain containing adaptor with coiled-coil [Source:MGI Symbol;Acc:MGI:2387357]	protein_coding;retained_intron	R_MMU_8852135(Protein_ubiquitination);R_MMU_597592(Post_translational_protein_modification);R_MMU_392499(Metabolism_of_proteins);R_MMU_8866654(E3_ubiquitin_ligases_ubiquitinate_target_proteins)	13.3091	11.2541	17.9001	16.6495	10.5187	11.7142	11.4112	10.5172	1.33857	0.420689	0.00375648	0.255696	up	no
ENSMUSG00000076258	Gm23935		ENSMUST00000102303	NA	NA	NA	NA	predicted gene, 23935 [Source:MGI Symbol;Acc:MGI:5453712]	miRNA	NA	46.4158	73.1641	26.4975	21.5549	70.4821	62.0767	112.678	107.791	0.474841	-1.07448	0.00376022	0.255696	down	no
ENSMUSG00000045160	Bola3	78653	ENSMUST00000136501;ENSMUST00000055875;ENSMUST00000120040;ENSMUST00000133122;ENSMUST00000151329;ENSMUST00000134765;ENSMUST00000122216;ENSMUST00000127769;ENSMUST00000148875	GO:0003674(molecular_function);GO:0005739(mitochondrion);GO:0005829(cytosol);GO:0008150(biological_process);GO:0016604(nuclear body);GO:0016604(nuclear body)	NA	K22075	NA	bolA-like 3 (E. coli) [Source:MGI Symbol;Acc:MGI:1925903]	protein_coding;retained_intron;processed_transcript	NA	3.40945	3.59353	3.63946	2.71652	2.68941	2.93507	2.70313	2.71523	1.20974	0.274696	0.0037691	0.255696	up	no
ENSMUSG00000056211	R3hdm1	226412	ENSMUST00000190056;ENSMUST00000185853;ENSMUST00000190288;ENSMUST00000036288;ENSMUST00000185471;ENSMUST00000187557;ENSMUST00000188570;ENSMUST00000187605;ENSMUST00000187900;ENSMUST00000188381;ENSMUST00000191016;ENSMUST00000185389;ENSMUST00000189982;ENSMUST00000189317;ENSMUST00000191274;ENSMUST00000187023	GO:0003676(nucleic acid binding);GO:0005575(cellular_component);GO:0008150(biological_process);GO:0008150(biological_process)	NA	NA	NA	R3H domain containing 1 [Source:MGI Symbol;Acc:MGI:2448514]	protein_coding;retained_intron	NA	2.24825	1.93184	2.75631	2.8191	1.67745	1.71136	1.90721	1.98076	1.34063	0.422914	0.00377875	0.255696	up	no
ENSMUSG00000066491	Cox6c2	102640946	ENSMUST00000149263	NA	NA	NA	NA	cytochrome c oxidase subunit 6C2 [Source:MGI Symbol;Acc:MGI:3649160]	processed_pseudogene	NA	1.54954	3.36831	5.24197	5.03933	1.37378	2.11803	1.44229	1.09168	2.52235	1.33477	0.00379894	0.256394	up	no
ENSMUSG00000082185	Gm12428	545556	ENSMUST00000119844	NA	NA	NA	NA	predicted gene 12428 [Source:MGI Symbol;Acc:MGI:3650848]	processed_pseudogene	NA	9.40855	6.32778	12.1634	16.3561	4.95128	5.47288	4.64989	8.95087	1.84208	0.881336	0.00384464	0.258806	up	no
ENSMUSG00000038827	Abitram	230234	ENSMUST00000147763;ENSMUST00000045368;ENSMUST00000131520;ENSMUST00000152638	GO:0003779(actin binding);GO:0003785(actin monomer binding);GO:0005634(nucleus);GO:0016607(nuclear speck);GO:0030027(lamellipodium);GO:0030425(dendrite);GO:0030426(growth cone);GO:0030833(regulation of actin filament polymerization);GO:0032433(filopodium tip);GO:0042995(cell projection);GO:0048813(dendrite morphogenesis);GO:0051015(actin filament binding);GO:0051489(regulation of filopodium assem…	NA	NA	NA	actin binding transcription modulator [Source:MGI Symbol;Acc:MGI:2677850]	nonsense_mediated_decay;protein_coding;retained_intron	NA	2.14989	2.27954	2.59805	2.46474	1.77544	2.13477	1.90383	1.79504	1.24749	0.319025	0.00385465	0.258809	up	no
ENSMUSG00000105093	Gm17815	100306934	ENSMUST00000198305	NA	NA	NA	NA	predicted gene, 17815 [Source:MGI Symbol;Acc:MGI:5010000]	processed_pseudogene	NA	0.019482	0.052226	0.109996	0.147324	0	0	0	0	822.57	9.68399	0.00387223	0.25932	up	no
ENSMUSG00000064109	Hcst	23900	ENSMUST00000075062;ENSMUST00000207504;ENSMUST00000208740	GO:0005102(signaling receptor binding);GO:0005515(protein binding);GO:0006468(protein phosphorylation);GO:0009986(cell surface);GO:0014068(positive regulation of phosphatidylinositol 3-kinase signaling);GO:0016020(membrane);GO:0016021(integral component of membrane);GO:0043548(phosphatidylinositol 3-kinase binding);GO:0050776(regulation of immune response);GO:0050776(regulation of immune response)	04650(Natural killer cell mediated cytotoxicity);04650(Natural killer cell mediated cytotoxicity)	K07988	NA	hematopoietic cell signal transducer [Source:MGI Symbol;Acc:MGI:1344360]	protein_coding;retained_intron	NA	5.12811	7.2946	4.60518	3.65561	8.59321	7.83713	7.76282	8.13279	0.639842	-0.644213	0.00388586	0.259563	down	no
ENSMUSG00000060923	Acyp2	75572	ENSMUST00000074613	GO:0003998(acylphosphatase activity);GO:0005739(mitochondrion);GO:0008150(biological_process);GO:0016787(hydrolase activity);GO:0042802(identical protein binding)	00620(Pyruvate metabolism)	K01512	EC:3.6.1.7	acylphosphatase 2, muscle type [Source:MGI Symbol;Acc:MGI:1922822]	protein_coding	NA	0.770315	0.864228	0.59319	0.539844	1.17704	1.28637	1.87994	1.19139	0.500037	-0.999892	0.00390338	0.259804	down	no
ENSMUSG00000079557	Marchf2	224703	ENSMUST00000174040;ENSMUST00000173015;ENSMUST00000173329;ENSMUST00000172767;ENSMUST00000172934;ENSMUST00000066121;ENSMUST00000173454;ENSMUST00000167611;ENSMUST00000186022;ENSMUST00000173392	GO:0004842(ubiquitin-protein transferase activity);GO:0005764(lysosome);GO:0005765(lysosomal membrane);GO:0005768(endosome);GO:0005783(endoplasmic reticulum);GO:0005789(endoplasmic reticulum membrane);GO:0005829(cytosol);GO:0006897(endocytosis);GO:0008270(zinc ion binding);GO:0010008(endosome membrane);GO:0016020(membrane);GO:0016021(integral component of membrane);GO:0016567(protein ubiquitinati…	NA	K10657	EC:2.3.2.27	membrane associated ring-CH-type finger 2 [Source:MGI Symbol;Acc:MGI:1925915]	protein_coding;nonsense_mediated_decay	NA	6.5974	7.90161	5.95065	5.621	8.39028	8.76537	9.17994	7.65395	0.76702	-0.382663	0.00390946	0.259804	down	no
ENSMUSG00000003062	Stard3nl	76205	ENSMUST00000197565;ENSMUST00000199278;ENSMUST00000200323;ENSMUST00000196268;ENSMUST00000196712;ENSMUST00000196537;ENSMUST00000039694;ENSMUST00000221380;ENSMUST00000199924;ENSMUST00000222869	GO:0005768(endosome);GO:0005789(endoplasmic reticulum membrane);GO:0010008(endosome membrane);GO:0015485(cholesterol binding);GO:0016020(membrane);GO:0016021(integral component of membrane);GO:0031902(late endosome membrane);GO:0042803(protein homodimerization activity);GO:0043231(intracellular membrane-bounded organelle);GO:0044232(organelle membrane contact site);GO:0099044(vesicle tethering to…	NA	NA	NA	STARD3 N-terminal like [Source:MGI Symbol;Acc:MGI:1923455]	protein_coding;retained_intron	R_MMU_556833(Metabolism_of_lipids);R_MMU_1430728(Metabolism);R_MMU_196071(Metabolism_of_steroid_hormones);R_MMU_8957322(Metabolism_of_steroids);R_MMU_196108(Pregnenolone_biosynthesis)	7.08553	8.20119	5.9538	6.18961	9.35212	9.66601	10.1577	7.61272	0.745616	-0.423495	0.00393046	0.260533	down	no
ENSMUSG00000040328	Olfr56	18356	ENSMUST00000203412;ENSMUST00000203810;ENSMUST00000238881;ENSMUST00000179282;ENSMUST00000203149;ENSMUST00000056759;ENSMUST00000102785	GO:0004930(G protein-coupled receptor activity);GO:0004984(olfactory receptor activity);GO:0005886(plasma membrane);GO:0007165(signal transduction);GO:0007186(G protein-coupled receptor signaling pathway);GO:0007608(sensory perception of smell);GO:0016020(membrane);GO:0016021(integral component of membrane);GO:0050896(response to stimulus);GO:0050911(detection of chemical stimulus involved in sen…	04740(Olfactory transduction);04740(Olfactory transduction)	K04257	NA	olfactory receptor 56 [Source:MGI Symbol;Acc:MGI:1333785]	retained_intron;protein_coding	R_MMU_9709957(Sensory_Perception);R_MMU_381753(Olfactory_Signaling_Pathway)	1.98618	1.79129	2.07979	1.69306	2.60512	2.70713	2.60574	4.30013	0.617961	-0.694413	0.00395964	0.2618	down	no
ENSMUSG00000030779	Rbbp6	19647	ENSMUST00000231323;ENSMUST00000137860;ENSMUST00000052135;ENSMUST00000098062;ENSMUST00000206179;ENSMUST00000071590;ENSMUST00000126053;ENSMUST00000205495;ENSMUST00000156738	GO:0001701(in utero embryonic development);GO:0003676(nucleic acid binding);GO:0004842(ubiquitin-protein transferase activity);GO:0005634(nucleus);GO:0005694(chromosome);GO:0005730(nucleolus);GO:0005737(cytoplasm);GO:0005813(centrosome);GO:0005815(microtubule organizing center);GO:0005856(cytoskeleton);GO:0006260(DNA replication);GO:0006275(regulation of DNA replication);GO:0006397(mRNA processin…	NA	K10624	EC:2.3.2.27	retinoblastoma binding protein 6, ubiquitin ligase [Source:MGI Symbol;Acc:MGI:894835]	protein_coding;retained_intron	R_MMU_9706574(RHOBTB_GTPase_Cycle);R_MMU_9012999(RHO_GTPase_cycle);R_MMU_168256(Immune_System);R_MMU_9716542(Signaling_by_Rho_GTPases,_Miro_GTPases_and_RHOBTB3);R_MMU_194315(Signaling_by_Rho_GTPases);R_MMU_983168(Antigen_processing:_Ubiquitination_&_Proteasome_degradation);R_MMU_162582(Signal_Transduction);R_MMU_9013422(RHOBTB1_GTPase_cycle);R_MMU_1280218(Adaptive_Immune_System);R_MMU_983169(Clas…	5.75513	5.80427	7.12489	5.42344	4.86276	5.43227	5.48107	4.2149	1.20593	0.270145	0.00401658	0.26489	up	no
ENSMUSG00000041351	Rap1gap	110351	ENSMUST00000047243;ENSMUST00000144059;ENSMUST00000151601;ENSMUST00000148054;ENSMUST00000123134;ENSMUST00000123011;ENSMUST00000141306;ENSMUST00000105835	GO:0000139(Golgi membrane);GO:0005096(GTPase activator activity);GO:0005515(protein binding);GO:0005769(early endosome);GO:0005794(Golgi apparatus);GO:0005829(cytosol);GO:0016020(membrane);GO:0017016(Ras GTPase binding);GO:0022409(positive regulation of cell-cell adhesion);GO:0030424(axon);GO:0030425(dendrite);GO:0030695(GTPase regulator activity);GO:0042803(protein homodimerization activity);GO:…	04015(Rap1 signaling pathway);04015(Rap1 signaling pathway)	K17700	NA	Rap1 GTPase-activating protein [Source:MGI Symbol;Acc:MGI:109338]	protein_coding;retained_intron	R_MMU_168256(Immune_System);R_MMU_422475(Axon_guidance);R_MMU_392517(Rap1_signalling);R_MMU_1280218(Adaptive_Immune_System);R_MMU_8853659(RET_signaling);R_MMU_9675108(Nervous_system_development);R_MMU_1266738(Developmental_Biology)	0.227507	0.250943	0.212458	0.103367	0.0884937	0.10852	0.134306	0.104115	1.82409	0.867176	0.00405036	0.266442	up	no
ENSMUSG00000092176	Gm20460		ENSMUST00000168709	NA	NA	NA	NA	predicted gene 20460 [Source:MGI Symbol;Acc:MGI:5141925]	processed_transcript	NA	0	0	0	0	0.579387	0	0.176311	0.450514	0.000331617	-11.5582	0.00408739	0.267713	down	no
ENSMUSG00000114235	F530104D19Rik	676676	ENSMUST00000224716	NA	NA	NA	NA	RIKEN cDNA F530104D19 gene [Source:MGI Symbol;Acc:MGI:3642424]	antisense	NA	0.181886	0.084903	0.158361	0.108377	0.017684	0.024982	0	0.020899	8.39341	3.06926	0.00410007	0.267713	up	no
ENSMUSG00000038369	Ncoa6	56406	ENSMUST00000043126;ENSMUST00000109669;ENSMUST00000123293;ENSMUST00000134508;ENSMUST00000141928;ENSMUST00000146942;ENSMUST00000109670;ENSMUST00000143909	GO:0003713(transcription coactivator activity);GO:0005634(nucleus);GO:0005654(nucleoplasm);GO:0005829(cytosol);GO:0006352(DNA-templated transcription, initiation);GO:0006974(cellular response to DNA damage stimulus);GO:0019899(enzyme binding);GO:0030099(myeloid cell differentiation);GO:0030374(nuclear receptor transcription coactivator activity);GO:0035097(histone methyltransferase complex);GO:00…	NA	K14971	NA	nuclear receptor coactivator 6 [Source:MGI Symbol;Acc:MGI:1929915]	protein_coding;processed_transcript;retained_intron	NA	9.46066	7.52484	12.5496	11.2744	6.83963	7.85311	7.32329	7.94641	1.36202	0.445748	0.00410059	0.267713	up	no
ENSMUSG00000078139	AK157302	432732	ENSMUST00000104942	GO:0005198(structural molecule activity);GO:0005737(cytoplasm);GO:0005739(mitochondrion);GO:0016226(iron-sulfur cluster assembly);GO:0051536(iron-sulfur cluster binding);GO:0051537(2 iron, 2 sulfur cluster binding);GO:0097428(protein maturation by iron-sulfur cluster transfer)	NA	NA	NA	cDNA sequence AK157302 [Source:MGI Symbol;Acc:MGI:3574096]	protein_coding	NA	1.04281	0.738106	1.00396	1.44686	0.5348	0.676693	0.660305	0.62359	1.69582	0.761986	0.00412503	0.268633	up	no
ENSMUSG00000042605	Atxn2	20239	ENSMUST00000161159;ENSMUST00000162327;ENSMUST00000160220;ENSMUST00000159828;ENSMUST00000161872;ENSMUST00000161064;ENSMUST00000161433;ENSMUST00000160093;ENSMUST00000051950;ENSMUST00000200499;ENSMUST00000161836;ENSMUST00000199451;ENSMUST00000159928;ENSMUST00000162611;ENSMUST00000160813;ENSMUST00000199864;ENSMUST00000162459;ENSMUST00000225761;ENSMUST00000160821	GO:0002091(negative regulation of receptor internalization);GO:0005154(epidermal growth factor receptor binding);GO:0005737(cytoplasm);GO:0005794(Golgi apparatus);GO:0005802(trans-Golgi network);GO:0005829(cytosol);GO:0005844(polysome);GO:0008022(protein C-terminus binding);GO:0010494(cytoplasmic stress granule);GO:0033962(cytoplasmic mRNA processing body assembly);GO:0034063(stress granule assem…	NA	NA	NA	ataxin 2 [Source:MGI Symbol;Acc:MGI:1277223]	protein_coding;nonsense_mediated_decay;retained_intron;processed_transcript	NA	3.14639	2.94042	3.73238	4.24761	2.97455	2.82482	2.48352	2.36935	1.32055	0.401137	0.00414253	0.269098	up	no
ENSMUSG00000069808	Fam57a		ENSMUST00000094014;ENSMUST00000127340;ENSMUST00000130527;ENSMUST00000129853	GO:0003674(molecular_function);GO:0005886(plasma membrane);GO:0008150(biological_process);GO:0016020(membrane);GO:0016021(integral component of membrane);GO:0016021(integral component of membrane)	NA	NA	NA	family with sequence similarity 57, member A [Source:MGI Symbol;Acc:MGI:2151840]	protein_coding;processed_transcript;retained_intron	NA	0.606664	0.476315	0.58465	0.32883	0.328517	0.376239	0.344757	0.307282	1.47145	0.557239	0.00417307	0.269991	up	no
ENSMUSG00000027580	Helz2	229003	ENSMUST00000108831;ENSMUST00000155049;ENSMUST00000121484;ENSMUST00000149417	GO:0000166(nucleotide binding);GO:0000184(nuclear-transcribed mRNA catabolic process, nonsense-mediated decay);GO:0003677(DNA binding);GO:0003723(RNA binding);GO:0003724(RNA helicase activity);GO:0004386(helicase activity);GO:0004540(ribonuclease activity);GO:0005524(ATP binding);GO:0005634(nucleus);GO:0005654(nucleoplasm);GO:0005737(cytoplasm);GO:0016787(hydrolase activity);GO:0030374(nuclear re…	NA	NA	NA	helicase with zinc finger 2, transcriptional coactivator [Source:MGI Symbol;Acc:MGI:2385169]	protein_coding;retained_intron	R_MMU_9711123(Cellular_response_to_chemical_stress);R_MMU_556833(Metabolism_of_lipids);R_MMU_1430728(Metabolism);R_MMU_2262752(Cellular_responses_to_stress);R_MMU_8953897(Cellular_responses_to_external_stimuli);R_MMU_400206(Regulation_of_lipid_metabolism_by_PPARalpha);R_MMU_9707564(Cytoprotection_by_HMOX1)	27.9273	28.1272	25.5651	19.5758	34.8444	32.805	32.1728	32.326	0.765771	-0.385014	0.00417705	0.269991	down	no
ENSMUSG00000035473	Galm	319625	ENSMUST00000039205;ENSMUST00000133955	GO:0003824(catalytic activity);GO:0004034(aldose 1-epimerase activity);GO:0005737(cytoplasm);GO:0005975(carbohydrate metabolic process);GO:0006006(glucose metabolic process);GO:0006012(galactose metabolic process);GO:0016853(isomerase activity);GO:0019318(hexose metabolic process);GO:0030246(carbohydrate binding);GO:0033499(galactose catabolic process via UDP-galactose);GO:0033499(galactose catab…	00010(Glycolysis / Gluconeogenesis);00052(Galactose metabolism);00052(Galactose metabolism)	K01785	EC:5.1.3.3	galactose mutarotase [Source:MGI Symbol;Acc:MGI:2442420]	protein_coding	NA	8.08506	7.88729	7.69229	9.79713	6.12542	5.52749	6.96804	6.94905	1.30863	0.388062	0.00419587	0.270092	up	no
ENSMUSG00000025508	Rplp2	67186	ENSMUST00000084434;ENSMUST00000106003;ENSMUST00000106004;ENSMUST00000137307;ENSMUST00000140099;ENSMUST00000134636	GO:0003735(structural constituent of ribosome);GO:0005840(ribosome);GO:0006414(translational elongation);GO:0022625(cytosolic large ribosomal subunit);GO:0045202(synapse);GO:0045202(synapse)	03010(Ribosome);03010(Ribosome)	K02943	NA	ribosomal protein, large P2 [Source:MGI Symbol;Acc:MGI:1914436]	protein_coding;retained_intron	R_MMU_975957(Nonsense_Mediated_Decay_(NMD)_enhanced_by_the_Exon_Junction_Complex_(EJC));R_MMU_1799339(SRP_dependent_cotranslational_protein_targeting_to_membrane);R_MMU_975956(Nonsense_Mediated_Decay_(NMD)_independent_of_the_Exon_Junction_Complex_(EJC));R_MMU_72766(Translation);R_MMU_72689(Formation_of_a_pool_of_free_40S_subunits);R_MMU_72737(Cap_dependent_Translation_Initiation);R_MMU_392499(Met…	27.6936	45.0954	17.5887	18.3749	50.1843	44.6914	50.6223	37.0465	0.595759	-0.747199	0.00420991	0.270092	down	no
ENSMUSG00000037989	Wnk2	75607	ENSMUST00000035538;ENSMUST00000159196;ENSMUST00000091623;ENSMUST00000162581;ENSMUST00000160087;ENSMUST00000110096	GO:0000166(nucleotide binding);GO:0004672(protein kinase activity);GO:0004674(protein serine/threonine kinase activity);GO:0005524(ATP binding);GO:0005737(cytoplasm);GO:0005829(cytosol);GO:0006468(protein phosphorylation);GO:0008285(negative regulation of cell population proliferation);GO:0016301(kinase activity);GO:0016310(phosphorylation);GO:0016740(transferase activity);GO:0046777(protein auto…	NA	K08867	EC:2.7.11.1	WNK lysine deficient protein kinase 2 [Source:MGI Symbol;Acc:MGI:1922857]	protein_coding	R_MMU_382551(Transport_of_small_molecules);R_MMU_2672351(Stimuli_sensing_channels);R_MMU_983712(Ion_channel_transport)	0.134368	0.0907812	0.094024	0.0925122	0.0346672	0.0502884	0.0431979	0.0722481	2.0543	1.03865	0.00421981	0.270092	up	no
ENSMUSG00000086213	A330040F15Rik	74333	ENSMUST00000224046;ENSMUST00000136697	NA	NA	NA	NA	RIKEN cDNA A330040F15 gene [Source:MGI Symbol;Acc:MGI:3698434]	antisense;retained_intron	NA	0.311332	0.152888	0.294744	0.366343	0.603083	0.524153	0.61235	0.723347	0.456897	-1.13006	0.00422019	0.270092	down	no
ENSMUSG00000048965	Mrgpre	244238	ENSMUST00000054048	GO:0004930(G protein-coupled receptor activity);GO:0005886(plasma membrane);GO:0007165(signal transduction);GO:0007186(G protein-coupled receptor signaling pathway);GO:0016020(membrane);GO:0016021(integral component of membrane)	NA	K08393	NA	MAS-related GPR, member E [Source:MGI Symbol;Acc:MGI:2441884]	protein_coding	NA	4.25191	4.31166	4.45017	5.11858	3.51509	3.09723	3.28517	3.94755	1.30966	0.389195	0.00425903	0.270485	up	no
ENSMUSG00000023018	Smarcd1	83797	ENSMUST00000023759;ENSMUST00000229845;ENSMUST00000229968;ENSMUST00000230530;ENSMUST00000230748	GO:0003682(chromatin binding);GO:0005102(signaling receptor binding);GO:0005515(protein binding);GO:0005634(nucleus);GO:0005654(nucleoplasm);GO:0006325(chromatin organization);GO:0006337(nucleosome disassembly);GO:0006338(chromatin remodeling);GO:0007399(nervous system development);GO:0016514(SWI/SNF complex);GO:0043231(intracellular membrane-bounded organelle);GO:0048096(chromatin-mediated maint…	04714(Thermogenesis);05225(Hepatocellular carcinoma);05225(Hepatocellular carcinoma)	K11650	NA	SWI/SNF related, matrix associated, actin dependent regulator of chromatin, subfamily d, member 1 [Source:MGI Symbol;Acc:MGI:1933623]	protein_coding;retained_intron	R_MMU_73857(RNA_Polymerase_II_Transcription);R_MMU_212436(Generic_Transcription_Pathway);R_MMU_8939243(RUNX1_interacts_with_co_factors_whose_precise_effect_on_RUNX1_targets_is_not_known);R_MMU_3214858(RMTs_methylate_histone_arginines);R_MMU_74160(Gene_expression_(Transcription));R_MMU_8878171(Transcriptional_regulation_by_RUNX1);R_MMU_3247509(Chromatin_modifying_enzymes);R_MMU_4839726(Chromatin_o…	8.23027	6.40905	7.93011	7.23092	5.74348	6.57097	6.17842	5.96857	1.21826	0.284819	0.00426651	0.270485	up	no
ENSMUSG00000028268	Gbp3	55932	ENSMUST00000142731;ENSMUST00000106221;ENSMUST00000029935;ENSMUST00000142060;ENSMUST00000128609;ENSMUST00000106222;ENSMUST00000199325	GO:0000139(Golgi membrane);GO:0000166(nucleotide binding);GO:0003924(GTPase activity);GO:0005525(GTP binding);GO:0005634(nucleus);GO:0005737(cytoplasm);GO:0005794(Golgi apparatus);GO:0005829(cytosol);GO:0005886(plasma membrane);GO:0016020(membrane);GO:0016787(hydrolase activity);GO:0020005(symbiont-containing vacuole membrane);GO:0031410(cytoplasmic vesicle);GO:0035458(cellular response to interf…	04621(NOD-like receptor signaling pathway);04621(NOD-like receptor signaling pathway)	K20899	NA	guanylate binding protein 3 [Source:MGI Symbol;Acc:MGI:1926263]	processed_transcript;protein_coding	NA	35.7217	34.0872	30.133	38.0239	46.9858	48.9495	45.876	69.993	0.651384	-0.61842	0.00427179	0.270485	down	no
ENSMUSG00000069188	Gm13192	100040426	ENSMUST00000101199	NA	NA	NA	NA	predicted gene 13192 [Source:MGI Symbol;Acc:MGI:3651075]	processed_pseudogene	NA	5.01972	3.536	11.7687	14.7491	3.96345	3.84958	3.71382	3.69205	2.3046	1.20452	0.00427762	0.270485	up	no
ENSMUSG00000087165	2010001A14Rik	76516	ENSMUST00000140069;ENSMUST00000152790;ENSMUST00000132378	NA	NA	NA	NA	RIKEN cDNA 2010001A14 gene [Source:MGI Symbol;Acc:MGI:1923766]	processed_transcript	NA	2.98716	2.53741	1.67316	2.12388	3.70045	3.69395	4.22453	3.72675	0.607442	-0.719181	0.00429191	0.270485	down	no
ENSMUSG00000063268	Parp10	671535	ENSMUST00000166151;ENSMUST00000169255;ENSMUST00000165738;ENSMUST00000075689;ENSMUST00000170226;ENSMUST00000170851	GO:0003714(transcription corepressor activity);GO:0003950(NAD+ ADP-ribosyltransferase activity);GO:0005634(nucleus);GO:0005730(nucleolus);GO:0005737(cytoplasm);GO:0005794(Golgi apparatus);GO:0005829(cytosol);GO:0006281(DNA repair);GO:0006471(protein ADP-ribosylation);GO:0006974(cellular response to DNA damage stimulus);GO:0010629(negative regulation of gene expression);GO:0010847(regulation of ch…	NA	K15261	EC:2.4.2.30	poly (ADP-ribose) polymerase family, member 10 [Source:MGI Symbol;Acc:MGI:3712326]	retained_intron;processed_transcript;protein_coding;nonsense_mediated_decay	R_MMU_197264(Nicotinamide_salvaging);R_MMU_196854(Metabolism_of_vitamins_and_cofactors);R_MMU_1430728(Metabolism);R_MMU_196849(Metabolism_of_water_soluble_vitamins_and_cofactors);R_MMU_196807(Nicotinate_metabolism)	8.75504	9.54286	6.17318	9.09684	13.0206	11.2711	11.4513	16.8016	0.638846	-0.646459	0.0042949	0.270485	down	no
ENSMUSG00000055184	Fam72a	108900	ENSMUST00000068613	GO:0003674(molecular_function);GO:0005737(cytoplasm);GO:0005739(mitochondrion);GO:0005829(cytosol);GO:0016020(membrane);GO:0031552(negative regulation of brain-derived neurotrophic factor-activated receptor activity);GO:0043065(positive regulation of apoptotic process);GO:0043231(intracellular membrane-bounded organelle)	NA	NA	NA	family with sequence similarity 72, member A [Source:MGI Symbol;Acc:MGI:1919669]	protein_coding	NA	1.68886	1.47174	1.40586	0.919321	2.09857	2.24657	2.1406	1.92476	0.652253	-0.616496	0.00433788	0.270485	down	no
ENSMUSG00000026786	Apbb1ip	54519	ENSMUST00000014290;ENSMUST00000148315;ENSMUST00000132993;ENSMUST00000131195	GO:0002291(T cell activation via T cell receptor contact with antigen bound to MHC molecule on antigen presenting cell);GO:0005515(protein binding);GO:0005737(cytoplasm);GO:0005829(cytosol);GO:0005856(cytoskeleton);GO:0005886(plasma membrane);GO:0005925(focal adhesion);GO:0007165(signal transduction);GO:0016020(membrane);GO:0030027(lamellipodium);GO:0030054(cell junction);GO:0042101(T cell recept…	04015(Rap1 signaling pathway);04611(Platelet activation);04611(Platelet activation)	NA	NA	amyloid beta (A4) precursor protein-binding, family B, member 1 interacting protein [Source:MGI Symbol;Acc:MGI:1861354]	protein_coding;processed_transcript;retained_intron	R_MMU_76009(Platelet_Aggregation_(Plug_Formation));R_MMU_354192(Integrin_signaling);R_MMU_5683057(MAPK_family_signaling_cascades);R_MMU_5673001(RAF/MAP_kinase_cascade);R_MMU_109582(Hemostasis);R_MMU_354194(GRB2:SOS_provides_linkage_to_MAPK_signaling_for_Integrins);R_MMU_76002(Platelet_activation,_signaling_and_aggregation);R_MMU_5674135(MAP2K_and_MAPK_activation);R_MMU_162582(Signal_Transduction)…	24.5991	20.1127	25.5762	23.8137	19.5559	19.3264	17.9675	19.8036	1.22763	0.29587	0.00434533	0.270485	up	no
ENSMUSG00000008496	Pou2f2	18987	ENSMUST00000108418;ENSMUST00000175774;ENSMUST00000108417;ENSMUST00000147146;ENSMUST00000176408;ENSMUST00000175754;ENSMUST00000098679;ENSMUST00000108415	GO:0000976(transcription regulatory region sequence-specific DNA binding);GO:0000978(RNA polymerase II cis-regulatory region sequence-specific DNA binding);GO:0000981(DNA-binding transcription factor activity, RNA polymerase II-specific);GO:0001228(DNA-binding transcription activator activity, RNA polymerase II-specific);GO:0002335(mature B cell differentiation);GO:0002380(immunoglobulin secretio…	05168(Herpes simplex virus 1 infection);05168(Herpes simplex virus 1 infection)	K09364	NA	POU domain, class 2, transcription factor 2 [Source:MGI Symbol;Acc:MGI:101897]	protein_coding;retained_intron	R_MMU_73857(RNA_Polymerase_II_Transcription);R_MMU_6807505(RNA_polymerase_II_transcribes_snRNA_genes);R_MMU_74160(Gene_expression_(Transcription))	9.30737	7.81738	9.31414	7.54553	7.85083	6.77342	7.70329	5.85519	1.20586	0.270062	0.00435908	0.270485	up	no
ENSMUSG00000058355	Abce1	24015	ENSMUST00000080536;ENSMUST00000209354;ENSMUST00000211509;ENSMUST00000213842	GO:0000054(ribosomal subunit export from nucleus);GO:0000166(nucleotide binding);GO:0005506(iron ion binding);GO:0005524(ATP binding);GO:0005737(cytoplasm);GO:0005739(mitochondrion);GO:0005829(cytosol);GO:0006413(translational initiation);GO:0006415(translational termination);GO:0016887(ATPase activity);GO:0043024(ribosomal small subunit binding);GO:0060698(endoribonuclease inhibitor activity);GO…	NA	K06174	NA	ATP-binding cassette, sub-family E (OABP), member 1 [Source:MGI Symbol;Acc:MGI:1195458]	protein_coding;retained_intron	R_MMU_8983711(OAS_antiviral_response);R_MMU_168256(Immune_System);R_MMU_1280215(Cytokine_Signaling_in_Immune_system);R_MMU_913531(Interferon_Signaling);R_MMU_1169410(Antiviral_mechanism_by_IFN_stimulated_genes);R_MMU_909733(Interferon_alpha/beta_signaling)	12.4327	11.5308	12.1317	8.40367	9.50778	9.87258	9.69262	8.18064	1.19448	0.256389	0.00437533	0.270485	up	no
ENSMUSG00000022639	Dubr	68190	ENSMUST00000191079;ENSMUST00000186535;ENSMUST00000169791;ENSMUST00000186806;ENSMUST00000186944	NA	NA	NA	NA	Dppa2 upstream binding RNA [Source:MGI Symbol;Acc:MGI:1915440]	lincRNA	NA	4.44681	5.28569	4.5957	4.51568	4.11847	4.11269	4.34823	3.84022	1.14764	0.198676	0.00439737	0.270485	up	no
ENSMUSG00000083767	Gm11405	100039774	ENSMUST00000118689	NA	NA	NA	NA	predicted gene 11405 [Source:MGI Symbol;Acc:MGI:3651226]	processed_pseudogene	NA	0.553721	0.678387	1.04953	1.40885	0.558209	0.527597	0.411387	0.305315	2.04742	1.03381	0.00441011	0.270485	up	no
ENSMUSG00000079469	Pigb	55981	ENSMUST00000184035;ENSMUST00000183746;ENSMUST00000098566;ENSMUST00000183587;ENSMUST00000184776;ENSMUST00000184389;ENSMUST00000185027;ENSMUST00000183904;ENSMUST00000093819	GO:0000026(alpha-1,2-mannosyltransferase activity);GO:0000030(mannosyltransferase activity);GO:0004376(glycolipid mannosyltransferase activity);GO:0005783(endoplasmic reticulum);GO:0005789(endoplasmic reticulum membrane);GO:0006505(GPI anchor metabolic process);GO:0006506(GPI anchor biosynthetic process);GO:0016020(membrane);GO:0016021(integral component of membrane);GO:0016740(transferase activi…	00563(Glycosylphosphatidylinositol (GPI)-anchor biosynthesis);00563(Glycosylphosphatidylinositol (GPI)-anchor biosynthesis)	K05286	EC:2.4.1.-	phosphatidylinositol glycan anchor biosynthesis, class B [Source:MGI Symbol;Acc:MGI:1891825]	protein_coding;nonsense_mediated_decay;retained_intron	R_MMU_597592(Post_translational_protein_modification);R_MMU_162710(Synthesis_of_glycosylphosphatidylinositol_(GPI));R_MMU_392499(Metabolism_of_proteins);R_MMU_163125(Post_translational_modification:_synthesis_of_GPI_anchored_proteins)	1.75	1.50732	2.20498	1.99411	1.53218	1.52706	1.04146	1.29277	1.38249	0.467266	0.00441456	0.270485	up	no
ENSMUSG00000002963	Pnkp	59047	ENSMUST00000124168;ENSMUST00000003044;ENSMUST00000155050;ENSMUST00000200892;ENSMUST00000126860;ENSMUST00000152747;ENSMUST00000145850;ENSMUST00000098478;ENSMUST00000154968;ENSMUST00000107876;ENSMUST00000144669;ENSMUST00000139003;ENSMUST00000123015	GO:0005515(protein binding);GO:0005634(nucleus);GO:0005654(nucleoplasm);GO:0005730(nucleolus);GO:0005739(mitochondrion);GO:0006281(DNA repair);GO:0006979(response to oxidative stress);GO:0010836(negative regulation of protein ADP-ribosylation);GO:0016310(phosphorylation);GO:0016311(dephosphorylation);GO:0032212(positive regulation of telomere maintenance via telomerase);GO:0042769(DNA damage resp…	NA	K08073	2.7.1.78;EC:3.1.3.32	polynucleotide kinase 3'- phosphatase [Source:MGI Symbol;Acc:MGI:1891698]	nonsense_mediated_decay;protein_coding;retained_intron	R_MMU_73933(Resolution_of_Abasic_Sites_(AP_sites));R_MMU_5649702(APEX1_Independent_Resolution_of_AP_Sites_via_the_Single_Nucleotide_Replacement_Pathway);R_MMU_73884(Base_Excision_Repair);R_MMU_73894(DNA_Repair)	8.06105	9.93947	6.33402	5.32603	10.6955	10.9968	10.9713	9.76821	0.699018	-0.516599	0.00442385	0.270485	down	no
ENSMUSG00000021109	Hif1a	15251	ENSMUST00000021530;ENSMUST00000110464;ENSMUST00000157041;ENSMUST00000110461;ENSMUST00000149740	GO:0000122(negative regulation of transcription by RNA polymerase II);GO:0000790(nuclear chromatin);GO:0000977(RNA polymerase II regulatory region sequence-specific DNA binding);GO:0000978(RNA polymerase II cis-regulatory region sequence-specific DNA binding);GO:0000981(DNA-binding transcription factor activity, RNA polymerase II-specific);GO:0001228(DNA-binding transcription activator activity, …	04066(HIF-1 signaling pathway);04137(Mitophagy - animal);04140(Autophagy - animal);04659(Th17 cell differentiation);04919(Thyroid hormone signaling pathway);05167(Kaposi sarcoma-associated herpesvirus infection);05200(Pathways in cancer);05205(Proteoglycans in cancer);05211(Renal cell carcinoma);05230(Central carbon metabolism in cancer);05231(Choline metabolism in cancer);05231(Choline metabolis…	K08268	NA	hypoxia inducible factor 1, alpha subunit [Source:MGI Symbol;Acc:MGI:106918]	protein_coding;processed_transcript;retained_intron	R_MMU_1234176(Oxygen_dependent_proline_hydroxylation_of_Hypoxia_inducible_Factor_Alpha);R_MMU_5689880(Ub_specific_processing_proteases);R_MMU_1234174(Cellular_response_to_hypoxia);R_MMU_8951664(Neddylation);R_MMU_2262752(Cellular_responses_to_stress);R_MMU_8857538(PTK6_promotes_HIF1A_stabilization);R_MMU_8953897(Cellular_responses_to_external_stimuli);R_MMU_9006927(Signaling_by_Non_Receptor_Tyros…	32.2251	29.7467	33.563	31.152	29.2077	27.9659	28.5547	23.9736	1.15483	0.207677	0.00443485	0.270485	up	no
ENSMUSG00000062929	Cfl2	12632	ENSMUST00000221374;ENSMUST00000223095;ENSMUST00000223320;ENSMUST00000221088;ENSMUST00000223450;ENSMUST00000078124	GO:0003779(actin binding);GO:0005634(nucleus);GO:0005737(cytoplasm);GO:0005856(cytoskeleton);GO:0007015(actin filament organization);GO:0007519(skeletal muscle tissue development);GO:0015629(actin cytoskeleton);GO:0016363(nuclear matrix);GO:0030018(Z disc);GO:0030042(actin filament depolymerization);GO:0030043(actin filament fragmentation);GO:0030836(positive regulation of actin filament depolyme…	04360(Axon guidance);04666(Fc gamma R-mediated phagocytosis);04810(Regulation of actin cytoskeleton);05133(Pertussis);05170(Human immunodeficiency virus 1 infection);05170(Human immunodeficiency virus 1 infection)	K05765	NA	cofilin 2, muscle [Source:MGI Symbol;Acc:MGI:101763]	processed_transcript;retained_intron;nonsense_mediated_decay;protein_coding	NA	7.20156	7.41851	6.45359	6.26713	6.25387	6.1364	6.41971	5.40722	1.12898	0.175023	0.00444014	0.270485	up	no
ENSMUSG00000109336	Samd4b	233033	ENSMUST00000208199;ENSMUST00000208126;ENSMUST00000208676;ENSMUST00000207766;ENSMUST00000040531	GO:0003723(RNA binding);GO:0005515(protein binding);GO:0005829(cytosol);GO:0017148(negative regulation of translation);GO:0030371(translation repressor activity);GO:0043488(regulation of mRNA stability);GO:0043488(regulation of mRNA stability)	NA	NA	NA	sterile alpha motif domain containing 4B [Source:MGI Symbol;Acc:MGI:2448542]	protein_coding;processed_transcript;nonsense_mediated_decay	NA	20.0173	16.1928	19.0494	16.7034	15.5373	16.6406	15.4105	13.6479	1.17517	0.232866	0.00444054	0.270485	up	no
ENSMUSG00000042032	Mat2b	108645	ENSMUST00000101347;ENSMUST00000141830;ENSMUST00000109307;ENSMUST00000040167;ENSMUST00000156867;ENSMUST00000137797;ENSMUST00000135617	GO:0005634(nucleus);GO:0005739(mitochondrion);GO:0006556(S-adenosylmethionine biosynthetic process);GO:0006730(one-carbon metabolic process);GO:0019899(enzyme binding);GO:0048269(methionine adenosyltransferase complex);GO:0048270(methionine adenosyltransferase regulator activity);GO:0050790(regulation of catalytic activity);GO:0050790(regulation of catalytic activity)	00270(Cysteine and methionine metabolism);00270(Cysteine and methionine metabolism)	K00789	EC:2.5.1.6	methionine adenosyltransferase II, beta [Source:MGI Symbol;Acc:MGI:1913667]	protein_coding;nonsense_mediated_decay;retained_intron	R_MMU_5689880(Ub_specific_processing_proteases);R_MMU_1430728(Metabolism);R_MMU_156580(Phase_II_Conjugation_of_compounds);R_MMU_156581(Methylation);R_MMU_597592(Post_translational_protein_modification);R_MMU_392499(Metabolism_of_proteins);R_MMU_5688426(Deubiquitination);R_MMU_211859(Biological_oxidations)	9.59459	11.5129	7.53685	9.72481	13.1706	13.2037	14.0373	12.427	0.72616	-0.461641	0.00444133	0.270485	down	no
ENSMUSG00000041035	Gm17018		ENSMUST00000047057;ENSMUST00000235805;ENSMUST00000237600;ENSMUST00000235584;ENSMUST00000161373	GO:0003351(epithelial cilium movement involved in extracellular fluid movement);GO:0003674(molecular_function);GO:0005576(extracellular region);GO:0007283(spermatogenesis);GO:0007368(determination of left/right symmetry);GO:0021591(ventricular system development);GO:0021670(lateral ventricle development);GO:0021678(third ventricle development);GO:0030317(flagellated sperm motility);GO:0060972(lef…	NA	K20800	NA	predicted gene 17018 [Source:MGI Symbol;Acc:MGI:4820566]	protein_coding;nonsense_mediated_decay;processed_transcript	NA	4.91656	6.61857	3.85477	4.42499	7.44154	7.08021	8.21387	6.14797	0.686026	-0.543665	0.00444388	0.270485	down	no
ENSMUSG00000019362	D8Ertd738e	101966	ENSMUST00000019506	GO:0003674(molecular_function);GO:0008150(biological_process)	NA	NA	NA	DNA segment, Chr 8, ERATO Doi 738, expressed [Source:MGI Symbol;Acc:MGI:1289231]	protein_coding	NA	76.3734	84.166	52.6419	49.2126	97.7099	95.1579	105.471	79.2187	0.694977	-0.524963	0.00444437	0.270485	down	no
ENSMUSG00000030852	Tacc2	57752	ENSMUST00000209108;ENSMUST00000207282;ENSMUST00000033141;ENSMUST00000207549;ENSMUST00000208661;ENSMUST00000207918;ENSMUST00000208106;ENSMUST00000208882;ENSMUST00000059145;ENSMUST00000084513;ENSMUST00000207230;ENSMUST00000207395;ENSMUST00000207376	GO:0000226(microtubule cytoskeleton organization);GO:0005634(nucleus);GO:0005654(nucleoplasm);GO:0005737(cytoplasm);GO:0005815(microtubule organizing center);GO:0005829(cytosol);GO:0005856(cytoskeleton);GO:0005886(plasma membrane);GO:0007052(mitotic spindle organization);GO:0008283(cell population proliferation);GO:0019904(protein domain specific binding);GO:0021987(cerebral cortex development);G…	NA	K14282	NA	transforming, acidic coiled-coil containing protein 2 [Source:MGI Symbol;Acc:MGI:1928899]	protein_coding;retained_intron;processed_transcript	NA	0.47443	0.381053	0.46385	0.529941	0.3118	0.314169	0.299699	0.392101	1.40334	0.488861	0.00445235	0.270485	up	no
ENSMUSG00000036743	Psma8	73677	ENSMUST00000234922;ENSMUST00000234318;ENSMUST00000234680;ENSMUST00000235037;ENSMUST00000040860;ENSMUST00000234869;ENSMUST00000234177	GO:0000502(proteasome complex);GO:0004175(endopeptidase activity);GO:0004298(threonine-type endopeptidase activity);GO:0005515(protein binding);GO:0005634(nucleus);GO:0005654(nucleoplasm);GO:0005737(cytoplasm);GO:0005829(cytosol);GO:0005839(proteasome core complex);GO:0006508(proteolysis);GO:0006511(ubiquitin-dependent protein catabolic process);GO:0007283(spermatogenesis);GO:0008233(peptidase ac…	03050(Proteasome);03050(Proteasome)	K02731	EC:3.4.25.1	proteasome subunit alpha 8 [Source:MGI Symbol;Acc:MGI:1920927]	nonsense_mediated_decay;retained_intron;protein_coding	R_MMU_5668541(TNFR2_non_canonical_NF_kB_pathway);R_MMU_68949(Orc1_removal_from_chromatin);R_MMU_1234176(Oxygen_dependent_proline_hydroxylation_of_Hypoxia_inducible_Factor_Alpha);R_MMU_8852276(The_role_of_GTSE1_in_G2/M_progression_after_G2_checkpoint);R_MMU_5689880(Ub_specific_processing_proteases);R_MMU_5607761(Dectin_1_mediated_noncanonical_NF_kB_signaling);R_MMU_9707587(Regulation_of_HMOX1_expr…	0.303679	0.453894	0.24189	0.184688	0.52139	0.555378	0.637431	0.653181	0.500194	-0.999439	0.00445534	0.270485	down	no
ENSMUSG00000029165	Agbl5	231093	ENSMUST00000202757;ENSMUST00000202060;ENSMUST00000202109;ENSMUST00000201168;ENSMUST00000201167;ENSMUST00000200990;ENSMUST00000202565;ENSMUST00000069705;ENSMUST00000201817;ENSMUST00000201917;ENSMUST00000201901;ENSMUST00000201014;ENSMUST00000200850;ENSMUST00000201225	GO:0004180(carboxypeptidase activity);GO:0004181(metallocarboxypeptidase activity);GO:0005634(nucleus);GO:0005737(cytoplasm);GO:0005819(spindle);GO:0005829(cytosol);GO:0005856(cytoskeleton);GO:0006508(proteolysis);GO:0008233(peptidase activity);GO:0008237(metallopeptidase activity);GO:0008270(zinc ion binding);GO:0015630(microtubule cytoskeleton);GO:0015631(tubulin binding);GO:0016787(hydrolase a…	NA	NA	NA	ATP/GTP binding protein-like 5 [Source:MGI Symbol;Acc:MGI:2441745]	retained_intron;protein_coding;nonsense_mediated_decay	NA	0.486949	0.536586	0.4392	0.592765	0.392142	0.328973	0.436078	0.310128	1.40085	0.486304	0.00447847	0.271255	up	no
ENSMUSG00000040282	BC052040		ENSMUST00000110918;ENSMUST00000166472;ENSMUST00000147968	GO:0003674(molecular_function);GO:0005634(nucleus);GO:0005737(cytoplasm);GO:0030218(erythrocyte differentiation);GO:0030218(erythrocyte differentiation)	NA	NA	NA	cDNA sequence BC052040 [Source:MGI Symbol;Acc:MGI:3026886]	protein_coding;processed_transcript	NA	1.63059	1.79688	2.22739	2.00055	1.37874	1.55253	1.50919	1.4439	1.30098	0.379593	0.00449155	0.271415	up	no
ENSMUSG00000020227	Irak3	73914	ENSMUST00000020448;ENSMUST00000145665;ENSMUST00000143100;ENSMUST00000135106;ENSMUST00000140237	GO:0000166(nucleotide binding);GO:0000287(magnesium ion binding);GO:0001960(negative regulation of cytokine-mediated signaling pathway);GO:0002755(MyD88-dependent toll-like receptor signaling pathway);GO:0004672(protein kinase activity);GO:0004674(protein serine/threonine kinase activity);GO:0005515(protein binding);GO:0005524(ATP binding);GO:0005634(nucleus);GO:0005737(cytoplasm);GO:0005886(plas…	04722(Neurotrophin signaling pathway);04722(Neurotrophin signaling pathway)	K04732	EC:2.7.11.1	interleukin-1 receptor-associated kinase 3 [Source:MGI Symbol;Acc:MGI:1921164]	protein_coding;retained_intron;nonsense_mediated_decay;processed_transcript	R_MMU_446652(Interleukin_1_family_signaling);R_MMU_449147(Signaling_by_Interleukins);R_MMU_168256(Immune_System);R_MMU_1280215(Cytokine_Signaling_in_Immune_system);R_MMU_9020702(Interleukin_1_signaling)	21.4146	15.4344	25.2859	23.4323	17.2238	16.9062	15.3054	14.7974	1.33214	0.413745	0.00454107	0.27322	up	no
ENSMUSG00000081262	Gm12261	668157	ENSMUST00000117499	NA	NA	NA	NA	predicted gene 12261 [Source:MGI Symbol;Acc:MGI:3650914]	processed_pseudogene	NA	0.799988	0.370378	1.8847	1.29847	0.234529	0.361576	0.417413	0.468684	2.93721	1.55445	0.00454245	0.27322	up	no
ENSMUSG00000070284	Gmppb	331026	ENSMUST00000137284;ENSMUST00000150700;ENSMUST00000047947;ENSMUST00000112295;ENSMUST00000145330	GO:0000166(nucleotide binding);GO:0004475(mannose-1-phosphate guanylyltransferase activity);GO:0005525(GTP binding);GO:0005737(cytoplasm);GO:0005739(mitochondrion);GO:0009058(biosynthetic process);GO:0009298(GDP-mannose biosynthetic process);GO:0016740(transferase activity);GO:0016779(nucleotidyltransferase activity);GO:0016779(nucleotidyltransferase activity)	00051(Fructose and mannose metabolism);00520(Amino sugar and nucleotide sugar metabolism);00520(Amino sugar and nucleotide sugar metabolism)	K00966	EC:2.7.7.13	GDP-mannose pyrophosphorylase B [Source:MGI Symbol;Acc:MGI:2660880]	retained_intron;processed_transcript;protein_coding	NA	3.99398	4.73451	3.17394	2.87442	5.38941	5.17099	5.48837	4.7035	0.71206	-0.48993	0.00457533	0.273399	down	no
ENSMUSG00000028410	Dnaja1	15502	ENSMUST00000137246;ENSMUST00000149794;ENSMUST00000126020;ENSMUST00000030118;ENSMUST00000139406;ENSMUST00000137476;ENSMUST00000148976;ENSMUST00000125442;ENSMUST00000129204;ENSMUST00000164233	GO:0001664(G protein-coupled receptor binding);GO:0001671(ATPase activator activity);GO:0005515(protein binding);GO:0005524(ATP binding);GO:0005634(nucleus);GO:0005737(cytoplasm);GO:0005739(mitochondrion);GO:0005783(endoplasmic reticulum);GO:0005829(cytosol);GO:0006457(protein folding);GO:0007283(spermatogenesis);GO:0009408(response to heat);GO:0015630(microtubule cytoskeleton);GO:0016020(membran…	04141(Protein processing in endoplasmic reticulum);04141(Protein processing in endoplasmic reticulum)	K09502	NA	DnaJ heat shock protein family (Hsp40) member A1 [Source:MGI Symbol;Acc:MGI:1270129]	protein_coding;processed_transcript	R_MMU_2262752(Cellular_responses_to_stress);R_MMU_8953897(Cellular_responses_to_external_stimuli);R_MMU_3371497(HSP90_chaperone_cycle_for_steroid_hormone_receptors_(SHR))	11.3295	13.4266	9.93277	9.35452	14.7586	14.4723	15.3303	12.7461	0.76855	-0.37979	0.00458964	0.273399	down	no
ENSMUSG00000028634	Hivep3	16656	ENSMUST00000166542;ENSMUST00000106307;ENSMUST00000136547;ENSMUST00000227491;ENSMUST00000123698;ENSMUST00000141605;ENSMUST00000125069;ENSMUST00000144907;ENSMUST00000084306;ENSMUST00000143837	GO:0003676(nucleic acid binding);GO:0003677(DNA binding);GO:0005634(nucleus);GO:0005737(cytoplasm);GO:0005829(cytosol);GO:0035914(skeletal muscle cell differentiation);GO:0045893(positive regulation of transcription, DNA-templated);GO:0046872(metal ion binding);GO:0046872(metal ion binding)	NA	K09239	NA	human immunodeficiency virus type I enhancer binding protein 3 [Source:MGI Symbol;Acc:MGI:106589]	protein_coding;processed_transcript	NA	4.71935	3.74638	4.56933	1.97266	2.96567	2.85321	2.30286	1.31184	1.59088	0.669827	0.00459005	0.273399	up	no
ENSMUSG00000002250	Ppard	19015	ENSMUST00000002320;ENSMUST00000142226;ENSMUST00000233383;ENSMUST00000232879;ENSMUST00000233761;ENSMUST00000123020	GO:0000122(negative regulation of transcription by RNA polymerase II);GO:0000790(nuclear chromatin);GO:0000977(RNA polymerase II regulatory region sequence-specific DNA binding);GO:0001103(RNA polymerase II repressing transcription factor binding);GO:0001223(transcription coactivator binding);GO:0001227(DNA-binding transcription repressor activity, RNA polymerase II-specific);GO:0001890(placenta …	03320(PPAR signaling pathway);04310(Wnt signaling pathway);05200(Pathways in cancer);05221(Acute myeloid leukemia);05221(Acute myeloid leukemia)	K04504	NA	peroxisome proliferator activator receptor delta [Source:MGI Symbol;Acc:MGI:101884]	protein_coding;retained_intron	R_MMU_70268(Pyruvate_metabolism);R_MMU_200425(Carnitine_metabolism);R_MMU_556833(Metabolism_of_lipids);R_MMU_1430728(Metabolism);R_MMU_8978868(Fatty_acid_metabolism);R_MMU_73857(RNA_Polymerase_II_Transcription);R_MMU_212436(Generic_Transcription_Pathway);R_MMU_9006931(Signaling_by_Nuclear_Receptors);R_MMU_383280(Nuclear_Receptor_transcription_pathway);R_MMU_204174(Regulation_of_pyruvate_dehydroge…	3.58299	2.86903	3.97182	3.53497	2.79002	2.94933	3.01592	2.38713	1.25277	0.325116	0.00459154	0.273399	up	no
ENSMUSG00000026986	Hnmt	140483	ENSMUST00000051416;ENSMUST00000114497;ENSMUST00000114498	GO:0001505(regulation of neurotransmitter levels);GO:0001692(histamine metabolic process);GO:0001695(histamine catabolic process);GO:0002347(response to tumor cell);GO:0005654(nucleoplasm);GO:0005737(cytoplasm);GO:0005813(centrosome);GO:0005829(cytosol);GO:0006972(hyperosmotic response);GO:0007420(brain development);GO:0008168(methyltransferase activity);GO:0008170(N-methyltransferase activity);G…	00340(Histidine metabolism);00340(Histidine metabolism)	K00546	EC:2.1.1.8	histamine N-methyltransferase [Source:MGI Symbol;Acc:MGI:2153181]	protein_coding	NA	6.01924	7.7822	6.03788	6.82914	8.84232	8.43721	10.7307	9.99277	0.701746	-0.510979	0.00459804	0.273399	down	no
ENSMUSG00000075014	Gm10800		ENSMUST00000099683	GO:0003674(molecular_function);GO:0005575(cellular_component);GO:0008150(biological_process);GO:0016020(membrane);GO:0016021(integral component of membrane)	NA	NA	NA	predicted gene 10800 [Source:MGI Symbol;Acc:MGI:3641657]	protein_coding	NA	0.260089	0	0	0.838618	0	0	0	0	2746.77	11.4235	0.00464934	0.275818	up	no
ENSMUSG00000074978	Actg-ps1	621269	ENSMUST00000099636	NA	NA	NA	NA	actin, gamma, pseudogene 1 [Source:MGI Symbol;Acc:MGI:87907]	processed_pseudogene	NA	1.7589	1.21783	1.78391	1.94109	1.32159	0.80577	0.978182	0.909773	1.66904	0.73902	0.00467494	0.2765	up	no
ENSMUSG00000047959	Kcna3	16491	ENSMUST00000052718	GO:0005216(ion channel activity);GO:0005244(voltage-gated ion channel activity);GO:0005249(voltage-gated potassium channel activity);GO:0005251(delayed rectifier potassium channel activity);GO:0005267(potassium channel activity);GO:0005515(protein binding);GO:0005886(plasma membrane);GO:0005887(integral component of plasma membrane);GO:0006811(ion transport);GO:0006813(potassium ion transport);GO…	NA	K04876	NA	potassium voltage-gated channel, shaker-related subfamily, member 3 [Source:MGI Symbol;Acc:MGI:96660]	protein_coding	R_MMU_112316(Neuronal_System);R_MMU_1296072(Voltage_gated_Potassium_channels);R_MMU_1296071(Potassium_Channels)	1.3261	1.37234	1.1806	0.485797	0.719517	0.663732	0.555679	0.258419	1.98641	0.990166	0.0046831	0.2765	up	no
ENSMUSG00000014767	Tbp	21374	ENSMUST00000014911;ENSMUST00000162505;ENSMUST00000232661;ENSMUST00000147081;ENSMUST00000117593;ENSMUST00000153480;ENSMUST00000159197;ENSMUST00000143924;ENSMUST00000119879;ENSMUST00000118001;ENSMUST00000155051;ENSMUST00000149518	GO:0000120(RNA polymerase I transcription factor complex);GO:0000126(transcription factor TFIIIB complex);GO:0000790(nuclear chromatin);GO:0000976(transcription regulatory region sequence-specific DNA binding);GO:0000978(RNA polymerase II cis-regulatory region sequence-specific DNA binding);GO:0000979(RNA polymerase II core promoter sequence-specific DNA binding);GO:0000987(cis-regulatory region …	03022(Basal transcription factors);05016(Huntington disease);05165(Human papillomavirus infection);05166(Human T-cell leukemia virus 1 infection);05203(Viral carcinogenesis);05203(Viral carcinogenesis)	K03120	NA	TATA box binding protein [Source:MGI Symbol;Acc:MGI:101838]	protein_coding;retained_intron;processed_transcript	R_MMU_74158(RNA_Polymerase_III_Transcription);R_MMU_5250913(Positive_epigenetic_regulation_of_rRNA_expression);R_MMU_674695(RNA_Polymerase_II_Pre_transcription_Events);R_MMU_76066(RNA_Polymerase_III_Transcription_Initiation_From_Type_2_Promoter);R_MMU_73863(RNA_Polymerase_I_Transcription_Termination);R_MMU_73857(RNA_Polymerase_II_Transcription);R_MMU_73854(RNA_Polymerase_I_Promoter_Clearance);R_M…	1.8919	1.65811	2.41602	2.48288	1.58267	1.63331	1.53736	1.57656	1.33476	0.416583	0.00471493	0.2765	up	no
ENSMUSG00000037096	Gm9762	100041766	ENSMUST00000036976	NA	NA	NA	NA	predicted pseudogene 9762 [Source:MGI Symbol;Acc:MGI:3704220]	processed_pseudogene	NA	8.00177	6.79779	10.4444	12.3494	6.20663	6.62109	5.45999	6.10739	1.54102	0.623884	0.00472153	0.2765	up	no
ENSMUSG00000045092	S1pr1	13609	ENSMUST00000055676	GO:0001525(angiogenesis);GO:0001664(G protein-coupled receptor binding);GO:0001955(blood vessel maturation);GO:0003245(cardiac muscle tissue growth involved in heart morphogenesis);GO:0003376(sphingosine-1-phosphate receptor signaling pathway);GO:0004930(G protein-coupled receptor activity);GO:0005654(nucleoplasm);GO:0005737(cytoplasm);GO:0005768(endosome);GO:0005886(plasma membrane);GO:0005901(c…	04068(FoxO signaling pathway);04071(Sphingolipid signaling pathway);04080(Neuroactive ligand-receptor interaction)	K04288	NA	sphingosine-1-phosphate receptor 1 [Source:MGI Symbol;Acc:MGI:1096355]	protein_coding	R_MMU_373076(Class_A/1_(Rhodopsin_like_receptors));R_MMU_500792(GPCR_ligand_binding);R_MMU_419408(Lysosphingolipid_and_LPA_receptors);R_MMU_372790(Signaling_by_GPCR);R_MMU_162582(Signal_Transduction)	17.4176	17.365	17.5749	17.6466	15.946	16.1278	15.5614	12.1462	1.171	0.227744	0.0047217	0.2765	up	no
ENSMUSG00000056260	Lrif1	321000	ENSMUST00000130105;ENSMUST00000127003;ENSMUST00000106736;ENSMUST00000154973;ENSMUST00000098751;ENSMUST00000098750;ENSMUST00000156544;ENSMUST00000131330;ENSMUST00000122928;ENSMUST00000150888	GO:0000784(nuclear chromosome, telomeric region);GO:0001740(Barr body);GO:0005515(protein binding);GO:0005634(nucleus);GO:0005654(nucleoplasm);GO:0005694(chromosome);GO:0006355(regulation of transcription, DNA-templated);GO:0009048(dosage compensation by inactivation of X chromosome);GO:0016363(nuclear matrix);GO:0034451(centriolar satellite);GO:0042974(retinoic acid receptor binding);GO:0042974(…	NA	K23220	NA	ligand dependent nuclear receptor interacting factor 1 [Source:MGI Symbol;Acc:MGI:2445214]	protein_coding;nonsense_mediated_decay;processed_transcript;retained_intron	NA	2.70745	2.41317	3.33736	2.92249	1.98156	2.55788	2.47604	1.74642	1.29886	0.377246	0.00474557	0.2765	up	no
ENSMUSG00000025351	Cd63	12512	ENSMUST00000026407;ENSMUST00000220308;ENSMUST00000220245;ENSMUST00000219317;ENSMUST00000105229;ENSMUST00000218450	GO:0002092(positive regulation of receptor internalization);GO:0005515(protein binding);GO:0005576(extracellular region);GO:0005615(extracellular space);GO:0005737(cytoplasm);GO:0005764(lysosome);GO:0005765(lysosomal membrane);GO:0005768(endosome);GO:0005770(late endosome);GO:0005771(multivesicular body);GO:0005886(plasma membrane);GO:0005887(integral component of plasma membrane);GO:0007160(cell…	04142(Lysosome);05205(Proteoglycans in cancer);05205(Proteoglycans in cancer)	K06497	NA	CD63 antigen [Source:MGI Symbol;Acc:MGI:99529]	protein_coding;retained_intron;processed_transcript	R_MMU_109582(Hemostasis);R_MMU_76002(Platelet_activation,_signaling_and_aggregation);R_MMU_168256(Immune_System);R_MMU_114608(Platelet_degranulation);R_MMU_6798695(Neutrophil_degranulation);R_MMU_168249(Innate_Immune_System);R_MMU_76005(Response_to_elevated_platelet_cytosolic_Ca2+)	138.254	161.009	101.812	88.5133	172.402	169.661	185.551	163.47	0.708434	-0.497294	0.00475118	0.2765	down	no
ENSMUSG00000035202	Lars2	102436	ENSMUST00000217116;ENSMUST00000038863;ENSMUST00000214074;ENSMUST00000215674;ENSMUST00000214557;ENSMUST00000213711;ENSMUST00000215087;ENSMUST00000215464	GO:0000166(nucleotide binding);GO:0002161(aminoacyl-tRNA editing activity);GO:0004812(aminoacyl-tRNA ligase activity);GO:0004823(leucine-tRNA ligase activity);GO:0005524(ATP binding);GO:0005739(mitochondrion);GO:0005759(mitochondrial matrix);GO:0006412(translation);GO:0006418(tRNA aminoacylation for protein translation);GO:0006429(leucyl-tRNA aminoacylation);GO:0016874(ligase activity);GO:0032543…	00970(Aminoacyl-tRNA biosynthesis);00970(Aminoacyl-tRNA biosynthesis)	K01869	EC:6.1.1.4	leucyl-tRNA synthetase, mitochondrial [Source:MGI Symbol;Acc:MGI:2142973]	nonsense_mediated_decay;protein_coding;retained_intron	NA	2.4389	3.33847	2.01627	1.92832	3.22679	3.15869	4.25325	3.64074	0.680835	-0.554623	0.00475935	0.2765	down	no
ENSMUSG00000068335	Dok1	13448	ENSMUST00000204900;ENSMUST00000149918;ENSMUST00000089651	GO:0005515(protein binding);GO:0005634(nucleus);GO:0005737(cytoplasm);GO:0005829(cytosol);GO:0007169(transmembrane receptor protein tyrosine kinase signaling pathway);GO:0007265(Ras protein signal transduction);GO:0035556(intracellular signal transduction);GO:0038145(macrophage colony-stimulating factor signaling pathway);GO:0043409(negative regulation of MAPK cascade);GO:0043409(negative regulat…	NA	K14752	NA	docking protein 1 [Source:MGI Symbol;Acc:MGI:893587]	protein_coding;nonsense_mediated_decay	R_MMU_9006927(Signaling_by_Non_Receptor_Tyrosine_Kinases);R_MMU_8848021(Signaling_by_PTK6);R_MMU_8849469(PTK6_Regulates_RTKs_and_Their_Effectors_AKT1_and_DOK1);R_MMU_422475(Axon_guidance);R_MMU_162582(Signal_Transduction);R_MMU_8853659(RET_signaling);R_MMU_9675108(Nervous_system_development);R_MMU_1266738(Developmental_Biology)	26.8092	33.0623	17.9351	15.8853	36.8394	35.3602	36.3585	32.3447	0.66494	-0.588704	0.00477837	0.2765	down	no
ENSMUSG00000097032	4930539J05Rik	319587	ENSMUST00000181619;ENSMUST00000182865	NA	NA	NA	NA	RIKEN cDNA 4930539J05 gene [Source:MGI Symbol;Acc:MGI:1922477]	antisense	NA	0.534925	0.457045	0.904528	0.115939	0.160716	0.191327	0.113008	0.219896	2.9381	1.55488	0.0047787	0.2765	up	no
ENSMUSG00000020621	Rdh14	105014	ENSMUST00000020947	GO:0005739(mitochondrion);GO:0005783(endoplasmic reticulum);GO:0008106(alcohol dehydrogenase (NADP+) activity);GO:0016491(oxidoreductase activity);GO:0042572(retinol metabolic process);GO:0052650(NADP-retinol dehydrogenase activity);GO:0055114(oxidation-reduction process)	NA	K11162	EC:1.1.1.-	retinol dehydrogenase 14 (all-trans and 9-cis) [Source:MGI Symbol;Acc:MGI:1920402]	protein_coding	R_MMU_9006931(Signaling_by_Nuclear_Receptors);R_MMU_162582(Signal_Transduction);R_MMU_5365859(RA_biosynthesis_pathway);R_MMU_5362517(Signaling_by_Retinoic_Acid)	5.57375	7.4624	5.67863	4.91357	9.5082	8.27538	7.69949	7.83544	0.709166	-0.495805	0.00478273	0.2765	down	no
ENSMUSG00000038717	Atp5l	27425	ENSMUST00000043675;ENSMUST00000213999;ENSMUST00000216815;ENSMUST00000216380	GO:0000276(mitochondrial proton-transporting ATP synthase complex, coupling factor F(o));GO:0005739(mitochondrion);GO:0005743(mitochondrial inner membrane);GO:0005753(mitochondrial proton-transporting ATP synthase complex);GO:0006754(ATP biosynthetic process);GO:0006811(ion transport);GO:0008553(proton-exporting ATPase activity, phosphorylative mechanism);GO:0015078(proton transmembrane transport…	00190(Oxidative phosphorylation);04714(Thermogenesis);04714(Thermogenesis)	K02140	NA	ATP synthase, H+ transporting, mitochondrial F0 complex, subunit G [Source:MGI Symbol;Acc:MGI:1351597]	protein_coding;retained_intron;processed_transcript	R_MMU_1430728(Metabolism);R_MMU_163210(Formation_of_ATP_by_chemiosmotic_coupling);R_MMU_8949613(Cristae_formation);R_MMU_1852241(Organelle_biogenesis_and_maintenance);R_MMU_1592230(Mitochondrial_biogenesis);R_MMU_163200(Respiratory_electron_transport,_ATP_synthesis_by_chemiosmotic_coupling,_and_heat_production_by_uncoupling_proteins.);R_MMU_1428517(The_citric_acid_(TCA)_cycle_and_respiratory_elec…	10.3399	12.4011	7.61252	7.09185	13.909	13.5133	14.5476	11.3016	0.702914	-0.508579	0.00478852	0.2765	down	no
ENSMUSG00000024050	Wiz	22404	ENSMUST00000170617;ENSMUST00000087699;ENSMUST00000169488;ENSMUST00000171728;ENSMUST00000169280;ENSMUST00000236409;ENSMUST00000165912;ENSMUST00000172216;ENSMUST00000163107;ENSMUST00000169741;ENSMUST00000087703;ENSMUST00000170603;ENSMUST00000064694	GO:0001226(RNA polymerase II transcription corepressor binding);GO:0003676(nucleic acid binding);GO:0003700(DNA-binding transcription factor activity);GO:0005515(protein binding);GO:0005634(nucleus);GO:0005654(nucleoplasm);GO:0006355(regulation of transcription, DNA-templated);GO:0010571(positive regulation of nuclear cell cycle DNA replication);GO:0030496(midbody);GO:0044877(protein-containing c…	NA	NA	NA	widely-interspaced zinc finger motifs [Source:MGI Symbol;Acc:MGI:1332638]	nonsense_mediated_decay;retained_intron;protein_coding;processed_transcript	NA	4.11847	3.14653	4.17035	3.72694	2.89241	3.08464	2.92046	3.20774	1.25254	0.324855	0.00486573	0.279605	up	no
ENSMUSG00000118164	Gm20570	100048142	ENSMUST00000237826	NA	NA	NA	NA	predicted gene, 20570 [Source:MGI Symbol;Acc:MGI:5295677]	processed_pseudogene	NA	7.0829	5.10128	13.8998	11.0773	3.4066	3.28274	6.61494	3.70957	2.18418	1.12709	0.00488303	0.279605	up	no
ENSMUSG00000047003	Zfp41	22701	ENSMUST00000161785;ENSMUST00000054555;ENSMUST00000161555	GO:0003676(nucleic acid binding);GO:0003677(DNA binding);GO:0003700(DNA-binding transcription factor activity);GO:0005634(nucleus);GO:0006355(regulation of transcription, DNA-templated);GO:0007275(multicellular organism development);GO:0007283(spermatogenesis);GO:0030154(cell differentiation);GO:0043565(sequence-specific DNA binding);GO:0046872(metal ion binding);GO:1990837(sequence-specific doub…	NA	NA	NA	zinc finger protein 41 [Source:MGI Symbol;Acc:MGI:99186]	protein_coding;processed_transcript	NA	0.821183	0.808307	0.689953	0.734899	0.554718	0.612114	0.694388	0.604141	1.2389	0.309063	0.00489815	0.279605	up	no
ENSMUSG00000036639	Nudt1	17766	ENSMUST00000071881;ENSMUST00000198660;ENSMUST00000110827;ENSMUST00000050205;ENSMUST00000145898;ENSMUST00000110825;ENSMUST00000110826	GO:0001669(acrosomal vesicle);GO:0003723(RNA binding);GO:0003924(GTPase activity);GO:0005615(extracellular space);GO:0005634(nucleus);GO:0005737(cytoplasm);GO:0005739(mitochondrion);GO:0005759(mitochondrial matrix);GO:0005829(cytosol);GO:0005886(plasma membrane);GO:0006195(purine nucleotide catabolic process);GO:0006203(dGTP catabolic process);GO:0006281(DNA repair);GO:0007568(aging);GO:0008413(8…	NA	K17816	3.6.1.56;EC:3.6.1.55	nudix (nucleoside diphosphate linked moiety X)-type motif 1 [Source:MGI Symbol;Acc:MGI:109280]	protein_coding;processed_transcript	R_MMU_1430728(Metabolism);R_MMU_8956319(Nucleobase_catabolism);R_MMU_2393930(Phosphate_bond_hydrolysis_by_NUDT_proteins);R_MMU_15869(Metabolism_of_nucleotides);R_MMU_74259(Purine_catabolism)	2.31879	3.60409	1.90451	1.43362	4.14331	3.59385	4.63623	3.3052	0.590679	-0.759554	0.00489819	0.279605	down	no
ENSMUSG00000016559	H3f3b	15081	ENSMUST00000106454;ENSMUST00000139378;ENSMUST00000016703;ENSMUST00000139623	GO:0000228(nuclear chromosome);GO:0000784(nuclear chromosome, telomeric region);GO:0000786(nucleosome);GO:0000788(nuclear nucleosome);GO:0000978(RNA polymerase II cis-regulatory region sequence-specific DNA binding);GO:0000979(RNA polymerase II core promoter sequence-specific DNA binding);GO:0001649(osteoblast differentiation);GO:0001740(Barr body);GO:0003677(DNA binding);GO:0005634(nucleus);GO:0…	05034(Alcoholism);05202(Transcriptional misregulation in cancer);05322(Systemic lupus erythematosus);05322(Systemic lupus erythematosus)	K11253	NA	H3.3 histone B [Source:MGI Symbol;Acc:MGI:1101768]	protein_coding;processed_transcript	R_MMU_2559582(Senescence_Associated_Secretory_Phenotype_(SASP));R_MMU_5250913(Positive_epigenetic_regulation_of_rRNA_expression);R_MMU_2559580(Oxidative_Stress_Induced_Senescence);R_MMU_427359(SIRT1_negatively_regulates_rRNA_expression);R_MMU_2559583(Cellular_Senescence);R_MMU_109582(Hemostasis);R_MMU_211000(Gene_Silencing_by_RNA);R_MMU_2262752(Cellular_responses_to_stress);R_MMU_73857(RNA_Polyme…	159.232	180.991	144.775	120.18	192.943	194.574	208.229	183.83	0.77629	-0.365333	0.00490404	0.279605	down	no
ENSMUSG00000057315	Arhgap24	231532	ENSMUST00000073302;ENSMUST00000126125;ENSMUST00000094559;ENSMUST00000112853;ENSMUST00000070000;ENSMUST00000130222	GO:0001525(angiogenesis);GO:0005096(GTPase activator activity);GO:0005737(cytoplasm);GO:0005856(cytoskeleton);GO:0005912(adherens junction);GO:0005925(focal adhesion);GO:0007165(signal transduction);GO:0007275(multicellular organism development);GO:0030054(cell junction);GO:0030154(cell differentiation);GO:0035021(negative regulation of Rac protein signal transduction);GO:0035313(wound healing, s…	NA	K20642	NA	Rho GTPase activating protein 24 [Source:MGI Symbol;Acc:MGI:1922647]	protein_coding;retained_intron;processed_transcript	R_MMU_8980692(RHOA_GTPase_cycle);R_MMU_9012999(RHO_GTPase_cycle);R_MMU_9716542(Signaling_by_Rho_GTPases,_Miro_GTPases_and_RHOBTB3);R_MMU_9013148(CDC42_GTPase_cycle);R_MMU_194315(Signaling_by_Rho_GTPases);R_MMU_162582(Signal_Transduction);R_MMU_9013149(RAC1_GTPase_cycle)	2.96056	2.94789	3.01891	1.89386	2.20363	2.36418	2.25542	1.63535	1.27932	0.355376	0.00490687	0.279605	up	no
ENSMUSG00000074677	Sirpb1c	100038947	ENSMUST00000108352;ENSMUST00000050623;ENSMUST00000124067;ENSMUST00000108349;ENSMUST00000191802;ENSMUST00000108354;ENSMUST00000108350;ENSMUST00000148194	GO:0003674(molecular_function);GO:0005886(plasma membrane);GO:0016020(membrane);GO:0016021(integral component of membrane);GO:0022409(positive regulation of cell-cell adhesion);GO:0050766(positive regulation of phagocytosis);GO:0050870(positive regulation of T cell activation);GO:0050870(positive regulation of T cell activation)	04380(Osteoclast differentiation);04380(Osteoclast differentiation)	K06551	NA	signal-regulatory protein beta 1C [Source:MGI Symbol;Acc:MGI:3807521]	protein_coding;processed_transcript;retained_intron	R_MMU_109582(Hemostasis);R_MMU_202733(Cell_surface_interactions_at_the_vascular_wall);R_MMU_168256(Immune_System);R_MMU_1500931(Cell_Cell_communication);R_MMU_6798695(Neutrophil_degranulation);R_MMU_168249(Innate_Immune_System);R_MMU_2172127(DAP12_interactions);R_MMU_391160(Signal_regulatory_protein_family_interactions)	10.0715	12.4362	8.71599	13.393	16.5774	16.6125	16.4849	15.8551	0.68086	-0.554571	0.0049494	0.280565	down	no
ENSMUSG00000079334	Naa80	56441	ENSMUST00000093785;ENSMUST00000122985;ENSMUST00000149638;ENSMUST00000139274;ENSMUST00000139581;ENSMUST00000130053;ENSMUST00000127380	GO:0004596(peptide alpha-N-acetyltransferase activity);GO:0005737(cytoplasm);GO:0005829(cytosol);GO:0006473(protein acetylation);GO:0008064(regulation of actin polymerization or depolymerization);GO:0008080(N-acetyltransferase activity);GO:0016740(transferase activity);GO:0016746(transferase activity, transferring acyl groups);GO:0017190(N-terminal peptidyl-aspartic acid acetylation);GO:0018002(N…	NA	NA	NA	N(alpha)-acetyltransferase 80, NatH catalytic subunit [Source:MGI Symbol;Acc:MGI:1888902]	protein_coding	NA	15.498	12.8787	17.7713	11.2508	11.4923	13.3586	10.0609	7.23452	1.36189	0.445611	0.00495453	0.280565	up	no
ENSMUSG00000023984	Gm20517	112694759	ENSMUST00000130830;ENSMUST00000132397;ENSMUST00000146105	GO:0003712(transcription coregulator activity);GO:0003713(transcription coactivator activity);GO:0005634(nucleus);GO:0006357(regulation of transcription by RNA polymerase II);GO:0016592(mediator complex);GO:1903508(positive regulation of nucleic acid-templated transcription);GO:1903508(positive regulation of nucleic acid-templated transcription)	NA	NA	NA	predicted gene 20517 [Source:MGI Symbol;Acc:MGI:5141982]	retained_intron;nonsense_mediated_decay	NA	0.0153423	0.00849642	0.00855615	0.00682143	0.0262867	0.0641127	0.0582564	0.0285097	0.221354	-2.17557	0.0049561	0.280565	down	no
ENSMUSG00000062981	Mrpl42	67270	ENSMUST00000075829;ENSMUST00000218893;ENSMUST00000218996;ENSMUST00000219019;ENSMUST00000217777	GO:0005739(mitochondrion);GO:0005762(mitochondrial large ribosomal subunit);GO:0005763(mitochondrial small ribosomal subunit);GO:0005840(ribosome);GO:0005886(plasma membrane);GO:0008150(biological_process);GO:0008150(biological_process)	NA	K17423	NA	mitochondrial ribosomal protein L42 [Source:MGI Symbol;Acc:MGI:1333774]	protein_coding;retained_intron;nonsense_mediated_decay	R_MMU_5368287(Mitochondrial_translation);R_MMU_5389840(Mitochondrial_translation_elongation);R_MMU_72766(Translation);R_MMU_392499(Metabolism_of_proteins);R_MMU_5419276(Mitochondrial_translation_termination)	9.74048	7.75513	10.7589	9.56199	7.81342	7.28452	7.5781	7.54858	1.25118	0.323293	0.00497292	0.280905	up	no
ENSMUSG00000005779	Psmb4	19172	ENSMUST00000005923;ENSMUST00000133412;ENSMUST00000200513;ENSMUST00000136143;ENSMUST00000134133	GO:0000502(proteasome complex);GO:0001530(lipopolysaccharide binding);GO:0002862(negative regulation of inflammatory response to antigenic stimulus);GO:0004175(endopeptidase activity);GO:0004298(threonine-type endopeptidase activity);GO:0005634(nucleus);GO:0005654(nucleoplasm);GO:0005737(cytoplasm);GO:0005829(cytosol);GO:0005839(proteasome core complex);GO:0006508(proteolysis);GO:0008233(peptidas…	03050(Proteasome);03050(Proteasome)	K02736	EC:3.4.25.1	proteasome (prosome, macropain) subunit, beta type 4 [Source:MGI Symbol;Acc:MGI:1098257]	protein_coding;retained_intron	R_MMU_5668541(TNFR2_non_canonical_NF_kB_pathway);R_MMU_68949(Orc1_removal_from_chromatin);R_MMU_1234176(Oxygen_dependent_proline_hydroxylation_of_Hypoxia_inducible_Factor_Alpha);R_MMU_8852276(The_role_of_GTSE1_in_G2/M_progression_after_G2_checkpoint);R_MMU_8941858(Regulation_of_RUNX3_expression_and_activity);R_MMU_5689880(Ub_specific_processing_proteases);R_MMU_5607761(Dectin_1_mediated_noncanoni…	34.6027	39.2286	27.8062	23.8706	46.4544	43.7651	49.1723	35.2274	0.718753	-0.476431	0.0049909	0.281247	down	no
ENSMUSG00000081534	Slc48a1	67739	ENSMUST00000117892;ENSMUST00000229084;ENSMUST00000135073	GO:0005764(lysosome);GO:0005765(lysosomal membrane);GO:0005768(endosome);GO:0005886(plasma membrane);GO:0010008(endosome membrane);GO:0015232(heme transporter activity);GO:0015886(heme transport);GO:0016020(membrane);GO:0016021(integral component of membrane);GO:0020037(heme binding);GO:0020037(heme binding)	NA	K15380	NA	solute carrier family 48 (heme transporter), member 1 [Source:MGI Symbol;Acc:MGI:1914989]	protein_coding;nonsense_mediated_decay	NA	211.251	195.049	182.482	142.614	161.195	161.199	161.916	146.956	1.15862	0.212404	0.00500256	0.281247	up	no
ENSMUSG00000022452	Smdt1	69029	ENSMUST00000230165;ENSMUST00000023086;ENSMUST00000161892;ENSMUST00000159054	GO:0003674(molecular_function);GO:0005654(nucleoplasm);GO:0005739(mitochondrion);GO:0005743(mitochondrial inner membrane);GO:0006811(ion transport);GO:0006816(calcium ion transport);GO:0006851(mitochondrial calcium ion transmembrane transport);GO:0016020(membrane);GO:0016021(integral component of membrane);GO:0031305(integral component of mitochondrial inner membrane);GO:0036444(calcium import in…	NA	K22830	NA	single-pass membrane protein with aspartate rich tail 1 [Source:MGI Symbol;Acc:MGI:1916279]	retained_intron;protein_coding;nonsense_mediated_decay	R_MMU_382551(Transport_of_small_molecules);R_MMU_8949664(Processing_of_SMDT1);R_MMU_8949215(Mitochondrial_calcium_ion_transport)	31.0759	38.1183	23.7493	20.0363	41.34	41.017	43.8777	35.8483	0.697049	-0.520667	0.00501145	0.281247	down	no
ENSMUSG00000086420	Gm8865	667893	ENSMUST00000125697	NA	NA	NA	NA	predicted gene 8865 [Source:MGI Symbol;Acc:MGI:3647567]	processed_pseudogene	NA	0.87857	0.379271	1.2182	5.94031	0.353571	0.652706	0.699336	0.431472	3.93824	1.97755	0.00503469	0.281943	up	no
ENSMUSG00000025584	Pde8a	18584	ENSMUST00000026672;ENSMUST00000128154;ENSMUST00000130494	GO:0001934(positive regulation of protein phosphorylation);GO:0004114(3',5'-cyclic-nucleotide phosphodiesterase activity);GO:0004115(3',5'-cyclic-AMP phosphodiesterase activity);GO:0006198(cAMP catabolic process);GO:0007165(signal transduction);GO:0008081(phosphoric diester hydrolase activity);GO:0016787(hydrolase activity);GO:0019900(kinase binding);GO:0046872(metal ion binding);GO:0047555(3',5'…	00230(Purine metabolism);04927(Cortisol synthesis and secretion);04934(Cushing syndrome);05032(Morphine addiction);05032(Morphine addiction)	K18437	EC:3.1.4.53	phosphodiesterase 8A [Source:MGI Symbol;Acc:MGI:1277116]	protein_coding;processed_transcript	R_MMU_418555(G_alpha_(s)_signalling_events);R_MMU_372790(Signaling_by_GPCR);R_MMU_388396(GPCR_downstream_signalling);R_MMU_162582(Signal_Transduction)	17.7329	17.0316	18.4401	14.6896	15.3864	15.8818	15.4314	13.1288	1.13482	0.182458	0.00506598	0.282135	up	no
ENSMUSG00000061360	Phf5a	68479	ENSMUST00000023117;ENSMUST00000160415;ENSMUST00000230134	GO:0000398(mRNA splicing, via spliceosome);GO:0003677(DNA binding);GO:0003700(DNA-binding transcription factor activity);GO:0003723(RNA binding);GO:0005515(protein binding);GO:0005634(nucleus);GO:0005654(nucleoplasm);GO:0005681(spliceosomal complex);GO:0005686(U2 snRNP);GO:0005689(U12-type spliceosomal complex);GO:0006397(mRNA processing);GO:0008270(zinc ion binding);GO:0008380(RNA splicing);GO:0…	03040(Spliceosome);03040(Spliceosome)	K12834	NA	PHD finger protein 5A [Source:MGI Symbol;Acc:MGI:2156864]	protein_coding;processed_transcript	R_MMU_72172(mRNA_Splicing);R_MMU_72203(Processing_of_Capped_Intron_Containing_Pre_mRNA);R_MMU_72163(mRNA_Splicing_Major_Pathway);R_MMU_8953854(Metabolism_of_RNA)	7.48592	10.112	5.45876	4.20452	13.1805	12.6539	10.7802	8.01448	0.610839	-0.711135	0.00506641	0.282135	down	no
ENSMUSG00000003872	Lin7b	22342	ENSMUST00000211416;ENSMUST00000210865;ENSMUST00000003971;ENSMUST00000209226;ENSMUST00000209756;ENSMUST00000210216	GO:0005515(protein binding);GO:0005886(plasma membrane);GO:0005911(cell-cell junction);GO:0005923(bicellular tight junction);GO:0006887(exocytosis);GO:0007269(neurotransmitter secretion);GO:0015031(protein transport);GO:0016020(membrane);GO:0016323(basolateral plasma membrane);GO:0019904(protein domain specific binding);GO:0030054(cell junction);GO:0030165(PDZ domain binding);GO:0045199(maintenan…	NA	K19931	NA	lin-7 homolog B (C. elegans) [Source:MGI Symbol;Acc:MGI:1330858]	retained_intron;nonsense_mediated_decay;protein_coding	R_MMU_112315(Transmission_across_Chemical_Synapses);R_MMU_212676(Dopamine_Neurotransmitter_Release_Cycle);R_MMU_112310(Neurotransmitter_release_cycle);R_MMU_9716542(Signaling_by_Rho_GTPases,_Miro_GTPases_and_RHOBTB3);R_MMU_194315(Signaling_by_Rho_GTPases);R_MMU_112316(Neuronal_System);R_MMU_162582(Signal_Transduction);R_MMU_5666185(RHO_GTPases_Activate_Rhotekin_and_Rhophilins);R_MMU_195258(RHO_GT…	0	0	0	0	0.0497048	0.0697366	0.0353441	0.0491882	0.00196104	-8.99417	0.0050707	0.282135	down	no
ENSMUSG00000025733	Rhot2	214952	ENSMUST00000043897;ENSMUST00000177122;ENSMUST00000176857;ENSMUST00000177062;ENSMUST00000177315;ENSMUST00000176882;ENSMUST00000177470;ENSMUST00000175790;ENSMUST00000176247;ENSMUST00000177347;ENSMUST00000176522;ENSMUST00000176604;ENSMUST00000176583;ENSMUST00000176709;ENSMUST00000176602;ENSMUST00000176591	GO:0000166(nucleotide binding);GO:0003924(GTPase activity);GO:0005509(calcium ion binding);GO:0005525(GTP binding);GO:0005654(nucleoplasm);GO:0005739(mitochondrion);GO:0005741(mitochondrial outer membrane);GO:0005743(mitochondrial inner membrane);GO:0007005(mitochondrion organization);GO:0010821(regulation of mitochondrion organization);GO:0016020(membrane);GO:0016021(integral component of membra…	04137(Mitophagy - animal);04137(Mitophagy - animal)	K07871	EC:3.6.5.-	ras homolog family member T2 [Source:MGI Symbol;Acc:MGI:2384892]	protein_coding;retained_intron;processed_transcript	R_MMU_9013419(RHOT2_GTPase_cycle);R_MMU_9716542(Signaling_by_Rho_GTPases,_Miro_GTPases_and_RHOBTB3);R_MMU_162582(Signal_Transduction);R_MMU_9715370(Miro_GTPase_Cycle)	6.01654	6.48684	5.69495	5.5186	7.69793	8.05891	7.62328	6.63913	0.790057	-0.339971	0.00516263	0.285488	down	no
ENSMUSG00000027303	Ptpra	19262	ENSMUST00000028769;ENSMUST00000230981;ENSMUST00000230886;ENSMUST00000229814;ENSMUST00000230640;ENSMUST00000230516;ENSMUST00000230615;ENSMUST00000230491;ENSMUST00000229567;ENSMUST00000077303	GO:0004721(phosphoprotein phosphatase activity);GO:0004725(protein tyrosine phosphatase activity);GO:0005515(protein binding);GO:0005886(plasma membrane);GO:0005925(focal adhesion);GO:0006468(protein phosphorylation);GO:0006470(protein dephosphorylation);GO:0008286(insulin receptor signaling pathway);GO:0016020(membrane);GO:0016021(integral component of membrane);GO:0016311(dephosphorylation);GO:…	NA	K18032	EC:3.1.3.48	protein tyrosine phosphatase, receptor type, A [Source:MGI Symbol;Acc:MGI:97808]	protein_coding;retained_intron	R_MMU_5683057(MAPK_family_signaling_cascades);R_MMU_5673001(RAF/MAP_kinase_cascade);R_MMU_375165(NCAM_signaling_for_neurite_out_growth);R_MMU_422475(Axon_guidance);R_MMU_162582(Signal_Transduction);R_MMU_5684996(MAPK1/MAPK3_signaling);R_MMU_9675108(Nervous_system_development);R_MMU_1266738(Developmental_Biology)	15.4506	14.3025	16.2846	14.2591	13.031	13.2993	13.146	13.1387	1.146	0.196612	0.00517028	0.285488	up	no
ENSMUSG00000030107	Usp18	24110	ENSMUST00000032198;ENSMUST00000203250;ENSMUST00000204710;ENSMUST00000204926	GO:0004197(cysteine-type endopeptidase activity);GO:0004843(thiol-dependent ubiquitin-specific protease activity);GO:0005515(protein binding);GO:0005634(nucleus);GO:0005829(cytosol);GO:0006508(proteolysis);GO:0006511(ubiquitin-dependent protein catabolic process);GO:0008233(peptidase activity);GO:0008234(cysteine-type peptidase activity);GO:0009617(response to bacterium);GO:0016579(protein deubiq…	NA	K11846	EC:3.4.19.12	ubiquitin specific peptidase 18 [Source:MGI Symbol;Acc:MGI:1344364]	protein_coding;retained_intron	R_MMU_5689880(Ub_specific_processing_proteases);R_MMU_1169408(ISG15_antiviral_mechanism);R_MMU_912694(Regulation_of_IFNA_signaling);R_MMU_597592(Post_translational_protein_modification);R_MMU_392499(Metabolism_of_proteins);R_MMU_168256(Immune_System);R_MMU_5688426(Deubiquitination);R_MMU_1280215(Cytokine_Signaling_in_Immune_system);R_MMU_913531(Interferon_Signaling);R_MMU_1169410(Antiviral_mechan…	11.9402	14.1157	10.5941	18.917	21.899	18.8585	20.869	41.2043	0.540372	-0.887974	0.00517229	0.285488	down	no
ENSMUSG00000067869	Tcea1-ps1	56645	ENSMUST00000117942	NA	NA	NA	NA	transcription elongation factor A (SII) 1, pseudogene 1 [Source:MGI Symbol;Acc:MGI:1861432]	processed_pseudogene	NA	14.5725	12.1776	13.4569	7.30589	5.16925	9.39717	6.47814	9.39761	1.56076	0.64225	0.00517549	0.285488	up	no
ENSMUSG00000048330	Ric3	320360	ENSMUST00000055993;ENSMUST00000133876;ENSMUST00000137385;ENSMUST00000120876;ENSMUST00000147580	GO:0005783(endoplasmic reticulum);GO:0005789(endoplasmic reticulum membrane);GO:0006457(protein folding);GO:0007204(positive regulation of cytosolic calcium ion concentration);GO:0007271(synaptic transmission, cholinergic);GO:0016020(membrane);GO:0016021(integral component of membrane);GO:0033130(acetylcholine receptor binding);GO:0034394(protein localization to cell surface);GO:0034622(cellular …	NA	NA	NA	RIC3 acetylcholine receptor chaperone [Source:MGI Symbol;Acc:MGI:2443887]	protein_coding;retained_intron;nonsense_mediated_decay	NA	0.0734621	0.0483519	0.0430825	0.0196848	0.145549	0.0845515	0.107413	0.113439	0.409314	-1.28872	0.00519051	0.285488	down	no
ENSMUSG00000037851	Iars	105148	ENSMUST00000165316;ENSMUST00000164260;ENSMUST00000165063;ENSMUST00000164275;ENSMUST00000172254;ENSMUST00000165270;ENSMUST00000165656;ENSMUST00000171510	GO:0000049(tRNA binding);GO:0000166(nucleotide binding);GO:0002161(aminoacyl-tRNA editing activity);GO:0004812(aminoacyl-tRNA ligase activity);GO:0004822(isoleucine-tRNA ligase activity);GO:0005524(ATP binding);GO:0005737(cytoplasm);GO:0005829(cytosol);GO:0006412(translation);GO:0006418(tRNA aminoacylation for protein translation);GO:0006428(isoleucyl-tRNA aminoacylation);GO:0016874(ligase activi…	00970(Aminoacyl-tRNA biosynthesis);00970(Aminoacyl-tRNA biosynthesis)	K01870	EC:6.1.1.5	isoleucine-tRNA synthetase [Source:MGI Symbol;Acc:MGI:2145219]	protein_coding;retained_intron;nonsense_mediated_decay	NA	9.02825	8.95875	9.08303	7.82956	7.46265	7.94088	7.55585	7.83826	1.13319	0.18039	0.0052199	0.285488	up	no
ENSMUSG00000060636	Rpl35a	57808	ENSMUST00000078804;ENSMUST00000115079;ENSMUST00000133785;ENSMUST00000115078;ENSMUST00000115075;ENSMUST00000137720;ENSMUST00000115076	GO:0002181(cytoplasmic translation);GO:0003735(structural constituent of ribosome);GO:0005739(mitochondrion);GO:0005840(ribosome);GO:0006364(rRNA processing);GO:0006412(translation);GO:0022625(cytosolic large ribosomal subunit);GO:0042273(ribosomal large subunit biogenesis);GO:0043021(ribonucleoprotein complex binding);GO:0043021(ribonucleoprotein complex binding)	03010(Ribosome);03010(Ribosome)	K02917	NA	ribosomal protein L35A [Source:MGI Symbol;Acc:MGI:1928894]	protein_coding;retained_intron	R_MMU_975957(Nonsense_Mediated_Decay_(NMD)_enhanced_by_the_Exon_Junction_Complex_(EJC));R_MMU_1799339(SRP_dependent_cotranslational_protein_targeting_to_membrane);R_MMU_975956(Nonsense_Mediated_Decay_(NMD)_independent_of_the_Exon_Junction_Complex_(EJC));R_MMU_72766(Translation);R_MMU_72689(Formation_of_a_pool_of_free_40S_subunits);R_MMU_72737(Cap_dependent_Translation_Initiation);R_MMU_392499(Met…	19.1978	28.7109	15.3944	18.425	30.5799	30.1581	31.42	26.2384	0.690292	-0.534721	0.00523329	0.285488	down	no
ENSMUSG00000089281	Scarna6	100217415	ENSMUST00000158656	NA	NA	NA	NA	small Cajal body-specific RNA 6 [Source:MGI Symbol;Acc:MGI:3819487]	scaRNA	NA	0.704105	0.406686	0	0.44449	0	0	0	0	3888.2	11.9249	0.00523904	0.285488	up	no
ENSMUSG00000073423	Zfp414	328801	ENSMUST00000234535;ENSMUST00000166627;ENSMUST00000073570;ENSMUST00000165504;ENSMUST00000169781;ENSMUST00000172455;ENSMUST00000170225	GO:0003676(nucleic acid binding);GO:0003677(DNA binding);GO:0005634(nucleus);GO:0008150(biological_process);GO:0046872(metal ion binding);GO:0046872(metal ion binding)	NA	NA	NA	zinc finger protein 414 [Source:MGI Symbol;Acc:MGI:1915641]	processed_transcript;protein_coding;retained_intron	NA	12.23	10.2437	15.3853	17.2452	9.35265	10.3588	8.9909	10.7828	1.39557	0.480852	0.00524031	0.285488	up	no
ENSMUSG00000039007	Cpq	54381	ENSMUST00000042167;ENSMUST00000226896;ENSMUST00000226814;ENSMUST00000226483;ENSMUST00000228916;ENSMUST00000227018	GO:0004180(carboxypeptidase activity);GO:0005576(extracellular region);GO:0005615(extracellular space);GO:0005737(cytoplasm);GO:0005764(lysosome);GO:0005783(endoplasmic reticulum);GO:0005794(Golgi apparatus);GO:0006508(proteolysis);GO:0006590(thyroid hormone generation);GO:0008233(peptidase activity);GO:0008237(metallopeptidase activity);GO:0016787(hydrolase activity);GO:0042246(tissue regenerati…	NA	K01302	EC:3.4.17.-	carboxypeptidase Q [Source:MGI Symbol;Acc:MGI:1889205]	protein_coding;retained_intron	NA	9.65386	11.3635	8.63164	8.21766	12.3253	12.0228	13.3594	11.1318	0.775331	-0.367116	0.00526157	0.285488	down	no
ENSMUSG00000073647	Gm10557	383374	ENSMUST00000097690	NA	NA	NA	NA	predicted gene 10557 [Source:MGI Symbol;Acc:MGI:3708638]	processed_pseudogene	NA	13.8764	12.0087	17.6398	13.3812	10.6136	12.3334	10.1064	10.1235	1.31798	0.398323	0.00527038	0.285488	up	no
ENSMUSG00000019927	Ube2d1	216080	ENSMUST00000020085;ENSMUST00000144636;ENSMUST00000144231	GO:0000151(ubiquitin ligase complex);GO:0000166(nucleotide binding);GO:0000209(protein polyubiquitination);GO:0004842(ubiquitin-protein transferase activity);GO:0005515(protein binding);GO:0005524(ATP binding);GO:0005634(nucleus);GO:0005737(cytoplasm);GO:0006511(ubiquitin-dependent protein catabolic process);GO:0016567(protein ubiquitination);GO:0016740(transferase activity);GO:0031398(positive r…	04120(Ubiquitin mediated proteolysis);04141(Protein processing in endoplasmic reticulum);04141(Protein processing in endoplasmic reticulum)	K06689	EC:2.3.2.23	ubiquitin-conjugating enzyme E2D 1 [Source:MGI Symbol;Acc:MGI:2384911]	protein_coding;retained_intron	R_MMU_9033241(Peroxisomal_protein_import);R_MMU_1234176(Oxygen_dependent_proline_hydroxylation_of_Hypoxia_inducible_Factor_Alpha);R_MMU_2559582(Senescence_Associated_Secretory_Phenotype_(SASP));R_MMU_8852135(Protein_ubiquitination);R_MMU_1234174(Cellular_response_to_hypoxia);R_MMU_8951664(Neddylation);R_MMU_201451(Signaling_by_BMP);R_MMU_9609507(Protein_localization);R_MMU_69620(Cell_Cycle_Checkp…	5.3897	4.42544	7.95386	10.0993	4.11543	4.23676	4.50948	5.08577	1.55277	0.634844	0.00527138	0.285488	up	no
ENSMUSG00000117411	Gm3744	100042241	ENSMUST00000234725	NA	NA	NA	NA	predicted gene 3744 [Source:MGI Symbol;Acc:MGI:3781919]	processed_pseudogene	NA	0.588277	1.00316	1.52025	1.77364	0.260848	0.428607	0.415819	0.543556	2.9629	1.56701	0.00529181	0.285488	up	no
ENSMUSG00000015755	Tab2	68652	ENSMUST00000142007;ENSMUST00000146444;ENSMUST00000143848;ENSMUST00000147938;ENSMUST00000130322	GO:0005515(protein binding);GO:0005634(nucleus);GO:0005654(nucleoplasm);GO:0005737(cytoplasm);GO:0005829(cytosol);GO:0007507(heart development);GO:0032496(response to lipopolysaccharide);GO:0043123(positive regulation of I-kappaB kinase/NF-kappaB signaling);GO:0045860(positive regulation of protein kinase activity);GO:0046872(metal ion binding);GO:0070530(K63-linked polyubiquitin modification-dep…	04010(MAPK signaling pathway);04064(NF-kappa B signaling pathway);04380(Osteoclast differentiation);04620(Toll-like receptor signaling pathway);04621(NOD-like receptor signaling pathway);04657(IL-17 signaling pathway);04668(TNF signaling pathway);05140(Leishmaniasis);05145(Toxoplasmosis);05161(Hepatitis B);05162(Measles);05168(Herpes simplex virus 1 infection);05169(Epstein-Barr virus infection);…	K04404	NA	TGF-beta activated kinase 1/MAP3K7 binding protein 2 [Source:MGI Symbol;Acc:MGI:1915902]	retained_intron;protein_coding	R_MMU_73887(Death_Receptor_Signalling);R_MMU_75893(TNF_signaling);R_MMU_446652(Interleukin_1_family_signaling);R_MMU_448424(Interleukin_17_signaling);R_MMU_166058(MyD88:MAL(TIRAP)_cascade_initiated_on_plasma_membrane);R_MMU_168179(Toll_Like_Receptor_TLR1:TLR2_Cascade);R_MMU_449147(Signaling_by_Interleukins);R_MMU_166016(Toll_Like_Receptor_4_(TLR4)_Cascade);R_MMU_168181(Toll_Like_Receptor_7/8_(TLR…	27.9798	23.1904	38.3856	41.9516	22.2551	23.3461	23.6608	24.5582	1.4017	0.487176	0.00529345	0.285488	up	no
ENSMUSG00000056602	Fry	320365	ENSMUST00000201628;ENSMUST00000087204;ENSMUST00000202630;ENSMUST00000203000;ENSMUST00000202600;ENSMUST00000202070;ENSMUST00000200960;ENSMUST00000202530;ENSMUST00000200863;ENSMUST00000201634;ENSMUST00000200964;ENSMUST00000200750;ENSMUST00000201196;ENSMUST00000202571;ENSMUST00000201854	GO:0000902(cell morphogenesis);GO:0000922(spindle pole);GO:0004857(enzyme inhibitor activity);GO:0005737(cytoplasm);GO:0005815(microtubule organizing center);GO:0005856(cytoskeleton);GO:0005938(cell cortex);GO:0030427(site of polarized growth);GO:0031175(neuron projection development);GO:0043086(negative regulation of catalytic activity);GO:1904428(negative regulation of tubulin deacetylation);GO…	NA	NA	NA	FRY microtubule binding protein [Source:MGI Symbol;Acc:MGI:2443895]	retained_intron;protein_coding	NA	0.366141	0.396908	0.366834	0.330934	0.310746	0.293275	0.25893	0.322153	1.23265	0.301761	0.00530011	0.285488	up	no
ENSMUSG00000028998	Tomm7	66169	ENSMUST00000030851	GO:0005739(mitochondrion);GO:0005741(mitochondrial outer membrane);GO:0005742(mitochondrial outer membrane translocase complex);GO:0015031(protein transport);GO:0016020(membrane);GO:0016021(integral component of membrane);GO:0030150(protein import into mitochondrial matrix);GO:0031647(regulation of protein stability);GO:0098779(positive regulation of mitophagy in response to mitochondrial depolar…	04137(Mitophagy - animal)	K17771	NA	translocase of outer mitochondrial membrane 7 [Source:MGI Symbol;Acc:MGI:1913419]	protein_coding	R_MMU_9663891(Selective_autophagy);R_MMU_5205685(PINK1_PRKN_Mediated_Mitophagy);R_MMU_9612973(Autophagy);R_MMU_5205647(Mitophagy);R_MMU_1632852(Macroautophagy)	10.2668	16.2687	9.09332	7.62752	19.4717	15.0459	21.6388	13.2032	0.623653	-0.681185	0.00530675	0.285488	down	no
ENSMUSG00000030707	Coro1a	12721	ENSMUST00000135087;ENSMUST00000032949;ENSMUST00000140896;ENSMUST00000106364;ENSMUST00000174579;ENSMUST00000126193;ENSMUST00000131415;ENSMUST00000123511;ENSMUST00000133718;ENSMUST00000173116	GO:0001772(immunological synapse);GO:0001845(phagolysosome assembly);GO:0001891(phagocytic cup);GO:0003779(actin binding);GO:0003785(actin monomer binding);GO:0005515(protein binding);GO:0005737(cytoplasm);GO:0005769(early endosome);GO:0005829(cytosol);GO:0005856(cytoskeleton);GO:0005884(actin filament);GO:0005886(plasma membrane);GO:0005911(cell-cell junction);GO:0005938(cell cortex);GO:0006816(…	04145(Phagosome);05152(Tuberculosis);05152(Tuberculosis)	K13882	NA	coronin, actin binding protein 1A [Source:MGI Symbol;Acc:MGI:1345961]	protein_coding;retained_intron	NA	42.8391	52.1867	30.3148	39.2685	61.7338	53.3219	59.2825	59.4277	0.704162	-0.50602	0.00537249	0.288427	down	no
ENSMUSG00000029627	Zkscan14	67235	ENSMUST00000031632;ENSMUST00000198959;ENSMUST00000162220	GO:0003676(nucleic acid binding);GO:0003677(DNA binding);GO:0003700(DNA-binding transcription factor activity);GO:0005634(nucleus);GO:0006355(regulation of transcription, DNA-templated);GO:0046872(metal ion binding);GO:0046872(metal ion binding)	NA	K09229	NA	zinc finger with KRAB and SCAN domains 14 [Source:MGI Symbol;Acc:MGI:1914485]	protein_coding	R_MMU_73857(RNA_Polymerase_II_Transcription);R_MMU_212436(Generic_Transcription_Pathway);R_MMU_74160(Gene_expression_(Transcription))	1.49009	1.51545	1.19341	1.24029	1.95579	1.7003	2.4578	1.80878	0.686542	-0.542581	0.00542268	0.290521	down	no
ENSMUSG00000020659	Cbll1	104836	ENSMUST00000188326;ENSMUST00000064240;ENSMUST00000101499;ENSMUST00000185739	GO:0005515(protein binding);GO:0005634(nucleus);GO:0005654(nucleoplasm);GO:0005737(cytoplasm);GO:0007162(negative regulation of cell adhesion);GO:0007275(multicellular organism development);GO:0016567(protein ubiquitination);GO:0016607(nuclear speck);GO:0016740(transferase activity);GO:0030155(regulation of cell adhesion);GO:0030335(positive regulation of cell migration);GO:0036396(RNA N6-methyla…	NA	K15685	EC:2.3.2.27	Casitas B-lineage lymphoma-like 1 [Source:MGI Symbol;Acc:MGI:2144842]	protein_coding	R_MMU_168256(Immune_System);R_MMU_983168(Antigen_processing:_Ubiquitination_&_Proteasome_degradation);R_MMU_1280218(Adaptive_Immune_System);R_MMU_983169(Class_I_MHC_mediated_antigen_processing_&_presentation)	7.84215	6.68105	11.7412	11.8808	6.5962	7.00916	6.5042	6.72465	1.42151	0.507426	0.00544454	0.291092	up	no
ENSMUSG00000029535	Triap1	69076	ENSMUST00000031508	GO:0002039(p53 binding);GO:0005654(nucleoplasm);GO:0005737(cytoplasm);GO:0005739(mitochondrion);GO:0005758(mitochondrial intermembrane space);GO:0006869(lipid transport);GO:0006915(apoptotic process);GO:0015914(phospholipid transport);GO:0030330(DNA damage response, signal transduction by p53 class mediator);GO:0032991(protein-containing complex);GO:0034644(cellular response to UV);GO:0043066(neg…	NA	K17968	NA	TP53 regulated inhibitor of apoptosis 1 [Source:MGI Symbol;Acc:MGI:1916326]	protein_coding	R_MMU_5633008(TP53_Regulates_Transcription_of_Cell_Death_Genes);R_MMU_73857(RNA_Polymerase_II_Transcription);R_MMU_212436(Generic_Transcription_Pathway);R_MMU_6803204(TP53_Regulates_Transcription_of_Genes_Involved_in_Cytochrome_C_Release);R_MMU_3700989(Transcriptional_Regulation_by_TP53);R_MMU_74160(Gene_expression_(Transcription))	24.6183	29.8757	18.7117	19.5736	30.5922	31.1844	35.1822	31.4925	0.722292	-0.469346	0.00549613	0.29257	down	no
ENSMUSG00000118057	B020010K11Rik	621740	ENSMUST00000235445	NA	NA	NA	NA	RIKEN cDNA B020010K11 gene [Source:MGI Symbol;Acc:MGI:3612155]	lincRNA	NA	1.80122	1.76557	2.38816	2.42217	1.67332	1.63944	1.44999	1.38294	1.36309	0.446878	0.00549816	0.29257	up	no
ENSMUSG00000054676	1600014C10Rik	72244	ENSMUST00000179525;ENSMUST00000067854;ENSMUST00000177983;ENSMUST00000178207;ENSMUST00000178876;ENSMUST00000165308;ENSMUST00000179992;ENSMUST00000179503	GO:0003674(molecular_function);GO:0005737(cytoplasm);GO:0005739(mitochondrion);GO:0005783(endoplasmic reticulum);GO:0005829(cytosol);GO:0006914(autophagy);GO:0006915(apoptotic process);GO:0006979(response to oxidative stress);GO:0016020(membrane);GO:0016021(integral component of membrane);GO:0031966(mitochondrial membrane);GO:0051560(mitochondrial calcium ion homeostasis);GO:0051560(mitochondrial…	NA	K23168	NA	RIKEN cDNA 1600014C10 gene [Source:MGI Symbol;Acc:MGI:1919494]	protein_coding	NA	8.57213	8.7566	5.85096	8.55035	10.8994	11.0212	11.2098	16.9163	0.63401	-0.657423	0.00551597	0.29257	down	no
ENSMUSG00000101111	Gm28437		ENSMUST00000190277	NA	NA	NA	NA	predicted gene 28437 [Source:MGI Symbol;Acc:MGI:5579143]	unprocessed_pseudogene	NA	975.903	825.516	1089.52	1370.19	704.244	698.601	713.41	930.196	1.39872	0.484106	0.00551722	0.29257	up	no
ENSMUSG00000016510	Mtif3	76366	ENSMUST00000066675;ENSMUST00000110564;ENSMUST00000125217;ENSMUST00000016654;ENSMUST00000140526;ENSMUST00000110566	GO:0003743(translation initiation factor activity);GO:0005739(mitochondrion);GO:0006412(translation);GO:0006413(translational initiation);GO:0008135(translation factor activity, RNA binding);GO:0032790(ribosome disassembly);GO:0043022(ribosome binding);GO:0043024(ribosomal small subunit binding);GO:0070124(mitochondrial translational initiation);GO:0070124(mitochondrial translational initiation)	NA	K02520	NA	mitochondrial translational initiation factor 3 [Source:MGI Symbol;Acc:MGI:1923616]	protein_coding	NA	2.23163	2.60786	2.06638	2.42094	3.08053	3.11369	3.21307	3.48058	0.723689	-0.466558	0.00554912	0.293662	down	no
ENSMUSG00000044966	Fbxo48	319701	ENSMUST00000061327;ENSMUST00000109635	GO:0003674(molecular_function);GO:0005515(protein binding);GO:0019005(SCF ubiquitin ligase complex);GO:0031146(SCF-dependent proteasomal ubiquitin-dependent protein catabolic process);GO:0031146(SCF-dependent proteasomal ubiquitin-dependent protein catabolic process)	NA	NA	NA	F-box protein 48 [Source:MGI Symbol;Acc:MGI:2442569]	protein_coding	NA	0.69856	0.548389	0.552241	0.206442	0.338576	0.20753	0.234773	0.168342	2.11292	1.07924	0.00559922	0.294713	up	no
ENSMUSG00000029009	Mthfr	17769	ENSMUST00000069604;ENSMUST00000125978;ENSMUST00000097788;ENSMUST00000145115;ENSMUST00000141283;ENSMUST00000152498;ENSMUST00000156113	GO:0001666(response to hypoxia);GO:0001843(neural tube closure);GO:0003824(catalytic activity);GO:0004489(methylenetetrahydrofolate reductase (NAD(P)H) activity);GO:0005829(cytosol);GO:0006555(methionine metabolic process);GO:0006730(one-carbon metabolic process);GO:0008152(metabolic process);GO:0009086(methionine biosynthetic process);GO:0016491(oxidoreductase activity);GO:0031060(regulation of …	00670(One carbon pool by folate);01523(Antifolate resistance);01523(Antifolate resistance)	K00297	EC:1.5.1.20	methylenetetrahydrofolate reductase [Source:MGI Symbol;Acc:MGI:106639]	protein_coding;retained_intron;nonsense_mediated_decay	R_MMU_196854(Metabolism_of_vitamins_and_cofactors);R_MMU_1430728(Metabolism);R_MMU_196849(Metabolism_of_water_soluble_vitamins_and_cofactors);R_MMU_196757(Metabolism_of_folate_and_pterines)	11.2129	12.2474	9.31583	9.66951	14.315	13.3283	14.0174	18.6009	0.704358	-0.50562	0.00560323	0.294713	down	no
ENSMUSG00000028643	Svbp	69216	ENSMUST00000030395;ENSMUST00000106345;ENSMUST00000097908;ENSMUST00000210595	GO:0005515(protein binding);GO:0005576(extracellular region);GO:0005737(cytoplasm);GO:0005856(cytoskeleton);GO:0006508(proteolysis);GO:0008017(microtubule binding);GO:0009306(protein secretion);GO:0010596(negative regulation of endothelial cell migration);GO:0031397(negative regulation of protein ubiquitination);GO:0045177(apical part of cell);GO:0061564(axon development);GO:1905048(regulation of…	NA	NA	NA	small vasohibin binding protein [Source:MGI Symbol;Acc:MGI:1916466]	protein_coding	NA	8.91901	13.7821	7.73192	8.14838	13.6609	13.9545	15.0628	14.1092	0.679402	-0.557663	0.00563013	0.294713	down	no
ENSMUSG00000105889	Gm42776		ENSMUST00000198031	NA	NA	NA	NA	predicted gene 42776 [Source:MGI Symbol;Acc:MGI:5662913]	processed_pseudogene	NA	0.726633	0.271983	0.563906	0.108255	0.908441	2.04584	1.98854	0.906288	0.285646	-1.8077	0.00563098	0.294713	down	no
ENSMUSG00000049734	Trex1	22040	ENSMUST00000112053;ENSMUST00000061973	GO:0000287(magnesium ion binding);GO:0001568(blood vessel development);GO:0001822(kidney development);GO:0002250(adaptive immune response);GO:0002251(organ or tissue specific immune response);GO:0002253(activation of immune response);GO:0002281(macrophage activation involved in immune response);GO:0002320(lymphoid progenitor cell differentiation);GO:0002379(immunoglobulin biosynthetic process inv…	04623(Cytosolic DNA-sensing pathway);04623(Cytosolic DNA-sensing pathway)	K10790	EC:3.1.11.2	three prime repair exonuclease 1 [Source:MGI Symbol;Acc:MGI:1328317]	protein_coding	NA	34.1635	89.514	87.8091	35.9662	123.105	90.1777	98.7368	150.025	0.53556	-0.90088	0.00563511	0.294713	down	no
ENSMUSG00000118049	Gm50103		ENSMUST00000235946	NA	NA	NA	NA	predicted gene, 50103 [Source:MGI Symbol;Acc:MGI:6302834]	antisense	NA	0.474978	0.452091	0.34744	0.255448	0.673739	0.907564	0.691269	0.568901	0.538438	-0.893148	0.00566152	0.294713	down	no
[truncated: 28,761 more rows]
